# Supplementary material for: Genome-wide identification, evolution and expression profiles analysis of bHLH gene family in Castanea mollissima
Source: Front Genet. 2023 May 12;14:1193953. doi: 10.3389/fgene.2023.1193953 (PMC10213225; doi:10.3389/fgene.2023.1193953)
Supplement: Supplementary file 4 [file Table1.XLSX]

## Sheet: Table S1
Supplementary Table S1 Corresponding accession numbers of chestnut bud, nut, fertile/abortive ovule transcriptome data obtained from NCBI
Description	Library name	Accession number
Bud 30 days post-anthesis replicate 3	S30-3	SRR20726133
Bud 30 days post-anthesis replicate 2	S30-2	SRR20726134
Bud 30 days post-anthesis replicate 1	S30-1	SRR20726135
Bud 25 days post-anthesis replicate 3	S25-3	SRR20726136
Bud 25 days post-anthesis replicate 2	S25-2	SRR20726137
Bud 25 days post-anthesis replicate 1	S25-1	SRR20726138
Bud 20 days post-anthesis replicate 3	S20-3	SRR20726139
Bud 20 days post-anthesis replicate 2	S20-2	SRR20726140
Bud 20 days post-anthesis replicate 1	S20-1	SRR20726141
Nut 70 days post-anthesis replicate 1	I_YM1_1	SRR9055938
Nut 70 days post-anthesis replicate 2	I_YM1_2	SRR9055937
Nut 70 days post-anthesis replicate 3	I_YM1_3	SRR9055940
Nut 82 days post-anthesis replicate 1	II_YM1_1	SRR9055946
Nut 82 days post-anthesis replicate 2	II_YM1_2	SRR9055945
Nut 82 days post-anthesis replicate 3	II_YM1_3	SRR9055944
Nut 94 days post-anthesis replicate 1	III_YM1_1	SRR9055929
Nut 94 days post-anthesis replicate 2	III_YM1_2	SRR9055930
Nut 94 days post-anthesis replicate 3	III_YM1_3	SRR9055973
Fertile ovule 15-July replicate 1	KQ_1_1	SRR18392245
Fertile ovule 15-July replicate 3	KQ_1_3	SRR18392259
Fertile ovule 15-July replicate 2	KQ_1_2	SRR18392260
Fertile ovule 20-July replicate 3	KX_1_3	SRR18392256
Fertile ovule 20-July replicate 2	KX_1_2	SRR18392257
Fertile ovule 20-July replicate 1	KX_1_1	SRR18392258
Fertile ovule 25-July replicate 3	KZ_1_3	SRR18392253
Fertile ovule 25-July replicate 2	KZ_1_2	SRR18392254
Fertile ovule 25-July replicate 1	KZ_1_1	SRR18392255
Abortive ovule 15-July replicate 3	BQ_1_3	SRR18392252
Abortive ovule 15-July replicate 2	BQ_1_2	SRR18392261
Abortive ovule 15-July replicate 1	BQ_1_1	SRR18392262
Abortive ovule 20-July replicate 3	BX_1_3	SRR18392249
Abortive ovule 20-July replicate 2	BX_1_2	SRR18392250
Abortive ovule 20-July replicate 1	BX_1_1	SRR18392251
Abortive ovule 25-July replicate 3	BZ_1_3	SRR18392246
Abortive ovule 25-July replicate 2	BZ_1_2	SRR18392247
Abortive ovule 25-July replicate 1	BZ_1_1	SRR18392248

## Sheet: Table S2
Supplementary Table S2 Accession numbers and characteristics of 94 CmbHLH genes in Castanea mollissima
Gene ID	Gene name	Chromosome	Protein Sequence	Coding sequence	Subcellular Localization	Position(bp)	Length(aa)	MW(Da)	pI	Instability index	Aliphatic index	GRAVY
GWHTANWH002099	CmbHLH1	Chr1	MQPCSREMQGMNSLLNPTQISLQDLQNHHHQQQQQQQHQQQPQQIQNSQIQHLHNSHFDPNNTHDDFLEQMFSAIPSCSWPDLNPKTPWDLKPRDLSDETPPSNPDNNVPYQFDHDSSTLASKLRNHQISGATKSSAAAAAAALMLQQQLFMSRGAGESGLIQMPLSLGASDDVVDGSSSFKSPNTGGEGSVQALYNGFTGSLHGPGQTPNQAQHFHHPQGGQVQGQNYGAPSGVMNQGPASGSAGSAPAQPRQRVRARRGQATDPHSIAERLRRERIAERMKALQELVPNANKTDKASMLDEIIDYVKFLQLQVKVLSMSRLGGAAAVAPLVADMSSEGGGDCIQAGTNSGALGRNSNGNQTASSNDSLTVTEHQVAKLMEEDMGSAMQYLQGKGLCL…	ATGCAACCTTGTAGCAGAGAAATGCAAGGAATGAACTCCCTCTTAAACCCAACTCAAATCTCACTCCAAGACCTCCAAAATCATCATCATCAACAACAACAACAACAACAACATCAACAGCAGCCACAACAGATCCAAAACTCTCAGATTCAACACCTCCACAACTCACACTTCGACCCAAACAACACCCACGATGACTTCTTGGAGCAAATGTTCTCTGCCATCCCATCGTGCTCTTGGCCTGACCTCAACCCCAAAACCCCATGGGACCTCAAGCCCAGAGACCTCTCCGATGAAACGCCACCGTCTAACCCCGACAACAATGTTCCTTACCAGTTCGACCATGACTCTTCCACCCTCGCTTCCAAGCTCCGCAACCACCAGATTTCCGGCGCTACC…	nucleus	13079199	484	51619.8	6.12	43.93	62.56	-0.703
GWHTANWH003144	CmbHLH2	Chr1	MGFAGLSSQIGGHELSSTSEFQQPTRLLPLSDNAAGLGGGFSPTGLECFDNDNSVSGSALLLNRGKALRPLEVFPQVGTQPTLFQKRAALRQGAEKLGNLEISDGRYGENSEEDLEKRGRRKKKSSDECDFEDGSLDVSGLNYDSDEFNENENGFGKMEGSVQIGRSNSNANSTVTGGGDQKGKKKGLPAKNLMAERRRRKKLNDRLYMLRSVVPKISKMDRASILGDAIDYLKELLQRINDLHNELESTPPGTLLPSSTSFHPLTPTAPTLPSRVKEELCPSSLPSPKSQPTRVEVRVREGRAVNIHMFCARRPGLLLSTMRALDNLGLDIQQAVISCFNGFALDVFRAEQCREGQDVLPEQIKAVLLDSAGFHGMM	ATGGGCTTCGCGGGGTTGAGTTCTCAAATTGGTGGTCACGAGTTGAGTTCCACCTCCGAGTTTCAACAGCCAACTCGGTTGCTTCCTTTATCAGATAACGCTGCTGGACTTGGTGGTGGGTTTAGCCCAACGGGTCTTGAGTGTTTTGATAATGACAATTCAGTTTCAGGGAGTGCTCTGCTTCTGAACAGAGGAAAGGCTCTGAGACCCCTTGAGGTTTTCCCTCAAGTGGGTACGCAGCCCACACTGTTTCAGAAGCGAGCAGCTCTTCGACAAGGTGCTGAGAAGTTGGGAAATTTGGAGATTTCGGACGGGAGATATGGCGAAAATTCCGAGGAGGATTTGGAGAAGAGGGGGAGGAGGAAGAAGAAGAGTAGTGATGAGTGTGATTTTGAGGAT…	nucleus	30605177	378	41279.6	6.98	55.23	77.67	-0.542
GWHTANWH003153	CmbHLH3	Chr1	MLPRATNGVVWTEGGGGVEEEDTASWNRTSNNNEGEAHKDEDNNMGVLSGPLSSFKSMLENEWYINSALNPSHQELHLHGLPNPQDVRDIGFCPNPSDNNSLLLQPLDSSSSCSPSQAFTHPFLPQKSCFSSLINAVCTNPFDNAFDLGLETGLLGPFNPGGSASNSSALMGFAGLSSQIANSLLPLSDNAAGLGGGFSPTGLECFDNDNSVSGSALLLNRGKALRPLEVFPQVGTQPTLFQKRAALRQGAEKLGNLEISDGRYGENSEEDLEKRGRRKKKSSDECDFEDGSLDVSGLNYDSDEFNENENGFGKWRGVTVTGGGDQKGKKKGLPAKNLMAERRRRKKLNDRLYMLRSVVPKISKMDRASILGDAIDYLKELLQRINDLHNELESTPPGT…	ATGCTACCAAGAGCTACAAACGGTGTCGTTTGGACAGAAGGAGGAGGAGGAGTAGAAGAAGAAGACACGGCGTCTTGGAACAGAACCAGCAACAACAATGAAGGAGAGGCTCACAAGGACGAGGACAACAACATGGGTGTTCTAAGTGGTCCTCTCTCTTCCTTCAAATCCATGCTTGAAAATGAGTGGTACATCAACAGTGCTCTCAACCCATCTCATCAGGAACTTCATCTCCATGGCCTACCGAACCCTCAAGATGTTAGAGACATTGGTTTTTGCCCAAACCCAAGTGACAACAATAGTCTTCTTTTGCAGCCTTTGGATTCTTCTTCTTCTTGTTCCCCTTCACAGGCGTTCACTCACCCATTCTTGCCTCAGAAATCTTGTTTCTCTTCGCTT…	nucleus	30799704	504	54934.6	5.34	51.52	75.67	-0.515
GWHTANWH003335	CmbHLH4	Chr1	MVKSAKIHQYEQRDEEFEDDDEGEEEEDEEDDGDGDGDGGGRNNNNNSNSNSNSSSSLLNRTTSRPRVRVGGKSSCTTQNQRSTAHRSKHSQTEQRRRSKINERFQILRNLIPQNDQKRDKASFLLEVIEYVQFLQEKLNTYEGDYQGWSPEPKKLIPWRNHHGPAESFMDHSQVIRNGFGLENNVDPPAILSNAQNSTESELATEVVYKVLDHLAGSTTPPVPLNAQTKPNMFDLVCRGGMPTQSLQESISDAENLPSQPQPQWWHARPYATECAVPNNLLNEREELAVDSGSDSISSAYSQGILTSLTGALQSSGVDLSQASISVQVNVGKRSNSGPISIASNLKDHEKQSMDDQVMAHTGVGSCSNESELAHKRLRTEES	ATGGTTAAGTCAGCAAAGATTCACCAATACGAGCAGCGTGATGAGGAATTCGAAGATGATGATGAGGGAGAAGAAGAAGAGGATGAGGAAGACGATGGTGATGGTGATGGTGATGGTGGAGGCAGAAACAACAACAACAACAGCAACAGTAACAGCAACAGCTCCTCTTCGCTCCTAAATAGGACTACATCTAGGCCTAGAGTCAGGGTGGGTGGGAAGAGCAGCTGCACCACCCAGAATCAGAGGAGCACTGCCCATCGCTCCAAGCACTCCCAGACTGAGCAGCGAAGGAGAAGCAAGATTAACGAGAGGTTTCAGATTTTGAGGAATCTCATACCGCAAAATGATCAAAAAAGAGATAAGGCTTCATTCTTGTTGGAGGTTATAGAGTACGTTCAA…	nucleus	34010489	383	42465.2	4.99	63.91	63.13	-0.964
GWHTANWH003599	CmbHLH5	Chr1	MEHLGAISEGQWSSLSGMYTPEEAHFMAQVLNNLPFAFWLTYMSDSHPILASKNSSMSIDICMADMKNNSSFLIEGNDCLNQEMSDEIPKESAGYLAEPFISMPDSIPEDKCNNPSEDSKKRAQSLEDVQKSIQIQESKKNHKLAIIDNNEEDGESNSSWELNVGVTSSLTTKGDVTLKLNGKTRARKGSAIDPQSVYARKRREKINERLRVLQNLVPNGTKVDISTILEEAVQYVKFLQQQIKLYDLWMYAPIAYNGLDIGLHLKNTLLRKS	ATGGAGCATTTGGGAGCCATTTCTGAAGGACAATGGAGCTCTCTCAGTGGAATGTATACTCCTGAGGAGGCTCATTTTATGGCTCAAGTGCTCAATAACTTGCCATTTGCATTTTGGCTTACCTACATGAGTGATTCTCATCCAATTTTAGCATCCAAGAATAGCTCCATGTCCATTGATATTTGTATGGCTGACATGAAAAACAACAGCTCATTTCTCATTGAAGGAAATGACTGCTTAAACCAAGAAATGAGTGACGAAATTCCGAAAGAGTCTGCTGGATACTTAGCTGAACCTTTTATATCAATGCCTGATTCAATCCCAGAAGACAAATGCAACAACCCATCTGAAGACTCTAAGAAAAGAGCTCAAAGTTTAGAAGATGTCCAAAAGAGCATA…	nucleus	39066054	273	30722.8	5.37	56.56	83.26	-0.53
GWHTANWH003961	CmbHLH6	Chr1	MENMSEEYKQYKHYWETNMFLQTEELDSWGLDEAFSGYYDSSSPDGAASSAASKNIVSERNRRKKLNERLFALRAVVPNISKMDKASIIKDAIDYIQELHDQEKRIQAEIMELESGKLKKNPGYDFDEQELPVLLRSKKKKTDQFYDSGGSRISPIEVLELRATYMGEKTVVVSLTCSKRTDTMVKLCEVFESLKLKIITANITAFSGRLVKTVFVEADEEEKDHLKIRIETAIAALNDPQSPMSI	ATGGAGAATATGAGTGAAGAATATAAACAATACAAACATTATTGGGAAACCAATATGTTCCTCCAAACTGAAGAGCTTGATAGTTGGGGATTAGATGAGGCTTTTTCTGGGTACTATGATTCGAGCTCACCAGATGGGGCAGCATCATCGGCAGCTTCAAAGAACATTGTGTCAGAGAGGAATAGGAGGAAGAAGCTGAATGAAAGACTGTTTGCACTTAGAGCGGTGGTCCCCAATATTAGCAAGATGGATAAGGCATCAATAATCAAGGACGCAATTGACTATATCCAAGAGCTACATGACCAAGAAAAAAGAATCCAAGCTGAGATAATGGAGCTTGAATCCGGGAAATTGAAGAAAAATCCCGGTTATGACTTTGATGAGCAGGAGTTACCTGTC…	nucleus	48017066	246	28111	5.36	63.4	82.48	-0.548
GWHTANWH004609	CmbHLH7	Chr1	MEESSSSSPPSPLQQQLQYLVETRPEWWVYSIFWQASKDSNGRVALSWGDGYFRGTRDFVSKAMGNKEDQRNIYKAMTKGKQALFDEEMDVDRLVEGHVTESDWFYIVSVTRTFGLRDCVLGRAYGTGGYIWLTGDHELQYYECDRVKEARGHGVQTLLCIATSRGVVELGSSDVIKEDWGLVQFVKTLFGCESTSTSTALVSKQGNNPEGQVPIAISRDVSFLNIGMNSVTPKEWTFQGKQSESDAMKEGVSLGRSSSDSGEPSDSDGLLAFERTENRIKKRGRKPVIGREIPINHVEAERQRREKLNNRFYALRSVVPNVSKMDKASLLADAVVYIKELKAKIDELEAKIKAQSQKIKLSLVNGFYEKPNITAVVDHNRATTSSSFSVPSVEVEVQI…	ATGGAAGAGTCTTCTTCATCTTCACCCCCATCCCCACTTCAACAACAGCTTCAATACTTAGTTGAAACCAGGCCTGAATGGTGGGTCTATTCCATCTTCTGGCAAGCTTCCAAAGACAGCAATGGCCGTGTTGCTTTGTCATGGGGTGATGGGTACTTTCGTGGCACTAGAGACTTTGTTTCCAAAGCAATGGGCAACAAAGAAGACCAAAGGAATATTTACAAGGCCATGACCAAAGGCAAGCAAGCTCTTTTCGATGAAGAAATGGACGTAGACAGACTTGTAGAAGGCCATGTTACTGAGTCTGATTGGTTTTACATCGTCTCAGTGACGCGCACCTTTGGTCTACGTGATTGTGTTCTTGGGCGTGCCTATGGTACTGGTGGCTACATTTGGCTG…	nucleus	64033722	471	52590.6	7.06	43.79	81.89	-0.379
GWHTANWH004707	CmbHLH8	Chr1	MQPTPDGRSNSGGGGSGELSGGGGLARFRSAPATWLEALLEEEKPVAQKEEREGNVEEEGEEEEEEEDEDEEDPLEPTQSLTQLLASSADPSLLVFDSNIFRQNSSPAEFFGNTDSEAYFSNFGLNPNPPNYNNYDSHSNSNTIHGGGGTGTKRSRELNHHFTAKFPSHHHLKGEQSSGGGGVGSFIDMEMEKLLEDSVPCRVRAKRGCATHPRSIAERVRRTRISDRIRKLQELVPNMDKQTNTADMLEEAVEYVKLLQKQIQDLSEQQQRCKCVVKDFTEESIKDSSHSHV	ATGCAACCGACACCTGACGGTAGAAGTAACAGTGGCGGTGGAGGTAGTGGTGAACTGAGTGGAGGTGGTGGACTCGCTCGGTTCCGCTCAGCTCCCGCCACCTGGTTAGAAGCGCTTCTCGAAGAAGAAAAACCAGTAGCCCAAAAAGAAGAGAGAGAAGGAAACGTAGAAGAAGAAGGAGAAGAAGAAGAAGAAGAAGAAGACGAAGACGAAGAAGACCCATTAGAGCCAACCCAGAGCTTAACTCAGTTACTTGCTTCCTCTGCCGATCCAAGCCTCTTAGTCTTTGACTCAAACATATTCAGACAGAACAGCTCGCCAGCTGAGTTTTTCGGGAATACGGATTCCGAAGCCTACTTCTCCAACTTTGGACTTAACCCAAACCCACCAAATTACAAC…	peroxisome	65769441	293	32477.4	4.9	65.42	57.92	-0.959
GWHTANWH005869	CmbHLH9	Chr1	MDHMEQLKSSEDQMEMMMMLEMDKLPEFCGAYNDVNELQPQEFSGPSSTSNNNNISTMSHYMNNPQIASPPSPLFLNIPSTSTNPIQQASTPSFLSGARAVSTATQKRNSMAAMREMIFRIAAMQPIHIDPESVKPPKRRNVKISKDPQSVAARHRRERISEKIRILQRLVPGGTKMDTASMLDEAIHYVKFLKSQVQSLERAAANRPTEIGFPVAMSSGSSSSYLPMAKGYQAPHAQNVQPYEDA	ATGGATCATATGGAGCAGTTAAAGTCATCAGAGGACCAGATGGAGATGATGATGATGTTGGAAATGGACAAACTTCCTGAGTTTTGTGGTGCATACAATGATGTCAATGAGTTGCAACCCCAGGAGTTTTCTGGTCCTAGTAGTACTAGCAATAACAACAATATTAGCACTATGTCACATTACATGAATAACCCACAAATAGCTTCACCACCTTCACCTTTATTTCTAAACATACCATCCACTAGCACCAACCCAATTCAACAAGCTTCAACTCCATCATTCTTATCAGGTGCAAGGGCAGTTTCTACAGCAACACAGAAGAGGAATTCAATGGCAGCAATGAGAGAAATGATATTTCGGATAGCGGCAATGCAACCAATACACATAGACCCTGAATCA…	nucleus	85679052	246	27389.2	8.63	69.13	63.54	-0.583
GWHTANWH005876	CmbHLH10	Chr1	MEEEKEVLVGRKRNRRSGKAEGGGESEHETRIRTERQRRKKMSNMFSSLHALLPQLPDKVDKSTIVNEAVKYIKTLEHTLQTLQKQRIEKLQNGMIVEYEAPLMITSQAEQLKLKEEFLANKESSKNFSMSAKTCQSLLIPPCFQTWSSPNVVLNLCGSDDAQISVCSLRKPGLLATIFEILEKHNLDVVSAHISSDNCRSLYMIHAHAGGASDEYSEAFSVEEMFKLAVGEMNLWLLSR	ATGGAAGAAGAGAAGGAAGTATTGGTGGGTCGGAAGCGAAATAGAAGAAGTGGAAAGGCTGAAGGTGGTGGTGAATCGGAGCATGAGACACGCATAAGGACGGAGAGACAAAGGAGGAAAAAGATGAGTAACATGTTCTCTAGTCTTCATGCTTTGCTTCCTCAACTTCCTGACAAGGTAGACAAGTCCACCATTGTTAATGAGGCAGTGAAATATATCAAGACCCTTGAACACACTCTCCAAACATTGCAAAAGCAAAGGATTGAAAAGCTCCAAAATGGAATGATAGTTGAATATGAGGCACCATTAATGATTACATCACAAGCAGAACAACTCAAATTAAAGGAAGAATTTTTAGCTAACAAGGAATCATCAAAGAACTTCTCAATGTCAGCAAAA…	nucleus	85784019	240	27157.2	7.05	54.67	85.33	-0.443
GWHTANWH005877	CmbHLH11	Chr1	MADLYGTKVTSSSVAPESEDISTFLNQFLHHNSSSSSASSSSCMAYKSKYMYSQPSHAQSMFLRAAGSENRSESEYRVVRDGNSSVAIESSYGVVFSDPGADMKESNENTTENNLGDFSCDSEGPEGSEVPEKPVPPRSSSKRSRAADVHNLSEKRRRSRINEKMKALQNLIPNSNKSDKASMLDEVIEYLKQLQLQVQMLSMRNGLSLHPMCLPGVLQPIQLPQPGMSFDERNGCLNSSRGMGTFFGNEESLRQSASNLPNQCTLSNQPFVIPTATNLTISETSICSINPLVLQSNQSIDESAQAHYHTLNLPSSQEIRSDGTLQLQSDTSHSRKISLLDVP	ATGGCGGATCTGTACGGAACAAAAGTTACATCTTCTTCGGTTGCTCCGGAATCCGAAGATATATCTACTTTTCTTAACCAGTTCTTGCACCACAATTCTTCTTCTTCTTCTGCTTCTTCTTCTTCTTGCATGGCCTATAAATCAAAATACATGTATTCACAGCCATCGCATGCACAATCAATGTTTTTGAGAGCTGCAGGATCGGAGAATCGGTCCGAGTCGGAGTACCGAGTAGTTAGAGATGGAAACTCGAGTGTCGCTATTGAATCTTCGTATGGTGTCGTTTTCTCAGATCCTGGTGCTGACATGAAAGAGAGTAACGAGAACACGACGGAGAATAATCTCGGCGACTTCAGTTGCGACAGCGAGGGTCCCGAGGGGTCAGAGGTGCCAGAAAAA…	nucleus	85790993	343	37612.7	5.54	80.43	68.51	-0.613
GWHTANWH006006	CmbHLH12	Chr1	MALEAVVYPQDPFNFACKDFYSWNYDLALQEEDKALLGIHSLEQSLHANFGYSSSPSVMQNAHKEYYDPNSSSPEACTDHTIDQYCFPGEVQLYPLPSKEAFATTTTTTTTGRRKRKRTKCSKNKEEIENQRMTHIAVERNRRKQMNEYLSVLRSLMPPSYVQRGDQASIIGGAINFVKELEQLLQSMEVHKRTKQEPDTNGFSSSSSSSSSSSSTPFTQFFTFPQYSTSATQCNDSAATATANESMAQQQQQNQWAAADIEVTMVETHANLKILSKKQPRQLLKMVAGLQSLRLTILHLNVTTFDQMVLYSVSVKVEEGCQLISVDEIATAVNQMLRIIQEESAFS	ATGGCATTAGAAGCTGTGGTTTACCCACAAGATCCATTTAATTTTGCTTGCAAAGACTTTTACTCTTGGAACTATGACCTTGCTTTACAAGAAGAAGATAAAGCCCTTCTTGGAATCCATAGCTTAGAGCAAAGTCTCCATGCAAACTTTGGTTATTCCTCATCTCCTTCAGTGATGCAAAATGCTCATAAAGAGTACTATGACCCAAATTCCTCTTCTCCTGAGGCTTGCACAGATCATACCATAGATCAATATTGTTTCCCCGGTGAAGTACAACTTTACCCTCTTCCTTCAAAGGAAGCTTTTGCAACAACAACAACAACAACAACGACAGGTCGTAGAAAGCGAAAACGCACCAAGTGTAGCAAAAACAAGGAGGAGATTGAGAATCAAAGGATG…	nucleus	87814923	347	39026.8	5.81	67.83	69.74	-0.514
GWHTANWH006676	CmbHLH13	Chr2	MDGLGWDGSQDTNTPSLWSNQHHGLEESLVLSNSNSSLFNPIQVLHHAQTSHNYTNSERVSDMVQPPAVLLDSMRAESNLNNLSHQQEDLMLRGETMVATLGAGTSLTSDQLYPSSLINRPYSMNPPRCVMGGFRLPLQSQVINGLQKGQAQATTCSLESLDCLLSATNSNTDTSAEDDGISMLFSDCRNLWNFGSGSAVSSGESENNASNNARNNDMQHCPVNEIDETMSQSSSDLYVNHGEKVQECKPDSTKKSNDQTELKAAVPNYHCFDLLQNDHSDNSEGGFKLISENPPKSKKPRSEKHPSSSNINFQQSTSSVSSSIEEPDPEAIAQMKEMIYRAAAFRPVDLGLEVMEKPKRKNVRISTDPQTVAARQRRERISERIRVLQRLVPGGSKMD…	ATGGATGGTTTGGGTTGGGATGGCTCACAAGACACAAACACACCATCTTTGTGGAGTAATCAACATCATGGTCTTGAAGAAAGCTTGGTTCTGTCCAACTCAAATTCCAGCTTGTTCAATCCAATTCAGGTGCTCCACCACGCTCAAACATCTCATAATTATACAAATTCTGAAAGAGTGAGTGACATGGTTCAGCCACCAGCTGTCCTATTGGATTCAATGAGAGCTGAGTCAAACTTGAACAACTTATCCCACCAGCAAGAAGACTTGATGTTACGTGGAGAAACCATGGTTGCAACATTAGGAGCTGGGACAAGTTTAACATCTGATCAATTATATCCTTCTTCTTTGATCAATAGGCCTTACAGCATGAACCCACCGAGATGTGTCATGGGGGGT…	nucleus	11503240	466	51592.2	5.52	48.27	66.57	-0.686
GWHTANWH007642	CmbHLH14	Chr2	MGSYSYNSKNSSYGYNNQNPSFGPEFQRLFDPFSNSLGGFNGVLRGGPALSHSLVLDSEKGELVKAPARVGKKGVSEAKALAALKSHSEAERRRRERINAHLTTLRSLVPCTDKMDKATLLAEVISQVKELKKTACEESQGFLIPMDDDEVKVEICDDGAEDGAVSYRASLCCDYRPQLLSDLRQAIDNLQLELVKSEISTLGSRVTNAFVYTCRKAGENTDMEQCQCIANSVHDALNSVLEKAAAASALPEYSPRTLPSKRRRTTCFDTSCSSS	ATGGGTTCCTACTCTTATAACTCAAAAAATTCTTCATATGGTTATAATAACCAAAACCCTTCATTCGGTCCTGAGTTTCAGAGGCTGTTCGATCCGTTTTCGAATAGTCTAGGAGGGTTTAATGGGGTTTTACGAGGCGGGCCTGCGCTGTCTCACTCTTTGGTTTTGGATAGCGAAAAAGGAGAGCTTGTGAAAGCTCCGGCAAGAGTTGGGAAGAAAGGGGTGTCGGAGGCCAAGGCTTTGGCGGCTTTGAAGAGTCACAGTGAGGCAGAGAGGAGGAGGAGAGAGAGAATCAATGCTCATCTTACTACTCTTCGCAGCCTTGTGCCGTGCACTGATAAGATGGACAAAGCTACATTGCTTGCAGAAGTAATCAGCCAAGTGAAAGAATTGAAGAAG…	nucleus	37767833	275	30061.8	6.46	46.38	75.6	-0.462
GWHTANWH007926	CmbHLH15	Chr2	MDTAFLFDESSRANFFQLIMQSIPYTYICLWSNWPQSSSFLRYLDGFFYEENNQPSSSSGTQARRLFEEYRQSVFMVENECVPGLAFKNSRPYLELQEVHLQRFASKEVQRQFYQVAGIKTAIFMGCKSGEIEVGFSNVPAEIDIEKELKSWFPEDFSRQFSPLRLPDPTPSSSSSLSMDSPEYSSLLFNIPNTTHLPETLREVVNPTLQQIPTLSPHQAAMQAYARLQNIQLPNPETEAAAITRAIFNVLTSPSSSSSSQQPHTNLPYSHQVVSKFSAFKRYALPLGPRTTQVRANLGRQSMMKRSFAFFRSLNYSRFSARIQANCPTTTQLHHMISERKRREKLNESFQALRSLLPPGTKKDKASLLATTREYLSSLKAQVEELNRKNQLLEPHRLP…	ATGGACACGGCCTTCTTATTCGATGAAAGCAGCCGTGCCAACTTCTTCCAGTTGATAATGCAGTCTATTCCCTACACTTACATTTGCCTGTGGTCAAATTGGCCCCAATCATCTAGCTTCTTAAGATATCTGGATGGATTCTTTTATGAAGAAAACAACCAACCTAGCTCTTCTTCTGGAACTCAAGCTCGGAGGCTTTTTGAGGAGTACCGGCAATCAGTTTTCATGGTCGAAAATGAATGTGTTCCAGGACTCGCTTTCAAGAATAGTCGACCTTACTTAGAGTTGCAAGAAGTGCACCTTCAAAGATTCGCATCAAAAGAAGTACAGAGACAATTCTATCAGGTAGCAGGGATTAAGACTGCAATTTTTATGGGATGCAAGAGTGGAGAGATAGAG…	nucleus	44475676	511	58393.2	8.17	66.66	79.98	-0.452
GWHTANWH008254	CmbHLH16	Chr2	MALSFCTNWDMTSFQPELAADLLSCDYNLALAQENYQLGSHFEQSDESPLYHVDSYTNLLPYFSAAPSDNLITSGIHSPEMFLLDESYSYQYPKRLRTSTYGGGNSNYDYSNFTPGFYDGYVLKPGNLLPDSMPEVMAQFLVSSGNYGCGSSTSSPQSSVKKPMKVSLSAQSIAARERRRKITEKTQELGKLIPGGHRLNTAEMFHAAFNYVKYLQAQALVLQLMEPITNYAREELQALIASPIIQEKLSSEEKCLVSKEFVQILADDKEVQLKPFIVKDIDQLLQTKTDG	ATGGCTTTAAGCTTTTGCACCAACTGGGACATGACCAGTTTCCAACCAGAGTTAGCAGCGGACCTCCTCAGCTGTGACTACAATTTAGCTCTTGCACAAGAAAATTACCAGCTTGGTTCACACTTCGAGCAGTCCGATGAATCACCCTTGTATCATGTAGACAGCTACACCAACCTACTCCCATACTTCTCTGCTGCCCCATCAGATAACTTAATCACCTCCGGCATCCACTCACCGGAAATGTTTTTGCTGGATGAGTCCTACTCCTACCAGTACCCAAAACGCCTGAGGACTAGTACTTATGGTGGTGGAAATTCAAATTATGACTACTCGAATTTCACACCTGGTTTCTATGATGGGTATGTTTTAAAGCCTGGTAATTTATTACCTGATTCCATG…	nucleus	51781852	291	32589.8	5.02	50.98	80.48	-0.356
GWHTANWH008782	CmbHLH17	Chr2	MEHREMGSQVNENPTSWMFDEYNLMEDISVTSLLDPTGVFASTTWPSPPPHLPPHLSFSNPTSLSMEQIDDSFPNSDGPKDISFRKRVRSGSCTTSGSKACREKMRRDRLNDRFMELGSILDPGKPPKMDKAVILGDAVRMLTQLRDEAQKLKESKMDLQEKINELKELLHIYLRAARISKKLNKTDHVQIQFLLVMLSGGLFV	ATGGAACACAGAGAAATGGGGTCTCAAGTAAATGAAAACCCCACCAGTTGGATGTTTGATGAATATAATCTTATGGAGGACATTTCTGTCACTTCTCTCCTTGACCCTACAGGAGTTTTTGCTTCTACTACCTGGCCTTCTCCTCCTCCTCATCTTCCTCCTCATCTTTCTTTCTCCAACCCCACTTCTCTCAGTATGGAGCAGATTGATGACTCATTTCCAAATTCAGATGGTCCCAAGGACATTAGCTTTCGAAAAAGGGTGAGGTCTGGATCATGCACTACATCTGGTTCCAAAGCATGCAGGGAAAAAATGAGGAGGGATAGATTGAATGACAGGTTCATGGAACTGGGTTCTATCCTGGACCCTGGAAAACCTCCTAAAATGGACAAGGCTGTT…	nucleus	61666150	204	23177.6	6.97	44.42	77.4	-0.547
GWHTANWH008815	CmbHLH18	Chr2	MEYVGSALDGLFITKEGNSKGRVGRRRYSNDDGTEYKSKNLHAERRRRQKLSDRLLALRALVPIITNMNKATIIEDAISYIEELQNNVKVLQGLLYEMEASSEEGTLSRSEEIDPAEEMRKSGIQAEVEVTQIDGNKLWIKIIFEKTRGGFTRLIEAMTACGFELIDTSVTTSKGAMLVSSCVKGIHGEINEVQRTKELLLQIINGI	ATGGAGTATGTAGGCTCTGCCTTGGATGGATTATTCATAACAAAAGAAGGTAACAGCAAGGGAAGGGTTGGACGACGGAGGTACAGCAATGATGATGGCACAGAGTACAAGTCTAAGAATCTTCATGCAGAGAGGAGGAGGAGGCAAAAGCTCAGTGATAGGCTCCTGGCACTACGTGCATTAGTTCCTATTATCACAAATATGAACAAAGCAACCATTATCGAGGATGCAATTTCATACATTGAGGAGCTGCAGAACAACGTGAAGGTTCTTCAAGGTCTACTTTACGAAATGGAAGCATCATCTGAAGAGGGAACATTGTCAAGAAGTGAAGAAATTGATCCTGCCGAAGAGATGAGGAAAAGTGGAATTCAGGCAGAGGTTGAGGTCACCCAAATT…	nucleus	62437818	207	23196.5	5.88	49.46	96.57	-0.356
GWHTANWH013485	CmbHLH19	Chr3	MALSTYTELGTLQHLNTQISFQQRQAELAGELLSYSNNFELQNTLLHPLYDQESFLHPEECYTHLLPYLSSSCEPYISLSEMLTPPQDFEPYSFPKRQRCHENQFSLDFTPTFFDGLVPNPCLVAEVLPELFSQPPEYGIPQVDCTQNVESSKKMNERSVSAQSIAARERRRKITEKTQELGRLIPGCSKMNTAEMLQAASKYVKYLQAQVGILELMGSFQETYAASPTEMQVILASPRVQEKLYLEDKCLVPKELSKLCVKEHDIPSKPSISNDLNRLVKSEG	ATGGCCTTGAGTACATATACAGAGTTGGGAACACTTCAACACCTTAACACTCAGATTAGTTTCCAACAAAGACAAGCAGAGCTAGCAGGAGAGCTCCTAAGCTATTCCAACAACTTTGAACTTCAAAACACTTTGCTTCATCCACTATATGACCAAGAAAGTTTCCTACACCCTGAAGAATGTTACACCCATTTGCTTCCATACTTATCATCTTCTTGTGAACCTTACATTTCCCTCTCTGAAATGTTGACACCCCCACAGGATTTTGAACCCTACTCATTCCCAAAACGCCAAAGATGCCATGAAAATCAATTTAGCTTGGATTTTACACCAACTTTCTTTGATGGGCTTGTTCCAAATCCTTGTCTGGTGGCCGAGGTTTTGCCTGAACTCTTCTCT…	nucleus	5613707	284	32280.7	5.19	54.27	81.37	-0.441
GWHTANWH014210	CmbHLH20	Chr3	MKIEMGLGGGVWNDEDKTMVAAVLGTRAYDYLISSSVSNENLLMAVGSDENLQNKLSDLVDRPSALNFSWNYAIFWQLSRSKSGDWVLGWGDGSCREPREGEESQAMQILNLRLEDEAQQKMRKRVLQKLHTLFGGSDEDNYALGLDRVTDTEMFFLASMYFSFPRGEGGPGKCFASGKHVWLSDILKSQSDYCVRSFLAKSAGIQTIVLVPTDGGVFELGSVRSVGESLELLQSIRSSFSTHPSPGRINSVPVLSVINEKKDENTPFTNLGIVDRVEGIPKIFGQELNLGNLGRPHYREKLAIRKMEERPWEAYPNGSKIAYPSPRNGIHGSSWGHIHGVKQGGPAEIYGPHAPNNLQELVNGAREEFRLNNYQPQKQVQMQIDFSGATSRPSVISRP…	ATGAAGATTGAGATGGGTTTGGGTGGTGGGGTGTGGAATGATGAGGATAAGACCATGGTTGCAGCGGTTCTGGGTACTCGGGCTTATGATTACTTGATATCAAGCTCGGTTTCAAATGAGAATTTGTTAATGGCTGTGGGGAGCGATGAGAATTTGCAAAACAAGCTTTCGGATCTTGTGGACCGCCCCAGCGCCTTGAATTTCAGCTGGAATTATGCAATCTTTTGGCAACTTTCAAGGTCTAAGTCCGGGGATTGGGTTTTGGGTTGGGGGGATGGATCTTGTAGGGAGCCTAGGGAGGGTGAGGAGTCCCAAGCTATGCAAATTCTCAATCTTCGGCTTGAGGATGAGGCTCAGCAGAAGATGAGGAAAAGGGTGCTTCAAAAGCTGCACACATTG…	nucleus	25136676	611	67685.1	6	45.35	80.92	-0.506
GWHTANWH014230	CmbHLH21	Chr3	MNNNWLPAGWSFESDLPVTKQKKSLGQDNDIVELLWRNGQVVLHSQTRKPSFNHNDSRQVVQKPKLGGSGSYGNSSNLIQNDDDDDETVSWVQYPLEVDPFEKEFCYNLFSELPPSDPKEIEQDKLLNKFGASDTDVDATRVIANSHQPTSISVSNSVVPEFPGNLVHHLPRFPFPEPAAQENHDSGGSGKVLNFRGSSNGQYGGEGSGQLMQGEVRECSVMTIGSSHCGSNQVPNDPDFSNGVGTSALFAGPVKQDVHKITPQSERRKMDTLEPTVASSSGGSGGSFGRRCTQSTGVNSMKRKVRDAEESECQSEAAELESVAGNKPAQRSTSSRRSRSAEVHNLSERRRRDRINEKMKALQELIPHCNKTDKASMLDEAIEYLKSLQLQLQLMWMGS…	ATGAATAATAATTGGCTTCCAGCTGGTTGGAGTTTTGAGAGTGACCTTCCTGTGACCAAACAAAAGAAATCCTTGGGGCAAGACAATGACATAGTAGAGCTGTTATGGAGAAATGGTCAGGTAGTTTTGCACAGTCAAACGCGAAAACCAAGTTTCAATCATAATGATTCAAGACAAGTAGTTCAGAAACCAAAGTTAGGAGGCAGTGGCTCATATGGGAATTCAAGCAATTTAATTCAAAATGATGATGATGATGATGAGACTGTGTCATGGGTACAATATCCTCTCGAAGTTGATCCCTTCGAAAAAGAGTTCTGTTACAACCTTTTTTCTGAATTGCCACCATCTGATCCTAAAGAAATTGAACAAGACAAGCTTCTTAATAAGTTTGGTGCTTCT…	nucleus	25796397	537	59043.9	6.14	61.28	60.22	-0.687
GWHTANWH014433	CmbHLH22	Chr3	MEHLQCLKMYEETACFDPNPMTEGTISVDGFSVPNNDFEVRLSMEELSYHHHNNQTPCHEDVAMDIELQQHLAFNIENNNTNNTTTNLDNTHLIDNPYNLHEMQEMDNFNYHQQQQHLIDIQNGHQNFDCSSYPATTPDLLNLFNMPRCSASSFMPNSSISFSNPTLQQNPTNNYPNSLGFLGEVPTVTDSPSGGSVFYDPVFHLNHLPQQPPLFRELFQSLPHGYALPGSRNGSLFGTNGVVVDDREGCVYQEDGDVRQFENVLEFTGKTRDGETKHFATERHRRQHLNKKYDALRSLVPNPTKADRASVVGDAIEYIKELLRTVNELKLLVEKKRCGRERSKRHKTESEYGSGDLESCGMKPLGGDPDQSYNGSLRSSWLQRKSKDTEVDVRIIDDE…	ATGGAACACTTGCAGTGTCTGAAAATGTACGAGGAGACTGCTTGCTTTGATCCAAACCCCATGACAGAAGGTACCATATCAGTGGATGGGTTTTCTGTCCCAAACAACGACTTTGAAGTCAGGCTCTCAATGGAGGAGCTCTCTTACCATCACCATAACAACCAAACCCCTTGCCATGAAGATGTTGCTATGGATATTGAGCTCCAACAGCACCTAGCATTCAATATAGAAAACAACAACACCAACAACACAACAACCAATCTTGACAATACCCATTTGATCGACAACCCATACAACCTCCATGAGATGCAAGAAATGGATAATTTCAACTATCATCAGCAACAACAGCACCTAATCGACATCCAAAATGGACACCAAAACTTTGATTGTAGTTCATAT…	nucleus	31870491	478	54158.2	5.3	48.14	71.74	-0.651
GWHTANWH014960	CmbHLH23	Chr3	MSQCVPSWDFDENPSPTPRLSLRSNSNSTAPDVPMLDYEVAELTWENGQLAMHGLGPPRGPVKPIPSTTSLAKYNTWDKPRASGTLESIVNQATLIPQHHSQHNHNSNNHGQKPRSFDSGGGSDMVSWFHHRAAVAAAATTSATMTMTMDALVPCSNRTDDQTTTQAGLGGSGTCVVGCSTRVGSCSGPVASGTMTHDQDENVIIKRANKEARVAVPAAAAAAAAAAPEWSGRDQSVSGSATCGRDSQHVTIDTCERDLGVGFTSTSLCSMENTSSGKPCTKATTTGDDHDSVCHSRPQREARDGEDKKKSSAKSSVSTKRSRAAAIHNQSERKRRDKINQRMKTLQKLVPNSSKTDKASMLDEVIEYLKQLQAQVQMMSRMSMPPMMLPMAMQQQLQM…	ATGAGCCAGTGCGTTCCCAGCTGGGATTTCGATGAGAATCCCAGCCCTACTCCCAGGCTCTCTCTTCGTTCTAACTCCAATTCCACAGCTCCTGATGTCCCCATGTTGGACTATGAAGTAGCGGAGCTAACATGGGAAAACGGTCAGCTAGCCATGCACGGCTTAGGCCCACCACGCGGGCCTGTCAAACCCATACCTTCTACCACTTCTCTTGCTAAGTACAACACTTGGGACAAGCCACGCGCTAGTGGTACCTTAGAATCAATCGTAAACCAGGCCACTCTGATACCCCAACACCACAGCCAGCACAACCATAACAGCAACAATCACGGCCAAAAACCCCGCTCTTTCGATAGCGGTGGCGGTAGCGACATGGTCTCGTGGTTCCACCACCGTGCA…	nucleus	45037452	506	54295.1	8.25	51.07	52.73	-0.555
GWHTANWH015871	CmbHLH24	Chr3	MSLLYSPTFKYSDVQLKKNHLDFMDSNTYHHPQQELLQQHQHQHQQQHQHNSGLMRYRSAPSSVFANLLDGSINGGEGGVGCEDYRDLRSSNPEVETMLARFMTPCNGSGDSNSQMVYQAQAAQQVQALPNHNSVGAGTTLDSSFSGLNSVGLENSMQAKMGAGNRSNLVRQSSSPSLFSDLTIDNGFAVMRDVGTFRACNGTNGEASPSMTKLNDHLSFTARRLPQIAEIGNEVTSPEDQSLGNANGSNQQYIPKFTSDSWDESTLNSLRRARDNEVNMFPTSNALETQNADSGNHTHRLTHHLSLPKTSVEMATIEKFLQFQGSVPCKIRAKRGCATHPRSIAERVRRTRISERMRKLQELFPNMDKQTNTADMLDLAVEYIKDLQKQVKTLTDTKA…	ATGAGTCTTTTGTATAGTCCTACCTTCAAATATTCAGATGTGCAGCTGAAAAAGAATCACCTAGATTTCATGGACTCCAATACTTACCATCATCCACAACAAGAACTACTACAACAACATCAACATCAACATCAACAACAGCACCAGCATAATTCTGGTCTAATGCGTTATCGCTCGGCTCCAAGCTCAGTGTTTGCAAACCTTCTTGATGGTAGCATTAATGGTGGTGAAGGTGGTGTTGGATGTGAGGATTATCGGGATCTTCGATCATCGAATCCAGAAGTTGAAACCATGTTGGCAAGGTTCATGACACCGTGCAATGGCTCAGGAGATTCAAATTCTCAAATGGTTTACCAAGCTCAAGCTGCTCAACAAGTTCAAGCTTTGCCAAATCATAAT…	nucleus	65408115	415	46118.3	8.36	44.32	61.37	-0.76
GWHTANWH016722	CmbHLH25	Chr4	MALEAVVFPQDPFGYGGKDLYNLLGGGGSWSYDFGLAKEDEQTGAFDFLESQTESCLYGDYNSSPADSMVPNLHHEVLQHSNPSLNSTDATMLTPYESQQGDNSTAMSTRPKRRRAKSRKNKEEIENQRMTHIAVERNRRKQMNEYLSVLRSLMPDSYVQRGDQASIIGGAINFVKELEQRLQFLGANKEMESKSEADSSLPFSEFFTFPQYSTSSSHCDNSMAMSETDTHQVGVAQLAIADIEVTMVESHANLKIRSKRRPKLLLKVVSGLHGMRLTVLHLNVTTFDEVVLYSLSVKVEDECKLSSVDEIATAVHQMLGRIQEEPMLN	ATGGCACTAGAAGCTGTTGTTTTTCCACAAGACCCGTTTGGCTATGGTGGCAAAGATCTCTACAACTTATTGGGAGGAGGAGGGAGTTGGAGCTATGACTTTGGCCTAGCAAAAGAAGATGAACAAACAGGCGCTTTTGATTTTCTAGAGAGCCAAACAGAAAGCTGTCTCTATGGAGATTACAATTCCTCACCTGCTGATTCTATGGTACCTAACCTACACCATGAAGTTTTGCAGCACTCCAATCCATCCTTAAACTCCACCGATGCTACTATGCTAACTCCTTATGAATCACAACAAGGTGATAATTCAACAGCCATGTCTACTCGTCCCAAGAGACGCCGAGCTAAGAGTAGAAAAAACAAAGAAGAGATTGAGAACCAAAGAATGACTCACATT…	nucleus	12723253	329	36845.4	5.35	60.94	75.26	-0.494
GWHTANWH016884	CmbHLH26	Chr4	MAGNPPEGLGDDFFEQILAVQPTYTTSEAAAAVAGYGGGEAGSMPMVLQLGSGGGGGDGGGGSGGGGGGLRGMNLGMGMAPPLGLNLEQQQQHGGFLRQERFREEVVDGNHSNSHINNGSSSSATHGINERDSVHMTSLFPAFGQMQAHSLRPTAPPPSQLHQFHSQPTHGPGVAAPHPPGIRPRVRARRGQATDPHSIAERLRRERIAERMKALQELVPSANKTDRAAMLDEIVDYVKFLRLQVKVLSMSRLGGAGAVAQLVADVPLSSVEGEGIEGGTNQQAWDKWSNDGTEQQVAKLMEEDVGAAMQFLQSKALCIMPISLASAIFRTHQPDAPTLVKPESNTPS	ATGGCGGGCAATCCGCCAGAGGGGTTAGGTGATGATTTCTTTGAGCAGATCTTGGCCGTGCAGCCTACATATACAACCAGTGAAGCAGCAGCAGCAGTAGCTGGGTATGGAGGTGGAGAAGCGGGGTCCATGCCTATGGTTTTGCAGTTGGGGTCTGGTGGTGGTGGTGGAGATGGTGGTGGTGGGAGTGGCGGTGGTGGTGGCGGGTTGAGAGGCATGAACTTAGGGATGGGTATGGCACCACCTTTGGGGTTGAACTTAGAGCAACAACAACAGCATGGTGGGTTTTTGAGGCAGGAGAGGTTTAGAGAAGAGGTTGTTGATGGTAATCATAGTAACAGTCATATTAATAATGGTTCTTCTTCTTCTGCCACTCATGGAATCAATGAAAGAGATTCG…	nucleus	15815626	348	36613	5.94	51.12	70.43	-0.414
GWHTANWH018197	CmbHLH27	Chr4	MEETMRGLERTVEWLRPFVQTKTWDYCVVWKLGDDPSRFIEWMGCCCSGGYGFVAKEERGVEHHLSPLCKDGHFQHPISTKACEALAQLPSSMPLYSGVHGEVVISTQPRWICNANALDSDISNDTLGTRVLIPVVGGLIELFVAKHIPKDQKTIEFITAQFNVSLDQDPKSVWNSANVKLSEHHLALLPEEYSQHWPGIQALSSLTQFSSYPSVEGSSSGSNRSCGRPFDLNCGYIPPHGSMNQSIGKSSGSKKPEYNVSSLKTKLALNCGNVVEKEKEKVIQEPKTKKFHSKNLATERKRRHRITDGLFTLRALVPKITKMDRAAIVGDAIEYIQELQKEVKQLNNELREMEEEDCEKNKAELKILKPNRTNGGTTCFAPTEQKPESSSLGEKKETE…	ATGGAGGAGACAATGAGGGGTTTGGAGAGAACAGTGGAGTGGCTGAGACCCTTTGTTCAGACAAAGACTTGGGACTATTGTGTTGTTTGGAAACTAGGAGATGATCCCTCTAGGTTTATTGAGTGGATGGGTTGCTGCTGTAGTGGTGGTTATGGATTTGTTGCTAAAGAGGAAAGAGGGGTGGAGCACCATTTGAGTCCTCTTTGCAAAGATGGTCACTTTCAGCATCCCATAAGCACAAAGGCTTGTGAAGCTCTTGCTCAACTTCCTTCTTCTATGCCACTCTATTCTGGGGTTCATGGTGAGGTTGTCATATCAACCCAACCCAGGTGGATTTGCAATGCCAATGCCTTGGATTCAGATATTTCTAACGACACACTCGGAACCCGAGTTCTGATC…	nucleus	48700419	482	53912.6	7.51	41.52	81.08	-0.447
GWHTANWH018352	CmbHLH28	Chr4	MDPPAMMNEGSPYNLSEIWQFPPMNGGGELVMGLRRPQFGDVNGATNREVSGNDPMSLDQRGVHGGGGNGGGSRKRRDLEDDTSNSKGVDSGNGANDCEGKRLKTSGSGDENLDSKAEAEPSSGKHVEQNTQTPPEPPKQDYIHVRARRGQATDSHSLAERARREKISERMKILQDLVPGCNKVIGKALVLDEIINYIQSLQHQVEFLSMKLEAVNTRMTPGLEVFPSKDFGQQTFDTSGMAFGSQTPREYTRSSSPEWLHMQVGGGFERTT	ATGGATCCGCCGGCGATGATGAACGAAGGGTCGCCGTATAACTTGTCGGAGATCTGGCAGTTTCCGCCGATGAATGGCGGCGGCGAATTGGTGATGGGCCTGAGGAGGCCTCAGTTCGGCGATGTAAACGGTGCGACGAATCGGGAAGTTTCGGGCAACGATCCGATGAGCTTGGACCAGCGGGGTGTTCATGGCGGTGGTGGCAATGGCGGTGGGTCGAGGAAGCGGCGTGATTTGGAGGACGATACTTCCAACTCCAAGGGCGTGGACTCCGGCAATGGCGCGAATGATTGTGAGGGAAAGCGGCTGAAAACGTCGGGAAGTGGAGATGAGAATCTTGATTCAAAAGCTGAGGCAGAACCCAGTTCAGGCAAGCATGTGGAACAGAATACTCAGACC…	nucleus	51582647	272	29736.9	5.61	49.14	55.18	-0.884
GWHTANWH018774	CmbHLH29	Chr4	MRTEKGNHQEDEEYEDEDFSSKKDATSSTPNNNNNNSTTTTNIKDAKNNDKASAIRSKHSVTEQRRRSKINERFQILRDLIPNSDQKRDTASFLLEVIEYVQYLQERVQKHEGSYQGWSSEPTKLMPWRNSHWRVQNIFGHPQTIKNGSGLGTTFPGKFDENNVSITPTMLTSTQNPVESDPSRDITCKPMDRQPELANKGLPLPIPLQANVPISVRGDGVQAHPLQGLVSDAQSTESAMTSETLNQQEELIIEGGTISISSVYSQGLLNTLTQALQSAGVDLSQASVSVQIDLGKRANRGMTSGTSIAKDHENPPSSHQAMTHLTDAGSREDSDQAQKRLRT	ATGAGAACAGAGAAGGGTAATCATCAGGAAGACGAGGAGTACGAGGATGAAGATTTCAGCTCCAAGAAAGATGCCACTTCTTCCACGCCTAACAACAACAACAACAACAGCACCACCACCACCAACATCAAAGATGCTAAGAACAATGATAAGGCTAGTGCCATACGATCGAAACATTCAGTCACAGAGCAGCGGAGGAGGAGCAAAATCAACGAGAGATTCCAGATATTGAGAGATCTTATACCCAATAGTGATCAAAAGAGAGATACAGCATCATTCCTATTAGAGGTGATTGAGTATGTTCAATATTTACAAGAAAGGGTACAGAAGCATGAGGGTTCTTACCAGGGATGGAGTTCTGAGCCCACAAAATTGATGCCATGGAGAAATAGTCACTGG…	nucleus	59543285	343	37998.8	5.76	49.86	65.69	-0.906
GWHTANWH018789	CmbHLH30	Chr4	MDMVGGDKDKFELESRNEEDPMNFAAPSPSPSVDWRFGGLVPTGNPMAVSKGSTSMVVDSFGPTLWDQSQTANPQNLGGLFSDINNVQNSAGNSDTLGIRKGTPAAVVTLPSIDHKTFDMGWNPTSAVLNLKGGGGIFLPGNGMLPQSLSQFPADSAFIERAARFSCFNVNGGNFSDMVNPLESMGGTNYFRGGGMMQEVFGGNGQSHSQKNEVMNVDEAFKDVSMSVGEHEHEHGATGGGGSPLKNVRSHDEAKQGIGVGGSGPGNDSDEAEFSTAGGQDEPSVLEGTTGGERFAGGLESKKRKRSEQDTELDLAKVGPQQPGESAKDDTEIQQNGDQKPTSTTNKSSGKHGKQGSQASDPPKEEYIHIRARRGQATNSHSLAERVRREKISERMKFL…	ATGGATATGGTGGGTGGTGACAAAGATAAATTTGAGCTAGAAAGTAGGAATGAGGAGGATCCTATGAATTTTGCTGCACCTAGTCCTAGTCCTAGTGTTGACTGGCGATTTGGTGGTTTGGTTCCCACCGGAAATCCAATGGCAGTTAGCAAAGGATCTACTTCAATGGTGGTGGATTCATTCGGGCCAACCCTTTGGGACCAAAGCCAAACCGCAAATCCACAAAACTTGGGGGGATTATTTTCTGACATTAATAATGTCCAGAACAGTGCAGGCAATTCAGACACATTAGGAATTAGAAAAGGTACTCCTGCAGCTGTGGTCACTTTACCAAGTATTGATCATAAAACATTTGACATGGGTTGGAATCCTACAAGTGCAGTGTTGAACTTGAAAGGA…	nucleus	59760553	562	60109.6	5.35	47.02	61.05	-0.643
GWHTANWH018953	CmbHLH31	Chr5	MEELIISPSSSSSLVSLPQETPPTLQQRLQFIVQSQPEWWAYAIFWQTTNASDNGHHLFLSWADGHFQGTKDTSPKLSHINTHYPISMLHSERRKFMRDIQSSILSTTTTTNNDNSLDHMSINADVTDTEWFYVMSLTRSFSVGDGVLGKAFGTNSLVWLTGGHELQFYNCERAKEAQMHGVETLVCIPTSCGVLELGSQDIIRENWGLVQQVKSFFGSDLIGLVPKQANQSSPSPIQFLDRNISFADIGIIAGIQEEDDSQEEHRKGGVLEGSAKKECVKLGGQSSYVDSEHSDSDCPLIAVNNIEKRTPKKRGRKPGLGRDTPLNHVEAERQRREKLNHRFYALRAVVPNVSRMDKASLLSDAVSYINELKTKIDELESQLQRESKKVKLEMTDTMD…	ATGGAAGAACTAATAATCTCCCCCTCCTCATCTTCCTCTCTGGTCTCTTTGCCCCAAGAAACCCCACCAACTCTCCAACAAAGGCTCCAATTCATTGTCCAAAGCCAACCAGAGTGGTGGGCTTATGCCATTTTCTGGCAAACCACAAACGCTAGTGACAATGGTCACCACCTCTTCCTGTCTTGGGCTGATGGCCATTTCCAAGGCACCAAAGACACATCCCCTAAACTCTCCCACATCAACACCCACTACCCCATTTCAATGCTACACTCCGAGAGAAGAAAATTCATGAGGGACATCCAATCCTCCATCCTCAGCACCACCACCACCACCAACAACGACAACAGTCTTGATCACATGTCTATCAACGCCGATGTCACTGACACCGAATGGTTCTAC…	nucleus	3140941	499	55682.7	5.58	51.77	82.79	-0.455
GWHTANWH018989	CmbHLH32	Chr5	MERLQGPMNPCFFGDHSDLGYLEQEFVTTESLKVEEEAHFSNSMLEDKMPFLQMLQSVGSPHFLPFKEPSFQTLLRLQHLKKPCEVYTYFPEMETQIQALELESCVTNDIVELHSPMKSETMDLQHPHSTSCLEATVSSECNQEKPNSAEKHYIESNSGSPPPWANPQSWPKQTQFSKSLATVTRERKKRKRTRPTKNKEEVENQRMTHIAVERNRRRQMNDHLNVLRSLMPASYIQRGDQASIIGGAIDFVKELEHLLHSLEAQKRMRKNKEGNESSTVVPSNGFFMLPQRRIGSDEENCGEEVKAENKSEVAEIEVTVIQTHVNLKIHSQRRPGQLLKAIVALEDLRLTVLHLNITSSESSVLYSFNLKMEDECKLGSADEIASEVHQIFQLYQR	ATGGAGAGGCTCCAAGGACCCATGAATCCCTGTTTCTTTGGGGACCATTCAGACCTGGGTTATTTAGAGCAAGAATTTGTGACCACGGAAAGCTTGAAAGTTGAGGAAGAAGCACACTTTTCAAACTCAATGTTAGAGGACAAAATGCCATTTCTTCAGATGCTACAGAGTGTGGGATCCCCCCACTTTTTGCCTTTCAAAGAGCCTAGTTTTCAAACACTGTTGAGATTGCAACACCTAAAGAAGCCTTGCGAGGTGTACACCTATTTTCCTGAAATGGAAACCCAAATTCAGGCCCTAGAGCTTGAGAGCTGTGTCACCAATGACATAGTAGAGCTACATTCACCAATGAAATCCGAGACCATGGACCTTCAACACCCACATTCAACTTCATGTCTC…	nucleus	3990569	397	45578.6	5.93	61.13	74.13	-0.679
GWHTANWH019900	CmbHLH33	Chr5	MENCYHGGWPEEENWAQCHAPLNNESSYLVPWPAPPHVSASTRFQFHGLPSWSMPIEGVADDGGGATASSSKSHSQAEKRRRDRINAQLATLRKLIPKSDKMDKAALLGTVIDHVKDLKRKANEVSKACTLPTEVDEVTIDYDLAQDVKLTNVDNNSKDNVFIRASFCCDDRPELFTELIHVLKTLRLTAVKADIASVGGRIRSILVLCTKETEVGVCVSTLRQSLKLVLNKIASSSVQSNYRIRSKRQRFFLPCSQ	ATGGAAAATTGCTATCATGGTGGTTGGCCTGAAGAGGAAAATTGGGCTCAGTGTCATGCTCCACTAAACAATGAGTCTTCCTATCTAGTCCCATGGCCAGCACCACCTCATGTATCAGCCTCTACCAGATTCCAATTTCATGGGTTACCTTCTTGGTCTATGCCAATTGAAGGAGTTGCAGATGATGGAGGAGGTGCTACTGCTTCCAGTTCCAAGAGCCATAGCCAAGCAGAGAAGCGGCGTCGAGACAGGATTAATGCACAACTTGCAACTCTTAGGAAACTGATTCCCAAGTCTGATAAGATGGACAAGGCAGCTCTATTAGGAACTGTAATTGACCATGTGAAGGATCTCAAGAGAAAAGCAAATGAAGTCAGCAAAGCCTGCACACTTCCAACA…	nucleus	18345470	257	28621.6	8.75	54.17	84.98	-0.386
GWHTANWH020157	CmbHLH34	Chr5	MEPFAWSSNTIAFGSDGLVKDELLVNSSVVRNGSDSSSSLVLDSERSELVEARMKLERKGGTAERTIAALKSHCDAERRRRARINSHLDTLRGLVPGARKMDKASLLAEVISHMKELKRSAEEASDGFVIPRDFDEVIVEREDGFDGDPYSIRASLCCDFKPGILSDLKQALNGLHLIIIRAEIATMGGRMKNVLVMTNRKEGEVNHSEVRQALRSVLDKFSGSQEFLLGTTFPNKRQRISIFNCSSSSSLGDFWMITPKTI	ATGGAACCTTTTGCTTGGAGCTCAAACACTATAGCCTTTGGTTCCGACGGTTTGGTGAAAGATGAGCTTTTGGTGAATTCTTCAGTGGTAAGAAATGGGTCTGATTCATCTTCGTCTTTGGTTTTGGACAGTGAGAGAAGTGAGCTTGTGGAGGCTCGGATGAAGTTGGAGCGTAAAGGTGGTACGGCTGAGAGAACCATTGCTGCTTTGAAGAGTCACTGTGACGCCGAGAGGCGGCGGAGAGCCCGGATTAATTCGCATCTCGATACTCTTCGGGGCCTAGTACCGGGCGCTAGGAAGATGGACAAAGCATCATTGCTTGCTGAAGTAATCAGCCATATGAAAGAACTAAAGAGGAGTGCAGAAGAAGCTAGTGATGGTTTTGTCATACCAAGGGAT…	nucleus	22299171	262	29063.1	7.7	43.81	87.1	-0.318
GWHTANWH020296	CmbHLH35	Chr5	MDQQGSQSTSTKVERRIIEKNRRNQMKILYSKLNSLLPNQNSKEALSLPDQIDEAIKYIKSLETKLKKSKEKKEKLGINGRKRSYTCTSFDAKSSLKSPKLEIREMGSTLEVVLITGLDNQFLFYEIIHILEEEQAEVLTANFSISGDSIFHVVHAEIKSGSLFDFGAAKVTERLKRFIYGSTSDVDFEPELCWDLDIHPESWDF	ATGGATCAGCAGGGAAGTCAGTCAACTTCAACCAAGGTTGAGAGAAGGATTATAGAGAAAAATAGGAGGAATCAGATGAAAATCCTCTATTCCAAGCTTAATTCTCTACTACCAAACCAGAATTCCAAGGAGGCACTGTCACTACCTGATCAAATAGATGAAGCTATAAAATACATCAAAAGCCTAGAGACAAAGCTGAAGAAGTCTAAGGAGAAGAAGGAGAAGTTAGGTATTAATGGCAGGAAAAGATCATACACTTGCACAAGTTTTGATGCTAAATCGAGCCTAAAATCGCCCAAATTGGAAATTCGTGAAATGGGTTCCACTCTAGAGGTTGTTTTGATAACTGGGCTAGATAATCAGTTCTTGTTCTATGAAATTATTCACATTCTTGAAGAA…	cytosol	24670025	205	23499.8	6.14	42.23	87.51	-0.515
GWHTANWH020493	CmbHLH36	Chr5	MERNMESSASDEANFDAMFSGVSLQSFLTLNTTQTLPSSATTTSTFPFTLFSEDFPALNLNRSSSATHLGESSSLNYAASESEFKIPKTEPFYYPSDGFLETESTHPFNFLSVPIPIPNHSVLTANSSSSSSSSPFQHLPDLHSLELTQAQQVQVQLYPPLLPQLPSKRVRVDSATHSQQETLDSIVQSCRVMPQSKLARRRRQKLSEKTQSLQRLMPWDTKMDMATMMDEAHKYITFLQAQLKALQTMPPSSSSSSSSSSSSLRPITSLVLRVLLNSRVAQTVLYSKGCCVVSVEQLDLLQKLIFQQQQLVLAPSSSRLFFNH	ATGGAGAGGAATATGGAAAGCTCTGCCTCTGATGAGGCTAACTTCGACGCCATGTTCTCCGGAGTGAGCCTTCAGTCTTTTCTCACTCTGAATACTACTCAGACATTGCCGTCATCAGCTACAACCACATCCACGTTTCCCTTCACCCTCTTCAGCGAGGACTTTCCGGCTCTCAATCTGAACCGCTCCTCCTCCGCCACCCACCTCGGAGAAAGCTCTTCTCTCAACTACGCTGCCTCGGAGTCGGAGTTCAAGATTCCCAAAACCGAACCGTTTTATTATCCATCGGACGGGTTCCTCGAAACGGAGTCTACTCACCCATTTAACTTCTTATCCGTCCCAATCCCAATCCCAAACCACTCTGTTCTCACGGCCAACTCTTCCTCATCATCTTCTTCT…	nucleus	28739275	324	36027.7	6.71	78.91	78.55	-0.295
GWHTANWH020510	CmbHLH37	Chr5	MEIDSSECSNWLFDYGFVEQISVPGDPFPSSISGSFSWAPQPLNCSFNTSAEVDCSFRDSDSLKEVGHRKRLRPESCTASASKACREKLRRDWLNERFLELGSILEPGRPPKTDKAAILADAIRMVTQLRSKARKLKESNEDLQVKIKELKAEKNEHRDEKQRLKADKEKLEQQVKAMSTPQGFLAHPSAMSTAFASQGQVSSNKLIPFVGYPSIAMWQFMPPAAVDTSLDQVLRPPAA	ATGGAAATTGACTCCTCAGAATGCTCCAATTGGCTCTTTGACTATGGCTTTGTAGAACAAATCTCAGTTCCCGGCGACCCATTTCCGTCTTCCATCTCCGGTAGTTTCAGCTGGGCCCCACAACCCCTCAATTGTTCCTTCAATACCAGTGCGGAAGTGGATTGCTCATTTAGGGATTCAGATAGCCTCAAGGAAGTTGGTCATCGGAAACGGTTGAGGCCTGAATCATGTACTGCATCTGCCTCGAAAGCATGCCGGGAGAAATTGCGAAGAGATTGGCTGAATGAGAGGTTTCTAGAATTGGGTTCTATACTGGAGCCTGGAAGGCCGCCCAAAACAGACAAGGCTGCCATTTTGGCTGATGCTATTCGAATGGTGACCCAGTTAAGAAGTAAAGCT…	nucleus	29079363	239	26718.4	8.23	53.44	69.87	-0.573
GWHTANWH021132	CmbHLH38	Chr5	MAKRIFHNASERDRRKKMNALYSTLRSLLPSADQAEKLSVPTTISRMLKYIPKLEQEVEVLMQKKEELISRISRQGEQIHQENHRQIVGRSSLSVVSANWLNEREVMIQISTYKVHKSPLANILLNLEKDGFLVLNVSSFECFGGRVFHNLHLQAARSYALERAVVLSEKLLSFYEMGKGFKHENHHGSVVNAFMN	ATGGCTAAAAGGATTTTCCACAACGCTAGCGAGCGTGATCGTCGCAAGAAGATGAATGCTTTGTACTCCACTCTTCGTTCACTACTTCCCTCGGCTGATCAAGCGGAAAAATTAAGTGTTCCGACTACAATTTCGCGCATGCTTAAATACATACCAAAACTAGAACAAGAAGTGGAGGTACTAATGCAAAAGAAGGAAGAGCTTATATCGAGGATTTCTAGGCAAGGTGAACAAATTCATCAAGAAAATCATAGACAAATTGTAGGTCGGAGCTCTTTATCTGTTGTTTCTGCAAACTGGCTTAATGAAAGAGAAGTTATGATTCAGATATCTACATATAAGGTTCATAAAAGTCCATTAGCAAATATCTTGCTTAATTTGGAGAAGGATGGGTTTCTA…	nucleus	44466888	196	22562	9.68	51.84	93.98	-0.36
GWHTANWH021134	CmbHLH39	Chr5	MSNTHSNYFHRETEASTASFADEGHPPFQTEVELNRSTPSTMAKRLYHNASERDRRKKINTLYYTLRSLLPKADQAEKLSVPDTVSCMLKYIPELEQQVEVLIQKKEELVSRISTQGEQIHQENQRTIVGRGSLSAVSANWLNDNEVMIQISIYKVHKSPLADILLNLEKDGFLVLNASSFECFGGRVFHNLHLQTERSYALEREREVVLSEKLLSFYEKEEGFKQENHGPIYFNATSCIVPHIQSDHYIGESTYMCASL	ATGAGCAACACGCATAGCAACTACTTCCATAGAGAGACTGAAGCTTCAACAGCTTCATTTGCTGATGAAGGCCACCCTCCATTTCAGACAGAAGTCGAGCTCAATCGTTCCACGCCATCCACGATGGCTAAAAGGCTTTACCACAACGCTAGCGAGCGTGATCGTCGCAAGAAGATCAATACTTTGTACTATACTCTTCGTTCACTACTTCCCAAGGCTGATCAAGCGGAAAAATTAAGTGTTCCAGATACAGTTTCGTGCATGCTTAAATACATACCAGAACTAGAACAGCAAGTTGAGGTACTAATTCAAAAGAAGGAAGAGCTCGTATCAAGGATATCTACGCAAGGTGAACAAATTCATCAAGAAAATCAGAGAACAATTGTAGGTCGGGGCTCT…	nucleus	44608726	260	29831.6	5.9	53.33	82.12	-0.525
GWHTANWH021135	CmbHLH40	Chr5	MRNTHNNYFHKETEASATSFADEGHPPFRTEVEFNRSTPSTMAKRLYHNASERDRRKKINTLYSTLRSLLPKADQAEKLSVPDTVSCMLKYIPELEQQVEVLIQKKEEFISRISTQGEQIHQESQRTIAGRSSLSAVSANWLNDNEVMIQLSIYKVHKSPLADILLNLEKDGFLVLNASSFECFGGRVFHNLHLQTERSYALEREREVVLSEKLLPFYEKEEGFKQENHGPIYFNATSCIVPHIQSDRYIGESTYMCASL	ATGAGAAACACGCATAACAACTACTTCCATAAAGAGACTGAAGCTTCAGCAACTTCATTTGCTGATGAAGGCCACCCTCCATTTCGGACAGAAGTCGAGTTCAATCGTTCCACGCCATCCACGATGGCTAAAAGGCTTTACCACAACGCTAGCGAGCGTGATCGTCGAAAGAAGATCAATACTTTGTACTCTACTCTTCGTTCACTACTTCCCAAGGCTGATCAAGCGGAAAAATTAAGCGTTCCAGATACAGTTTCGTGCATGCTTAAATACATACCAGAACTAGAACAGCAAGTTGAGGTACTAATTCAAAAGAAGGAAGAGTTCATATCAAGGATTTCTACGCAAGGTGAACAAATTCATCAAGAAAGTCAGAGAACAATTGCAGGTCGGAGCTCT…	nucleus	44668462	260	29937.8	6.22	57.89	78.77	-0.567
GWHTANWH021193	CmbHLH41	Chr5	MVTPENNTNWLFDYGLMDDIPVPDANFSVPNPGFTWPVQALNGSSSVSVEIDGSLGDSDGVKESCPKKRGRSESCCASSSKASREKLRRDRLNDKFVELGTILEPGRPPKTDKAAILVDAVRMVTQLRGEAQKLKDSNSNLQEKIKELKAEKNELRDEKQRLKAEKEKLEQQMKAMNAQPSYLAPPPAIPAAYAAQGQAPGNKLLPIIGYPGVAMWQFMPPAAVDTSQDHVLRPPVA	ATGGTGACCCCAGAAAACAACACCAATTGGCTCTTCGATTACGGATTGATGGATGATATTCCTGTTCCCGATGCGAATTTCTCTGTTCCTAACCCGGGTTTCACTTGGCCTGTACAGGCTTTGAATGGTTCTTCCAGTGTTAGTGTGGAAATTGATGGCTCGTTGGGGGATTCAGATGGCGTCAAGGAGTCTTGCCCAAAGAAGAGGGGTAGATCTGAATCATGCTGTGCTTCTAGCTCCAAAGCTTCTCGGGAGAAGCTGCGTAGGGATAGACTGAATGACAAGTTTGTGGAACTGGGCACTATTCTGGAGCCTGGAAGGCCTCCTAAAACGGACAAGGCTGCTATTTTAGTTGATGCCGTCAGAATGGTGACTCAGTTACGGGGTGAAGCCCAAAAG…	nucleus	46064031	237	25967.6	7.63	48.52	74.14	-0.61
GWHTANWH023353	CmbHLH42	Chr6	MEASANPLVNINDFELHDFIDETNFHHCINLIRGGSNDPVVNFDTDLINNCFVDNQFGPNPGDMYDFNATTMMSDPNTMFNTLGSFGDDVKDGDEDNDREDSSATTTTTTTTTPTKRPKGDRKMKEKLYALRSLVPNITKMDKASIVGDAVLYVQELQSKAKQLKSEIAGLEASLVGSERYQGSIESPKKVQVVQNNYQVSKKIIMQMDVFQVEERGFYVRLVCNKGGGVALSLYKALESLTNFIVQSSNLATVSERFVLTFTLNVIDSEQEIHLPNLRLWIAGALVNQQFELKAPLL	ATGGAAGCCTCTGCAAATCCCCTAGTGAACATCAATGATTTTGAGCTACATGATTTCATTGACGAGACCAATTTCCACCATTGCATCAATTTAATCCGAGGAGGAAGCAATGACCCAGTTGTGAATTTTGATACTGATCTTATTAATAATTGTTTTGTTGATAACCAATTTGGTCCGAACCCGGGTGATATGTATGATTTTAATGCTACTACTATGATGTCCGACCCAAACACTATGTTCAACACGTTGGGAAGTTTTGGTGATGATGTCAAGGACGGGGATGAAGATAATGATAGAGAGGATTCCTCGGCAACCACCACCACAACCACGACAACAACCCCGACGAAGAGGCCGAAGGGTGATCGGAAGATGAAGGAAAAGCTTTATGCATTGCGTTCC…	nucleus	39951337	298	33222.5	4.84	39.34	85	-0.325
GWHTANWH023589	CmbHLH43	Chr6	MGLQVPEWEFTTSNEVDGLHESFLNDDDFSVDSGQPGVLETNPDWLNASCSLSIGTTEAEDFQDIFEILPDLQLHSTIPSSCLIEREILDEGRSSRGKRKADDLTYGGSKSEEIGMVSVGRKTNEDKRPKRTRSTEIHNLSERVIFQINFDLKFPWKGYVIPHPSLTSYDQLDYICFEQRRRDRIEGKMRALQELVPNCNKSSRASTLDDTIEYLKALKHHCQMTSTGGGALCQVPYMQPTGIQTTQIPQFLPVMQMQPMPGFGMGMMSMSYSTGLNIMPVPAPSFYPLSSATAGMRLIPGSGVLPVPQMQVPLIASQAPPANTAASTKSQQLPIYARGMEEILDSGHMSFHSFRVMEEILGR	ATGGGGCTACAAGTCCCAGAGTGGGAGTTCACCACTTCCAACGAGGTGGATGGTCTTCACGAGTCCTTTCTAAATGATGATGATTTTTCTGTGGATTCTGGTCAACCTGGTGTCCTCGAGACCAATCCTGATTGGCTTAATGCTTCTTGTTCTTTGAGCATTGGTACCACAGAAGCAGAGGATTTTCAAGATATTTTTGAGATTCTACCTGATCTTCAGCTTCATTCAACAATACCATCAAGCTGTTTAATAGAGAGGGAGATTTTGGATGAAGGAAGATCAAGTAGGGGAAAAAGGAAAGCTGATGACTTGACTTATGGAGGAAGCAAAAGCGAAGAGATTGGTATGGTCTCTGTAGGTAGGAAGACAAACGAAGATAAAAGGCCAAAAAGAACTCGT…	nucleus	43976987	363	40405.9	5.18	64.32	74.13	-0.383
GWHTANWH023839	CmbHLH44	Chr6	MESDLQQHHHQNQMNSGLTRYRSAPSSYFANIIDREFCEEFFNRPPSPETERIFARFIAGNGGVGGNGGTEAPNTSEVVATEASNQQTQFMASMNNEAAGVLQQQQSNYGSASQNFYQGPPRPPLPNSSVEGSYSMGLDRLPQMKNGGGGGGGGGNNSSLIRHSSSPAGLFANINVGEGYGTMRGVGNFGAGNSTSEEASFSSASRLKNYSSGPPSSSGLMSPIDEIEDKNVVVVNNPESGGFGEGRSSNYVTGFPLGSWDDSAMISDNITGLKRLRDDDDVKSFSNINVSETQNVEAGNRPPPLAHHLSLPKTSSEMAAIEKFLQFQDSVPCKIRAKRGCATHPRSIAERVRRTRISERMRKLQDLVPNMDKQTNTADMLDLAVEYIKGLQQEVETLT…	ATGGAGTCAGATCTTCAACAACATCACCACCAAAACCAGATGAACTCTGGCTTGACTAGGTACAGGTCTGCACCAAGTTCATATTTTGCAAACATCATTGACAGAGAATTCTGTGAGGAATTTTTCAACAGGCCTCCAAGCCCCGAAACAGAGCGAATATTTGCTCGGTTTATCGCTGGTAATGGTGGTGTTGGTGGTAACGGAGGCACAGAAGCTCCTAATACATCAGAAGTGGTGGCCACAGAAGCTAGTAACCAGCAAACACAGTTTATGGCTTCAATGAATAATGAAGCAGCAGGGGTTCTTCAGCAGCAGCAAAGCAATTATGGTTCTGCTTCTCAGAATTTTTACCAAGGTCCACCACGGCCACCTTTGCCGAATTCGAGTGTGGAAGGGTCT…	nucleus	48278478	413	44687.2	5.96	58.88	57.41	-0.718
GWHTANWH025358	CmbHLH45	Chr7	MAEFTADMQGFRSSFPVLDIDQNMDIINQYAGLNPSVLETSNLDFQCYNPFSNGNVFSHQAPEFTANLAETIPATFHEFNQNVMPEAQHINVTAAGNEFHESQKRKAMDMYESSSGTSSPLVSEDVIKKKKNSGRGKRVKSNEKELENPKEVVHVRARRGQATDSHSLAERVRRGKINERLRCLQDIVPGCYKSMGMAVMLDEIINYVQSLQNQVEFLSMKLTAASLFYDFNSETDALETMQRAKANEAKELERLMRQGNGGLDSFHSNWSPL	ATGGCCGAATTCACAGCAGATATGCAAGGCTTTAGATCCTCATTTCCTGTCTTAGACATTGATCAAAACATGGATATAATAAACCAATATGCAGGGCTAAACCCAAGTGTCCTGGAGACTTCAAACTTGGATTTCCAATGCTACAATCCTTTCTCCAATGGTAATGTCTTTAGCCACCAAGCGCCAGAATTCACAGCAAACTTAGCAGAAACTATTCCAGCAACTTTCCATGAGTTTAATCAGAATGTGATGCCTGAAGCTCAGCACATAAATGTCACAGCTGCTGGAAATGAATTCCATGAAAGTCAGAAGAGAAAAGCAATGGACATGTATGAGAGCAGCTCTGGAACCTCAAGTCCCCTAGTTTCGGAGGATGTGATTAAGAAGAAGAAAAATTCA…	nucleus	29725680	273	30783.5	5.71	42.42	67.55	-0.61
GWHTANWH025526	CmbHLH46	Chr7	MELPQPRPFGTEGRKPTHDFLSLYTHSTAQQDPRPSSQGSYLKTHDFLQPLERIGKTSAKEETTAEISSVEKPPPPAPPPSVEHILPGGIGTYTISHISSYFNQRVPKPEGSIYTVAQTSSTDRNDENSNSSSYTGSGFTLWEESALKKGKTGKENMGEKPVTREAGTKLSGQQWTTSSERPSLSSNSNNNNNNNHRNSFSSLSSSQATGQKNKSKSFMEMIKSAQGSTHEDDIIIDDEEEFVLKKEPSTPVATPATTTPHIGELRVKVDGKSSDQKASTPRSKHSATEQRRRSKINDRFQMLRELIPNSDQKRDKASFLLEVIEYIQFLQEKVHKFEGSYQGWSHEPAKLMPWRNNHRPAESYVDQSQGVNSVAAPALVFAGKFDEKNICVSPTIAGS…	ATGGAGCTTCCTCAACCTCGTCCCTTTGGAACCGAAGGACGGAAACCAACACATGATTTTCTGTCACTGTACACTCATTCAACTGCCCAGCAAGATCCAAGGCCATCTTCTCAAGGAAGTTACCTCAAAACTCATGATTTCTTGCAACCATTAGAGCGGATAGGAAAGACCAGTGCAAAGGAAGAAACCACAGCTGAGATATCATCGGTGGAAAAGCCGCCGCCTCCGGCACCACCGCCTTCGGTGGAGCACATTCTCCCCGGAGGGATTGGGACTTACACTATAAGCCACATTTCATCCTATTTTAATCAAAGGGTTCCAAAGCCAGAGGGGTCAATATATACTGTAGCACAAACAAGTAGTACGGATAGGAATGATGAAAATTCCAACTCCAGTTCT…	nucleus	33458714	585	63932	8.18	53.74	62.02	-0.795
GWHTANWH025659	CmbHLH47	Chr7	MSQYIVPNWNLKHQRQEQVEGEEGNRSSHVHNQQQNHPSSTSPLVPNMSDYEVAELTWENGQLSMHGLRGLIPTTPTKPTWGRAGDTLESIVHQATCHKQISSVLQQDHAPAANVVPIDAVSTGGTWAETESTGQVQVAPTTLMRKRTRSESEQCHGRKICGSLNEDSADHGASATFCRDNDTTIMTWASFDSPRSLKTRTTEVDSSCLDGLGNRDEEHETNNEMGRSHSTRKTRAAAIHNQSERRRRDRINQKMKTLQRMVPNANKTDIASMLDEVIEYLKQLQAQVHQLMSMRSMPQMMMPLGMQQHLQMSLLARMGMGMGVGLGMGMGMLDMSTMSHRAPQTLASLINPASVSASAPTLVSPPFVLTSMIPTDASAQSKPNSGTNASVPLLAQSMN…	ATGAGTCAGTATATAGTACCAAACTGGAACCTAAAGCACCAAAGACAAGAACAAGTCGAAGGAGAAGAGGGAAACAGATCTTCTCACGTGCACAACCAGCAGCAGAACCACCCCAGTAGTACTTCTCCTCTTGTCCCCAATATGTCTGACTATGAAGTTGCAGAGCTAACATGGGAAAATGGTCAACTATCCATGCATGGGCTTCGTGGGCTCATTCCCACAACACCAACAAAGCCCACATGGGGAAGGGCTGGTGATACGCTAGAATCAATAGTCCACCAAGCTACATGCCACAAGCAAATCTCAAGTGTACTCCAACAGGACCATGCCCCGGCAGCCAATGTAGTCCCTATTGATGCTGTTTCGACTGGTGGGACATGGGCTGAGACTGAGAGTACC…	nucleus	35823876	436	47927.8	6.81	63.21	63.99	-0.613
GWHTANWH025897	CmbHLH48	Chr7	MDPPLVSESSFSAANPAAYSLAELWPFGGSEPGTGSLGLRMGNLGPNPNGFAESSGNRDGSAEESTVTEQSGGGGGSRKKRKEVSSEDESSKMVSTSSANDLLSESNGKRMKVAGSCDDNDGSKAEVEASSAADNKPAEGSTQPSEPPKQDYIHVRARRGQATDSHSLAERARREKISERMKILQDLVPGCNKVIGKALVLDEIINYIQSLQRQVEFLSMKLEAVNSRMGMNPVMDGFPPKDLDSQPFDASGMILGSQAMREYPQSSQLEWLHMQVGGSFERAT	ATGGATCCTCCACTTGTAAGCGAGTCCTCATTTTCAGCAGCCAACCCTGCAGCTTACAGCTTGGCTGAGCTTTGGCCATTTGGTGGTTCGGAGCCTGGAACCGGGTCACTGGGGCTCCGGATGGGTAACTTGGGTCCGAACCCAAATGGGTTTGCTGAGAGCTCCGGGAACCGTGATGGGTCGGCCGAGGAATCGACTGTGACGGAGCAGAGTGGCGGTGGTGGCGGTAGTAGGAAGAAGAGAAAAGAAGTGAGCTCTGAGGATGAGTCTTCAAAAATGGTTTCCACTAGTAGTGCCAATGACTTGTTGAGTGAATCAAATGGTAAACGGATGAAAGTAGCTGGATCCTGTGATGACAATGATGGTTCAAAGGCAGAAGTGGAAGCTAGTTCAGCAGCT…	nucleus	39604936	284	30406.7	5.05	61.65	60.85	-0.682
GWHTANWH026652	CmbHLH49	Chr8	MSHIAVERNRRRQMNEHLKVLRSLTPCFYIKRGDQASIIGGVIEFIKELHQVLQSLESKKRRNSLSPSPAPSPKPQLQLTPPQLDCPFIGFEQVKELGACCNSPVADVEAKISGSNVVLKIISKRIPGQILKIISVLEMLQFEVLHLNISSMEDAVLYSFVIKIGLECQLSVEELTIEVQRSFCSETIYANEI	ATGTCTCACATAGCTGTGGAGAGAAACAGAAGAAGACAAATGAATGAGCACCTCAAAGTTCTACGCTCTTTGACCCCATGTTTTTATATCAAAAGGGGAGATCAAGCATCTATAATAGGGGGTGTGATAGAATTTATCAAGGAGTTGCACCAAGTTCTTCAATCTTTAGAATCCAAGAAAAGAAGGAATAGTCTAAGCCCTAGCCCTGCTCCTAGTCCTAAGCCACAACTACAGCTAACTCCTCCTCAACTTGATTGCCCCTTTATTGGGTTTGAACAAGTTAAGGAACTAGGAGCATGTTGCAACTCTCCAGTTGCAGATGTTGAAGCAAAGATTTCAGGATCGAATGTGGTCTTGAAAATTATCTCGAAGCGAATACCTGGTCAAATCTTGAAGATA…	nucleus	4250844	193	21687.4	7.61	77.15	109.53	0.007
GWHTANWH027239	CmbHLH50	Chr8	MMDLFFPLELQCDNDIFWYEANQAFEAFQPQVNQSAFVPYRDTPRKEFGAENSGNMKNCVNVKKRMVEFLRRSWHPRNEIQEYEKERSFRHMMNERTRREKQKQNYMTLHSMLPFGTKSDKNSIIQTAATKIQVLQKCREELQRRNLEAEKNLAAVEGERVEGAKIKLKVANPTSGVDSMVEVLKCLKHLGLKTGTIRSNFTAQEFSAELEIETEIEAAKVEKAIQRALYEVERKFLCKFDEGGI	ATGATGGATTTGTTTTTCCCACTGGAATTGCAGTGTGACAATGACATCTTCTGGTATGAGGCTAACCAGGCTTTTGAGGCTTTCCAGCCCCAGGTGAATCAAAGCGCTTTTGTGCCTTACAGAGACACACCCAGAAAAGAATTTGGGGCAGAGAATTCAGGTAACATGAAAAATTGTGTAAATGTGAAGAAGAGAATGGTGGAGTTCTTGAGGAGGAGTTGGCATCCGAGGAATGAAATCCAAGAATACGAGAAAGAGAGGAGTTTTCGGCACATGATGAACGAGCGGACGAGGAGAGAGAAGCAGAAGCAAAATTACATGACCCTGCATTCCATGTTGCCCTTTGGAACCAAGAGTGATAAGAATTCCATTATTCAAACGGCAGCGACAAAAATTCAA…	cytosol	14695500	245	28596.7	8.5	41.17	70.08	-0.705
GWHTANWH027300	CmbHLH51	Chr8	MDPLAEDWDFLNYSIFDENPSSEFCLPNHSICSSGGVETDLSSGAVALSRQEKDGAEIECSQSRKRGRNDSYSRPGSKACREKLRRERLNDRFLDLCAVLDPDRPVKIDKHAILDDAIRVLNQLRSESQELKETNEKLKEEIKSLKAEKHELREEKLLLKADKERMEQQLKAMAIPPAGFMPGHPAAYHAGPNKMPVFPSYGFVPMWQYMPPAAHDTSHDHELRPPAA	ATGGATCCTTTGGCAGAGGATTGGGATTTTCTCAATTATAGCATCTTCGACGAAAACCCTTCTTCTGAATTCTGTTTGCCTAATCACAGTATATGTAGTAGTGGTGGCGTGGAAACCGATTTATCTTCTGGGGCCGTCGCACTGTCGCGGCAAGAGAAAGACGGCGCCGAAATTGAGTGCTCACAGTCACGGAAGAGGGGCCGCAATGATTCATACAGCAGGCCAGGATCTAAAGCTTGTCGTGAGAAATTGCGAAGGGAGAGATTGAATGACAGGTTTCTAGACTTGTGTGCTGTTTTGGATCCTGATAGACCGGTCAAAATTGACAAGCATGCCATACTGGATGATGCCATCAGAGTTTTGAACCAACTAAGATCAGAATCTCAAGAGCTTAAAGAA…	nucleus	16168771	228	25839.2	5.8	64.76	68.99	-0.793
GWHTANWH027579	CmbHLH52	Chr8	MVMEKEDNYSTPPLPPSFMGLDYTLDHHHHHQQQQQQQQQQFMKQRIGKTSGDCNSTGMVDYLLNNPSQQQQQQMASGFCGSSSFDKLNFADVMQFADFGPKLALNQTKISEEEPGIDPVYFLKFPVLNDRLEDQSLMVPHNEERFQGVSVEDETRVREDEEARVSDNTSVQLQFIGEDLQKNSVPEAKNKRKRPRTIKTTEENRRKQMNEHLRVLRSLMPGSYVQRGDQASIIGGAIEFVRELEQLLQCLESQKRRRLYGETPRPVGADSSLAIQQPQPPLFPPMPLPNDQFKIVDLETGLQEETAENKSCLADVEVKLLGFDAMIKILSRRRPGQLIKAIAALEDLQLNILHTNVTTIEQTVLYSFNVKVASESRFTAEDIASSVQQIFSFIHQTVP…	ATGGTAATGGAGAAAGAAGATAACTACTCGACCCCTCCTTTACCGCCAAGTTTTATGGGCCTGGATTACACTCTAGATCATCATCATCATCATCAACAACAACAACAACAACAACAACAACAATTCATGAAGCAGCGGATCGGCAAAACATCAGGAGATTGCAACAGTACTGGGATGGTTGACTACTTGCTGAATAATCCTTCTCAACAGCAACAACAGCAAATGGCTTCTGGGTTTTGTGGTTCGAGTTCTTTTGATAAATTGAACTTTGCTGATGTGATGCAGTTTGCAGACTTTGGACCAAAGTTGGCCTTAAATCAAACCAAGATTTCCGAAGAGGAACCTGGGATCGACCCAGTTTACTTCCTGAAGTTTCCAGTGTTGAATGATAGGTTGGAA…	nucleus	22715904	403	45862.8	5.28	63.65	78.34	-0.601
GWHTANWH027644	CmbHLH53	Chr8	MEKENMTQPNWASSTFGMEIQPNELNYSPDQLTNCFFNPNWDNSVDQSDPFESALSSIVSSPAASNAGPIPGGGGDGLMIRELIGKLGSICNSGDISPQNYIAGHNNNNNSTNTSCYSTPLNSPPKLNLSMMDSQIRLNLPIPGNHPSLAPFSPDPGFAERAARFSSFVSNTSCMGLNETELPYGLMPRVESGKLSRAASNQSLKLATGSQMGVQENNKSSPQEATLAADKKLSRLSRSSTPENAELGDSREGSSVSEQIPGGEVSNKVDTETNGRKRKSIPRGKAKETLSLTTPSAKDSKAALDNDESNAKRSKQDEDAGNEKDIAKGKTEPKTTGNVNQKQNKDNSKPPEPPKDYIHVRARRGQATDSHSLAERVRREKISERMKFLQDLVPGCNKV…	ATGGAAAAGGAGAACATGACACAACCCAATTGGGCTAGTTCCACTTTTGGCATGGAAATCCAACCCAATGAACTGAATTATTCTCCTGACCAACTTACCAACTGTTTTTTCAATCCCAATTGGGATAATTCCGTGGATCAGAGCGATCCCTTTGAGTCTGCCTTAAGCTCCATTGTGTCTTCCCCGGCAGCCTCCAATGCCGGTCCTATTCCGGGCGGTGGTGGCGATGGTCTAATGATCAGAGAACTAATTGGAAAACTAGGAAGCATATGCAACTCCGGTGATATTTCACCACAGAATTACATTGCAGGCCACAACAACAACAACAATAGTACTAACACTTCTTGTTATAGTACCCCTTTGAATTCCCCTCCTAAGCTCAACCTCTCAATGATGGAC…	nucleus	25153470	558	60555.5	6.01	49.76	63.51	-0.719
GWHTANWH027722	CmbHLH54	Chr8	MDNINHHNKLIDNSWNLDLAIEEPILQHHQISFDSFWPNHSLQTHQLPSSSSSNHIIPTTNNVFSDPIGSQMEVELEEEEEPEEELGAMKEMMYKIAAMQPVDIDPATIRKPKRRNVRISDDPQSVAARHRRERISEKIRILQRLVPGGTKMDTASMLDEAIRYVKFLKKQIRLLQSTQNPQCMEAPMGNLVHGVWPFTPNKPHGSTSMDPQAGTTGFTYINNGSNQLGET	ATGGACAACATAAACCACCATAATAAGCTCATAGACAACAGTTGGAATCTTGACCTTGCTATAGAAGAACCCATCCTCCAACATCACCAAATTTCCTTTGATTCTTTTTGGCCAAACCACTCTCTTCAAACCCATCAACTCCCATCCTCATCATCATCCAACCATATTATTCCCACTACAAATAATGTATTTTCTGACCCCATTGGGAGCCAAATGGAAGTAGAACTAGAAGAAGAAGAAGAGCCAGAAGAAGAGCTCGGAGCCATGAAGGAAATGATGTACAAGATTGCAGCTATGCAGCCAGTGGACATTGATCCAGCTACAATCCGAAAGCCAAAAAGGCGAAACGTTCGGATTAGTGATGACCCTCAGAGCGTTGCCGCGCGTCACAGAAGGGAA…	nucleus	27187142	231	26244.6	5.79	61.13	73.46	-0.7
GWHTANWH028058	CmbHLH55	Chr8	MELTQHGFLEELLASRRDTWSAFSNGVNELFPNGWNFDALEENPVLATPTAPPFVGFSTPTGPSFECPFSDQAYPSLDGFTEIETSYTKNEKPVPFLSQEDYPSMVEDEELGFLGCENLSLQDRNSSGCKVEMEVMEQAADIPGFNMGFCGEKKSKSKKLEGQPSKNLMAERRRRKRLNDRLSMLRSIVPKISKMDRTSILGDTIDYMKELLERINKLQEEETEESKNQLNLMGISKELKPNEVLVRNSPKFDVERKDTDARIGICCAAKPGLLLSTVHTIEALGLEIQQCVISCFNDFSMHASCSEGAEQQTFVSSEDIKQALFRNAGYGGRCL	ATGGAGCTCACACAACATGGTTTCTTGGAGGAGTTACTGGCTTCAAGAAGAGACACTTGGAGTGCTTTTTCTAATGGAGTGAACGAGTTGTTCCCTAATGGGTGGAACTTCGATGCCTTAGAAGAGAACCCAGTTTTGGCTACTCCAACAGCTCCTCCATTTGTAGGATTCTCCACACCAACAGGACCCAGCTTTGAATGTCCTTTTAGTGACCAAGCTTACCCTTCTCTTGATGGATTCACAGAGATTGAAACATCATACACAAAGAATGAAAAACCAGTACCATTTCTATCCCAAGAAGATTATCCATCGATGGTGGAGGATGAAGAGCTTGGTTTTCTTGGCTGTGAAAATCTCAGTTTGCAAGACAGAAATAGTTCTGGCTGCAAAGTTGAGATG…	nucleus	33566910	335	37560.5	4.87	56.29	71.91	-0.504
GWHTANWH028076	CmbHLH56	Chr8	MEISSAKWLSELGMDEYNYIHQSHMNTLDGFTTHEMATAMVENFQQSLSSESYSSYPTFTKKATTTFSNTSAETSQRPAKQPKTNSWDSYITDHVSPKPSSSSHILSFENSISMLTNPQGFYGSHDSSLKLNNEMVSQANIHFPPLISKDSFENQDYARKASLQGIKRTYSSMTRNPSNAQDHIIAERRRREKLSERFIALSAIVPGLKSMSLTLCLQMDKASVLGEAINYVKELQERIKLFEEQTKKRTVESVVFVKKSQLSADDDTSSCNENSDNHSDEALLEIEARISEKDVLIRIHCEKQKGAIVKILSEIEKLNLTVVNSSVLPFGNSTIDITIIAQKGNEFNMKTKDLVKTLRVALLKEM	ATGGAGATTTCATCGGCGAAATGGCTATCAGAGTTGGGAATGGATGAATACAACTACATCCACCAATCCCACATGAACACTCTTGATGGTTTTACCACACATGAGATGGCCACTGCAATGGTGGAGAACTTTCAACAATCTCTCTCTTCTGAAAGCTATTCTTCTTATCCCACCTTCACAAAAAAGGCCACCACCACCTTTAGTAATACTTCTGCTGAAACATCTCAGAGGCCTGCCAAGCAGCCAAAGACTAACAGTTGGGACTCTTATATTACAGACCATGTTTCACCAAAACCTTCTTCCTCCTCCCACATTCTTTCATTTGAGAATTCAATTTCAATGCTAACGAACCCTCAAGGGTTCTATGGAAGTCATGACTCCTCCTTGAAGCTAAACAAC…	nucleus	33912641	366	41227.5	6.39	53.35	78.88	-0.515
GWHTANWH028078	CmbHLH57	Chr8	MEISSAKWISELEMEDPTFIHQYEINSFGYSLDDLDFNSFSGESYPSNPDLNPKSTYNFHASVIENPHTDLGRPAKQLKTNSWNSCATDHIPSKAASSSSSHFISFENSNSPPAISQQFYGLDCTMKQKSEAASDRNTNFPAMISESSFGMKNCSSKHGQVPKKVASMTRTPLHAQDHVLAERKRREKLSQRFIALSAVVPGLKKMDKASVLGDAIKYLKQLQERVKTLEEQAAKKTMESVVFVKKTRLSAADDTSSSEDNSDSESNEQLPQIEARVLEKDVLIRIHCENRKGYAAKILGEIEKLDLAIVNSSVLPFGNSTLDITVVAQMDVDFCMTVKDLARNLRQALLKLV	ATGGAAATCTCGTCTGCCAAATGGATATCTGAACTGGAAATGGAAGATCCCACCTTTATACATCAATACGAGATCAACTCTTTCGGATACTCACTTGATGATCTCGATTTTAATTCTTTTTCTGGTGAGAGCTACCCATCCAACCCAGATCTCAATCCCAAAAGCACATACAACTTTCATGCTTCAGTCATAGAAAATCCTCATACTGACCTTGGGAGACCGGCAAAACAGCTCAAGACAAACAGTTGGAATTCTTGCGCCACCGACCATATTCCTTCAAAGGCTGCTTCTTCATCTTCCTCACATTTCATTTCATTCGAGAACTCAAACTCACCCCCAGCCATTTCACAGCAATTTTATGGTCTAGACTGCACCATGAAACAAAAGAGCGAGGCGGCT…	nucleus	33948617	353	39304.4	6.33	46.19	77.39	-0.485
GWHTANWH028311	CmbHLH58	Chr8	MGDMYEYDKKASCSSSTSAPQPQLQQLPLTSASAPDEISLFLHQILLRSSPSSSSSLMANTVKQGTSNVNPDRTCRSALLQDGISAVESLSGVSTGFGGVFLPNVSTSSLGGASENETDEYDCESEEGLEALVEDVPDKPVHPRGSSKRSRAAEVHNLSEKRRRSRINEKMKALQNLIPNSNKTDKASMLDEAIEYLKQLQLQVQMLTMRNGMSLHPMCLPGALQPIQFSQMRMDFGEEYRPLHLDMTGTNPLNKETPLHDAFTLPNQCTASNQPSVSNMSNIINSETSFGPIQAHLGPFQLHTSSEDLCREDILRHQQSIVNHPDTNPVEIDMGAPASESLPFNTQASNLKDSGSLQTCISGRERSEGVLLRNIEQNLILTPHLSMNTGRSASNDDVK…	ATGGGGGATATGTACGAGTATGACAAAAAGGCTTCCTGTTCATCTTCAACTTCAGCACCTCAGCCTCAGCTTCAGCAGCTTCCATTAACTTCTGCAAGTGCTCCAGATGAAATCTCGCTTTTTCTTCATCAAATCCTTCTTCGTTCATCTCCTTCTTCTTCATCTTCTCTCATGGCCAACACAGTTAAACAAGGGACATCGAATGTAAATCCTGACCGTACTTGCCGATCAGCTCTCCTCCAAGATGGGATCTCGGCCGTTGAGTCTCTAAGTGGTGTCAGCACTGGCTTTGGTGGTGTTTTCCTCCCCAATGTGTCAACCTCTTCACTTGGAGGAGCGAGTGAGAATGAGACTGATGAGTATGATTGTGAAAGCGAGGAGGGTCTTGAAGCGTTGGTG…	nucleus	37876364	402	43985.2	5.2	66.11	74.25	-0.562
GWHTANWH028322	CmbHLH59	Chr8	MDGDMLKSLTDQDHMDLMTVMMQMEKLPEFCEPFHNTPIPTLYPEIEFTCGGTSNIATPTPPIIHNPNVAPVPHTLINPSSSIPLMGTPIQDPMTPPLQPHVMSGRFRFNNVGALSLANTYEKKNSVAAMREMIFRIAAMQPIHIDPESIKPPKRRNVKISKDPQTVAARHRRERISERIRILQRLVPGGTKMDTASMLDEAIHYVKFLKKQVQKLEQAEANRTINGVGLPAVGMTRGGVNYATLVKAYQPAQMVGCMQI	ATGGATGGTGACATGCTAAAATCATTAACAGATCAGGATCACATGGACCTGATGACAGTGATGATGCAAATGGAAAAGCTTCCTGAATTCTGTGAGCCTTTCCATAACACTCCCATTCCTACATTATACCCAGAAATCGAATTCACCTGTGGAGGCACTAGTAACATTGCCACCCCCACACCACCCATAATCCATAACCCAAATGTAGCCCCTGTCCCACACACGTTGATAAACCCAAGTTCCTCCATACCATTAATGGGCACTCCAATTCAGGACCCCATGACACCACCTCTTCAACCCCATGTGATGTCAGGAAGATTCAGGTTTAATAATGTTGGTGCATTATCTCTTGCAAACACATATGAGAAGAAGAACTCAGTGGCAGCAATGAGAGAGATG…	cytoskeleton	38032748	260	28988.9	9.28	48.74	80.27	-0.306
GWHTANWH028613	CmbHLH60	Chr8	MQQFQRYYKSGTCTIQNRFPQGVTSTNTISHKYSFSKPKSKAEAKQVAAKKHSEAERRRRMRINGQYATLRDILPNLVKMDKATVLAETVRQVRELRKTVSDLEGVCGGSSKDCVFPGGADKLSLENGVGDDDKGLVKVTFSCEDRPGLISAVARTLRSMKGRVVKFEMVTLGGRTKSVLWVQGLSGGNEVIGTLRRALKVVIDRPSFPGISKRSRLG	ATGCAACAATTTCAGCGTTACTATAAGTCAGGAACATGTACAATACAAAATAGGTTCCCTCAAGGAGTTACCTCAACCAATACCATCAGCCATAAATATTCATTCTCTAAACCAAAATCAAAAGCTGAGGCCAAGCAAGTCGCTGCAAAGAAACACAGTGAGGCAGAGAGGAGACGTAGGATGCGAATCAATGGTCAATACGCCACTCTGCGTGATATCCTCCCAAACTTAGTCAAAATGGACAAGGCAACCGTGCTTGCAGAGACGGTCCGGCAAGTGAGGGAATTGAGGAAGACTGTCTCGGATTTGGAAGGAGTTTGTGGTGGTAGCAGTAAGGATTGTGTGTTCCCTGGAGGGGCTGACAAGTTGAGTTTGGAAAACGGTGTCGGTGACGATGAC…	chloroplast	43082992	218	24064.8	10.28	40.56	78.17	-0.471
GWHTANWH028648	CmbHLH61	Chr8	MTLEAVVFQQDSFNNGCRDIYSLGAGGTWSYGLGLKEDKVYFEKLGNNVEQVSIANLESLPSSMVQGVKEQDANTASPDNCTITDRGFLAQGLSLVEAPAAATMGRRKRRRTRRTKNKEQMENQRMTHIAVERNRRKQMNDYLTVLKSMMPASYVRRGDQASILGGAINFVKELEQLIQSMEAQKGIKQRLDNSLSSGLFSGFFTLPQYSTCSNESSESMMEKRSAIADIEVTMVESHANIKILSRKHPKQLLKMVAALQSLHLIVLHLNVTTVDNMVLNSFSVKVEDDSKLTSVNEISTAVYEMVGRIQKEVQFA	ATGACTTTAGAGGCTGTAGTGTTCCAACAGGACTCGTTCAATAATGGTTGCAGGGATATCTATTCTTTAGGAGCAGGTGGAACTTGGAGCTATGGCCTGGGTCTTAAAGAAGATAAAGTCTACTTTGAAAAACTTGGCAATAATGTAGAGCAAGTCTCCATTGCAAACTTGGAATCTTTACCTTCTTCAATGGTTCAAGGTGTAAAGGAGCAAGACGCGAACACTGCCTCCCCAGATAATTGCACGATCACTGATCGTGGATTCTTGGCTCAGGGACTTTCTTTGGTGGAAGCTCCAGCAGCAGCAACAATGGGCAGGCGAAAAAGACGGCGCACCAGAAGAACCAAGAACAAGGAACAAATGGAGAATCAGAGAATGACTCACATAGCTGTGGAACGC…	nucleus	43624974	316	35300.3	8.85	47.72	84.21	-0.355
GWHTANWH029967	CmbHLH62	Chr9	MDYVSTSTNPSSSGFSSVGNNNKEKKPKGGKRNKGVKLSTDPQSVAARERRHRISDRFKILQSLVPGGSKMDTVSMLEEAIHYVKFLKTQIWLHQTMINYVDEDPSLYLAGTYLPPQETYYPQNVLVDQVQPSELLPRPISSSFQCEEPVPFDTNYVKY	ATGGACTACGTTTCCACCTCTACTAACCCTAGCTCATCTGGGTTTTCTTCAGTGGGAAACAACAACAAAGAGAAGAAGCCAAAGGGTGGGAAAAGAAACAAAGGAGTGAAGCTCTCCACTGATCCTCAGAGTGTGGCAGCTAGGGAAAGGAGGCACAGAATCAGTGACAGGTTCAAGATCTTGCAGAGCTTAGTACCTGGAGGGAGCAAGATGGACACGGTGTCCATGTTGGAAGAGGCTATTCACTACGTGAAGTTCCTCAAGACTCAGATTTGGCTTCACCAAACCATGATCAACTATGTGGATGAAGACCCATCTCTATATCTTGCCGGTACTTATCTGCCTCCACAAGAGACCTATTATCCACAAAACGTTTTAGTCGATCAAGTACAACCTTCA…	nucleus	15759191	159	18034.4	8.57	57.77	70.38	-0.665
GWHTANWH030470	CmbHLH63	Chr9	MDSNTHDNYLPQHQPSSGLLRFRSAPSSVLANFMETEAEVSADSDANKINFTEGSDSERLISRFLNYGTSNTDSIAMKRVSSNSHSQAQQQGYSASLPPHYPRQSLSPTAMDDDDGSYGLVGSMAMDHDVQSKTGNPIIIRQSSSPAGLFSHLSVQNGYAVVKGIGNYSRVNGTNGDVSPSTDRLKSQLSFSPRFPSSLGMLSQISEIGSENLGANSPDDGKLGNGSVDAQFYGPGVPYSSWNDPSHFTENFTVMKREQDDDGKLFSANQNGGLGNRVNMLSHHLSLPKTSSEMVAMEKFLQFRDSVPCKIRAKRGCATHPRSIAERVRRTRISERMRKLQELVPNMDKVEIFYLYLVSIIYFSLRSQEFFVFFFLQQTNTADMLDLAVEYIKDLQKQF…	ATGGATTCAAATACCCACGACAATTATCTCCCCCAACACCAACCCAGTTCTGGGTTATTGCGGTTTCGCTCTGCGCCGAGCTCGGTCCTTGCTAATTTCATGGAGACAGAGGCCGAGGTGAGTGCTGATTCTGATGCCAACAAGATCAATTTCACAGAGGGCTCTGACTCAGAGAGATTAATATCCAGATTTTTGAATTACGGTACTAGCAATACGGATTCAATAGCTATGAAGCGTGTGAGCTCCAACTCTCACTCCCAGGCCCAACAGCAGGGCTATTCTGCGAGCTTGCCTCCCCATTATCCGAGACAGAGTCTTAGCCCCACTGCTATGGACGATGATGATGGCTCATATGGGTTGGTGGGTTCAATGGCAATGGACCACGACGTGCAATCCAAA…	nucleus	25891853	423	46931.4	6.56	47.21	68.23	-0.54
GWHTANWH030502	CmbHLH64	Chr9	MEPNSASYVPGSCPTRPEPEETGLESFQFRDEIQRLMTVPPENASSFTALLELPATQAMQLLHSSPHSAAGGGDEHKPYSSSSSFTNGNLTFPSNKALIERAAKFSVFAAAEISPETSSVPSNSSANLDKVKTEPAETDSNPDSSNKTQKLAKRKEREKKGKDSAKKSKNESCEDAEKLPYVHVRARRGQATDSHSLAERARREKINARMKLLQELVPGCSKISGTALVLDEIINHVQSLQRQVELLSMRLAAVNPRIDFNFDSVFATEGGPLIDSNIPSMVSPSMWPENPFTGNRQNFQQQWNFDALHQPLWGREEENHIFITPENSLLSYDSSANSASLHSNQLKMEL	ATGGAGCCAAATTCAGCAAGCTATGTGCCCGGATCCTGCCCAACCCGACCCGAACCCGAGGAAACCGGACTCGAATCTTTCCAATTCCGCGACGAAATCCAGCGGCTCATGACCGTGCCGCCAGAGAACGCGAGCTCCTTCACGGCGCTTCTGGAGCTCCCGGCGACTCAGGCCATGCAGCTCCTCCACAGCTCGCCTCACTCCGCTGCCGGTGGAGGCGACGAACACAAACCCTACTCCTCCTCCTCCTCCTTCACCAACGGCAATCTCACCTTCCCTTCCAACAAAGCCCTAATCGAACGCGCCGCCAAGTTCTCCGTCTTCGCCGCCGCCGAGATCTCGCCGGAAACCAGCTCAGTACCGTCGAATTCAAGCGCGAATTTGGACAAAGTGAAGACC…	nucleus	27137681	350	38669.1	5.79	57.91	66.97	-0.687
GWHTANWH030900	CmbHLH65	Chr9	MHQPENHDLYRFLTGNGVFNVGPYGFPEVNSCELAGMPSFCSSSSYYPLEVSGLADTPPQDRALMALKNHKEAEKRRRERINSHLDKLRSLLPCNSKTDKASLLAKVVQRVKELKEQTSEITELEALPSETDEITVLSGDYTSDGRLIFKASLCCEDRTDLMPDLIEILKSLHLKTLKAEMATLGGRIRNVLIVAADKDHSIESVHFLQNALKSLLERSSSSDRSKRRRILDRKIVM	ATGCATCAGCCGGAAAACCATGATCTCTACCGCTTTCTCACCGGAAACGGTGTTTTCAACGTGGGTCCGTACGGTTTCCCAGAAGTGAACTCATGTGAGCTTGCTGGTATGCCAAGCTTTTGTAGTTCCAGCTCGTACTACCCTTTGGAAGTGTCAGGTTTAGCTGATACACCACCCCAAGATCGAGCACTTATGGCTTTGAAGAACCATAAGGAGGCTGAGAAGAGAAGGAGAGAGAGAATCAACTCTCATCTTGATAAGCTGAGGAGTCTTCTTCCTTGTAATTCTAAGACAGACAAGGCTTCACTACTTGCAAAGGTTGTTCAACGTGTGAAAGAGCTAAAAGAACAAACCTCCGAAATCACAGAACTCGAAGCTTTACCTTCTGAAACCGACGAA…	nucleus	36020439	237	26698.6	7.67	55.45	91.35	-0.441
GWHTANWH030951	CmbHLH66	Chr9	MLALSPSLVSTTRWYLENNHTNYDQNFNHVGDSETIESVLHFSTSQQAQFELDLITPPITSSGDPKIYKKLNHNASERDRRKKVNDLYSSLRSLLPGTYRTKKLSIPKTVSSVVKYIPELQKEVKGLIHKKEELLSRISRLGNETLEEEKPKIIAQSTSISIWASRVDNRQIVVQISIDGKVHKTPLSEILCNLEEDGLMVLNASSFESFGGRIFCNLHLQVERTHGPECEILSEKLMSLYDKREELLL	ATGTTAGCATTATCACCATCTTTGGTTTCAACCACGAGATGGTACTTGGAGAATAATCACACAAATTATGACCAGAATTTCAACCACGTCGGAGACTCAGAGACAATAGAGTCAGTTCTTCATTTTTCTACTTCTCAGCAGGCACAATTTGAGCTTGATCTGATTACGCCGCCAATAACTAGTTCTGGTGACCCAAAAATTTATAAGAAGCTTAACCACAATGCTAGTGAGCGTGATCGTCGCAAGAAGGTGAATGATTTGTACTCCTCCCTCCGTTCCCTGCTTCCAGGCACATATCGAACGAAGAAGTTAAGCATTCCGAAAACAGTTTCGAGTGTGGTAAAATACATACCAGAGCTACAAAAGGAAGTGAAGGGACTTATTCATAAAAAGGAAGAG…	cytosol	37181792	249	28393.4	6.72	52.2	97.03	-0.451
GWHTANWH031736	CmbHLH67	Chr10	MGDSLSGFFDENEFGESNLGSNDLFSNDLFSIFESLKGVVEFPPVDEVVVGSGEETPRLVSQKSASSCSALRESETELEISPKSRKRPKLMTTSEEANPEGQQKTSHITVERNRRKQMNEHLSVLRSLMPCFYVKRGDQASIIGGVVDYINELQQILQSLEAKKQRKVYTEVLSPRLIPSPSPRPSPLSPRKPPLSPRLNLPISPRTPQPTSPYKPRVQQGYLSPTMATSLEPSPSSSSTSSNINDNINELVANSKSPIADVEVKFSGPNLLLKTVSPPIPGQAVKIISTLEDLSLEILHVKISTVDETMLNFFTIKIGIECQLSAEELAHQIQQTFCNVH	ATGGGTGATAGTTTGTCTGGATTTTTTGATGAAAATGAGTTCGGAGAGAGCAACTTGGGCAGCAATGATCTTTTTAGTAATGATCTTTTTAGTATCTTTGAGAGCCTTAAGGGTGTGGTGGAGTTTCCTCCTGTTGATGAAGTTGTGGTTGGGTCTGGTGAAGAAACGCCGAGACTGGTCTCTCAGAAATCCGCATCGTCCTGCAGTGCTTTGCGAGAGTCGGAGACTGAGCTTGAAATATCACCAAAGAGCAGAAAGAGACCGAAGCTTATGACTACCTCAGAGGAAGCAAACCCTGAAGGGCAACAAAAGACGTCTCATATCACTGTGGAACGCAACCGAAGGAAGCAAATGAACGAGCATTTGTCTGTGTTGAGGTCACTTATGCCTTGCTTCTAT…	nucleus	8357403	341	37612.7	5.7	65.01	85.69	-0.406
GWHTANWH032082	CmbHLH68	Chr10	MDGHENEDVGFQHGSEGILNCPSSRMSTNPLPEKVSAMTMSCVSMYKPSNGADPFFGSGWDPLVSLSQSENFGGSSMVSHGEYPPYPVVMENQGISTTSHLVQYPSSSSFVELVPKLPCFGSGSFSEMVNSFGLPDCSQIANSGCPQNYASNKEVATGRTSTNGAQSKDDQQVSGEGAIGSSPNAKRRKRVPDSNNSAFSPNQNGEGDVQKDLSGDSSDGQKEPDEKKPKIEQNTGSNMRGKQTSKQAKDTSSGDAPKDNYIHVRARRGQATNSHSLAERVRREKISERMRLLQELVPGCNKITGKAVMLDEIINYVQSLQQQVEFLSMKLATVNPELNIDIEQILSKDIIHSRGGTGAILGFGPGMSSSHPYPHGIYQGTLPSIPSTTPKYPSLSQNV…	ATGGATGGTCATGAAAATGAGGATGTGGGGTTTCAACATGGAAGTGAGGGTATCCTAAATTGCCCATCTTCAAGGATGAGCACAAATCCACTGCCTGAAAAGGTTTCAGCTATGACTATGAGCTGTGTCTCCATGTATAAACCTTCAAACGGAGCTGATCCTTTCTTTGGTTCTGGTTGGGATCCACTTGTTTCATTGAGTCAAAGTGAGAATTTTGGAGGTTCTTCCATGGTTTCTCATGGTGAATATCCTCCTTACCCTGTTGTAATGGAAAATCAGGGAATTAGTACCACCTCCCATCTGGTTCAGTACCCATCCAGTTCCAGCTTTGTTGAGCTAGTGCCAAAGCTTCCATGCTTTGGAAGTGGGAGCTTCTCAGAAATGGTTAATTCCTTTGGC…	nucleus	14290613	432	46503.5	5.63	49.82	60.46	-0.673
GWHTANWH032155	CmbHLH69	Chr10	MLPFQSYYDFDQQEKTSHEPPNLVVNLMDGGDSTMSSASKVERKSEEACRSHKEAERRRRQRINAHLSTLRTLLPNTTKTDKASLLAEVVHHVKELRKRADDMTKRDGDTWIFPSESDEVSLSYCDGDGHGGDNNNNNSKEMKATLCCADRPGLNVDLARAIRAGRARAVRAEMMTVGGRTKSVVVVKWAESVGGEEEIGALKRALKAVVENRVSDSGLGRVVSGSKRARVYGSGNEKGDNEFF	ATGCTTCCTTTTCAAAGCTACTATGATTTTGATCAACAAGAGAAGACGAGTCATGAACCACCAAACTTGGTGGTCAACTTGATGGACGGTGGAGATTCAACGATGAGCTCGGCGTCAAAGGTGGAGAGAAAATCAGAAGAGGCATGTCGGAGTCACAAGGAAGCTGAGAGGAGACGCAGGCAGAGGATTAACGCTCATCTCTCCACTCTTCGTACTCTCTTACCTAACACCACCAAGACCGACAAGGCTTCGTTGCTAGCAGAGGTTGTCCATCACGTGAAGGAGCTGAGGAAGCGAGCTGATGACATGACGAAACGGGATGGGGACACGTGGATTTTTCCGAGCGAGTCGGACGAGGTGAGTCTGAGTTATTGTGACGGTGACGGTCACGGTGGCGAT…	nucleus	15385358	244	26971.2	8.62	46.31	66.72	-0.756
GWHTANWH033169	CmbHLH70	Chr10	MINHHCVPDFEMDEDYSFPTSSSAVSRSRKSPLPEEEIVELLWQNGQVVMQSQNQRSIRRSPPPKLEQENDNSNNNHLFMQEDEMAAWLHYPLDEDNFCAQLELLDNNNNMNMSSQSQTTTQTNTNPMVRSSQPQPQPPPLRPPIPPSRRSELAESKMSQVPSRQKGYYDDETNKRMAAAVRESSTMVDSNETCDRSKVEMMTCEMTVTSSPGCSSASAEADQKEEAAAGEDRKRKSIEADDADADADADAADECHSEDVEFESADAKKRVRGSTSTKRSRAAEVHNLSERRRRDRINEKMKALQELIPRCNKSDKASMLDEAIEYLKSLQLQVQMMSMGYGMVPMMFPGVQQYMPTMGMGIGMGMGMGMGMEMGINRPMFPFPNMLAGSGLPTGAAAH…	ATGATTAATCATCACTGCGTTCCAGATTTTGAAATGGACGAAGATTACTCATTCCCTACCTCATCTTCTGCTGTTTCTCGCTCCAGAAAATCACCTTTGCCAGAAGAGGAGATCGTGGAGTTGTTGTGGCAAAACGGGCAAGTGGTTATGCAGAGTCAGAACCAAAGATCTATAAGAAGATCTCCACCGCCGAAATTGGAACAAGAGAACGACAACAGCAACAACAACCATCTATTTATGCAAGAAGATGAAATGGCAGCTTGGCTTCACTACCCTCTCGATGAGGACAATTTCTGTGCACAACTTGAACTTCTGGACAACAACAACAACATGAACATGAGTAGTCAGAGTCAGACTACTACTCAGACCAATACAAACCCTATGGTTCGGTCAAGCCAG…	nucleus	37241866	493	54930.4	5.01	75.83	49.33	-0.846
GWHTANWH033397	CmbHLH71	Chr10	MENDFFLNPALHFEQPSASIMPTWRSLSAAMEIQIQGTEQSQDCFFSPNTDQSVHFDSALSSMVSSPAASTNNVSNDSFVIRELIGKLGNIGNNSANNSCYSTPLNSPPKQLTLPMTDHLVKENLPSLGKSMPLNSSVAEFSADPGFAERAARFSRFGSRSFNGRTGQLGLNNAEFQKKPNILMANGNQNLPRVSSSPSLKANGSQMGAQENKNSSPLQDSQEESTISEQNPNGDSNSKKRKAASRGKKEPPSSSPSANATKVGEANDNSKAKRSKPNEDNGNENGPVKAEDETQKSSAVKTSAKPPEPPKDYIHVRARRGQATDSHSLAERVRREKISERMKLLQDLVPGCNKVTGKALMLDEIINYVQSLQRQVEFLSMKLASVNTKMDASMDSLFS…	ATGGAGAATGATTTTTTTCTAAACCCAGCACTGCATTTTGAACAACCATCAGCTTCAATAATGCCCACTTGGCGCTCTCTTTCAGCAGCCATGGAAATTCAAATTCAGGGGACTGAGCAATCCCAAGATTGCTTTTTTAGTCCCAACACAGATCAAAGTGTCCACTTTGATTCAGCCTTGAGTTCAATGGTGTCTTCACCTGCAGCATCAACTAACAATGTTTCTAATGACAGTTTTGTGATCAGGGAGTTGATAGGAAAGCTGGGAAACATTGGAAATAACAGTGCCAACAATTCATGCTATAGCACTCCTTTGAATTCTCCTCCTAAGCAGCTAACCTTGCCTATGACTGATCATTTGGTAAAAGAGAACTTACCCAGTTTGGGAAAGTCTATGCCC…	nucleus	41996557	520	56544.8	6.35	54.9	63.44	-0.698
GWHTANWH009536	CmbHLH72	Chr11	MIAGTMNIIMQNLMERLRPLVSLKGWDYCVLWKLSEDQSFIEWMDCCCAGTENTQNAGEELLFPVSTVLPCRDTMFQHPRTKACDLLAQLPSSMPLDSGIYAQALISNQPSWLNFSNNTESAVAIEETVGTRVLIPLPGGVIELFASKQVAEDQNVIDLITAQCNRSLQQQEDLINSSNMSNSFSSNVNAMRTDFHSKLILVDDQYQKDPNSHFQPSVSPATPLENMNVQYDISVDRIRQCDSQMNFLQQFNYTPEDRTKSDVYYEGAVHNSFISDKPTNPFKSSAENGHQEIDVLQQSMMNNSSNMHMQFMEPLSNKEQQGNDKDSIKPETGRTDSISDCSDQFDDEDDAKYRRRTGKGPQSKNLVAERRRRKKLNDRLYALRALVPKISKLDRASIL…	ATGATTGCAGGAACTATGAATATCATCATGCAAAACCTAATGGAGAGGCTAAGACCCCTTGTCAGTTTGAAAGGTTGGGACTATTGTGTTCTGTGGAAATTGAGTGAAGACCAAAGCTTCATTGAGTGGATGGATTGCTGTTGTGCTGGGACTGAAAACACACAAAATGCTGGAGAAGAACTTCTTTTTCCTGTTTCTACAGTCCTTCCATGCAGGGATACCATGTTTCAGCATCCAAGAACCAAAGCTTGTGACCTTCTAGCTCAACTGCCTTCTTCCATGCCCCTAGACTCTGGAATTTATGCCCAGGCCTTGATATCAAACCAACCCAGTTGGTTAAATTTCTCAAATAACACAGAATCAGCTGTTGCTATAGAAGAAACTGTTGGTACTAGGGTT…	nucleus	4065548	620	69951.8	5.47	46.67	71.85	-0.715
GWHTANWH009671	CmbHLH73	Chr11	MEFIQNKQPPISTPTTNIAQNPRVLSTCPQPNSRSEFEVKDCLSARKIQKADREKLRRDRLNEHFVELGNVVDPNRPKNDKATILADTIQLVKDLTSQINKLQAEHATLSEESFDTGEKRSQRREGISKSDIDNLNVQYQQRVRAMFPWAAMDHSVVIAPPSYPYPMAMPMPPGPIPMHPSMQPYPFYGNQNPGVIPNPCSTFVPYVTANTLVEQQSTQNVSQLVHPGNPSPILGKQDSRNKSSGESKIEKKKDSNDVTTELELKTPGSTEDQSLTSGKRKSKKSWRKENNDTEGSSSSRCSSSSSVKDSSSNSIIGGGKAGD	ATGGAATTCATTCAAAACAAACAACCCCCAATCTCAACTCCAACAACGAATATTGCCCAAAACCCGCGCGTGCTCTCCACTTGCCCACAACCCAATTCCAGGTCTGAATTTGAAGTCAAGGATTGCTTATCTGCAAGAAAAATTCAGAAGGCTGACCGAGAGAAATTGAGGAGGGATCGACTAAACGAGCACTTTGTCGAGTTGGGAAATGTTGTAGATCCTAATAGGCCCAAAAATGATAAAGCAACCATTCTAGCTGATACAATTCAATTGGTAAAGGACCTGACGTCTCAAATCAACAAACTCCAAGCTGAGCATGCTACACTAAGTGAAGAATCTTTTGACACAGGAGAAAAACGATCTCAGAGAAGAGAAGGCATCTCTAAATCTGATATAGAC…	chloroplast	6595806	323	35738.9	8.89	57.15	60.34	-0.907
GWHTANWH010085	CmbHLH74	Chr11	MSEEGVGCHESFFWENQSWGFTNSDNSAGGSEEKLGKKVPGSSSNSQAEIGMEEAVPLPIVKKKGRGGVSKNGKGSNGEGRAGKGSGESDHDVHIWTERERRKKMRNMFANLHALLPQLPPKADKSTIVDEAVNCIQSLQQTLQKLQKQKQERLQGASSTFGFEPNTITSQKLSYESREAFLADQGSSNIQAIGTTTTCSNSLPVLRNPVMFQTWTSSNVVLNICGNDAQISVCSPKKPGLLTSICYVMEKHKIEVVSAQITSDYDRTMFMIQAHVTGASVQFQEAVFPVEEIYKQAVAEIMLWVSS	ATGTCTGAAGAAGGAGTAGGATGCCATGAAAGTTTCTTCTGGGAAAACCAATCATGGGGTTTCACTAATTCGGACAATTCAGCTGGTGGTAGTGAAGAGAAATTGGGCAAGAAGGTGCCAGGCTCTAGCTCGAATAGCCAGGCAGAGATAGGAATGGAAGAGGCGGTGCCATTGCCAATTGTTAAGAAGAAGGGAAGAGGGGGTGTGAGCAAAAATGGGAAGGGGAGTAATGGTGAAGGGAGAGCAGGGAAAGGAAGTGGTGAATCGGATCATGATGTTCATATATGGACAGAGAGAGAGAGGAGGAAGAAGATGAGAAATATGTTTGCTAATCTTCATGCTTTGCTTCCTCAACTTCCTCCTAAGGCCGACAAATCTACAATCGTGGATGAAGCAGTG…	nucleus	14175541	307	33612.9	6.61	49.02	70.16	-0.469
GWHTANWH010236	CmbHLH75	Chr11	MEHLGAISEGQWSSLSGMYTLEEAHFMAQVLNNLPSAFWPCHDSSMNMAGLTEFSYYYSDMANSISSNFGGGILSQKSYYMSDSHPILASKNSSMSIDICMADMKDSSSFLIEGNDCLNQEMSDEIPEESRGSEISMTDSIPEDKCNNPSENSKKRARSGSVRRIIQIQESKKNHKLAMIDNNEEDDNAGLIGRSSSSCSSEDESNSSQELNVGVTSSLATKGDVTLNLNGKTRAWRGSAIDPQSVYARKRRENINERLRVLQNLVPNGTKVDISTMLEEAVQYVKFLQQQIKLLSSDDLWMYAPSLTMGWTLDLI	ATGGAGCATTTGGGAGCCATTTCTGAAGGACAATGGAGCTCTCTCAGTGGAATGTATACTCTTGAGGAGGCTCATTTCATGGCTCAAGTGCTCAATAACTTGCCATCTGCATTTTGGCCTTGCCATGATTCATCTATGAACATGGCAGGACTTACTGAATTTTCATACTATTATTCAGATATGGCTAATTCTATTTCTTCAAACTTTGGTGGCGGTATTTTGAGCCAAAAAAGCTACTACATGAGTGATTCTCATCCAATTTTAGCATCCAAGAATAGCTCCATGTCCATTGATATCTGTATGGCTGACATGAAAGACAGCAGCTCATTTCTCATTGAAGGAAATGACTGCTTAAACCAAGAAATGAGTGACGAAATTCCGGAAGAGTCTAGGGGATCT…	nucleus	18039473	316	35100.1	4.79	67.78	73.48	-0.525
GWHTANWH010394	CmbHLH76	Chr11	MEISSIRGLSELGVEDPRFINQWQMNSLDELGILPIAATFGENLQRSFAHPYFSDKNAMETSHSEIDRPMKQHKANSWSSPSKLDHVPTLQVASSPNILSFANANYMNQMNILKPKEEAACPQSMDTIPTEILTAQGPFGNQNYVYKACQGAKRLSTSTRLSQTQDHIIAERKRREKLSQRFIALSAIVPGLKKMDKASVLGDAIKYLKQLQERVKTLEEQTKKKNMESVVFVRKSQLFTDGDNSTSDKNSSSDPLDEPLPEIEARFCDKNVLIRIHCEKRKGLLEKSVTEIEKLHLTVINSSVMTFGSSALDITIIAQMDEEFCMTVKDLVRNLRSAFKLFM	ATGGAGATTTCATCCATAAGAGGGTTATCTGAACTGGGTGTAGAGGATCCTAGGTTCATCAATCAATGGCAAATGAACTCTCTTGATGAGCTCGGTATACTGCCAATAGCAGCCACATTTGGAGAGAATTTACAACGCTCTTTCGCACACCCATACTTCAGCGATAAAAATGCCATGGAAACTTCACATAGTGAAATTGATAGACCCATGAAACAGCACAAAGCCAACAGCTGGAGTTCACCATCCAAACTTGATCATGTTCCAACTCTGCAAGTTGCTTCTTCTCCAAACATTCTATCCTTTGCCAATGCAAACTACATGAATCAAATGAATATTTTAAAGCCTAAAGAGGAGGCAGCATGTCCCCAAAGCATGGATACCATTCCTACTGAAATTTTG…	nucleus	22011174	343	38734.4	8.16	56.26	82.48	-0.449
GWHTANWH011198	CmbHLH77	Chr11	MALAKDRMLHDSCMGSVHQLVPDLSSPGPNYAVDDDECNKVALQEVAGLESTGFVKNVGMNSNAFVFRPTHYQPAHEEAHSLINFKNGYGNGNFMHSSCESLLSFEQSERSSQNSFLKTNNHKEEYSMWEGHFSDQSYQRNQISSKCSSEPRLLAEFNCFQTASNYSSITNTTTKENQHEDGAYGWLYSEEPVDTDRIHESGTHDTSFHKRPHMGESTQASKNQFTNANKKPKPKSSLSKDPQSIAAKNRRERISERLKVLQELVPNGSKVDLVTMLEKAISYVKFLQLQVKVLATDEFWPVQGGKAPDISQVKEAIDAILCCQRDTDSSSK	ATGGCTCTTGCCAAGGACCGAATGCTACACGATTCATGCATGGGCTCGGTTCATCAATTAGTCCCAGACCTTTCCTCACCAGGACCTAATTATGCAGTTGATGATGATGAATGTAACAAGGTGGCGCTTCAAGAAGTAGCCGGGTTGGAGAGTACTGGGTTTGTCAAGAATGTTGGCATGAATTCTAACGCGTTTGTGTTTAGGCCAACACATTATCAACCAGCTCATGAAGAAGCTCACTCGTTGATAAACTTCAAAAACGGGTATGGTAATGGTAATTTTATGCATAGTAGTTGTGAATCTTTGCTTAGCTTTGAGCAAAGTGAACGTTCTTCTCAGAACAGTTTCTTGAAAACTAATAATCACAAAGAAGAGTACTCAATGTGGGAGGGACATTTC…	nucleus	39283915	332	37255.3	6.01	45.04	60.51	-0.767
GWHTANWH011559	CmbHLH78	Chr12	MDMELNENVFLEELLALRRDTFETVPTEMNELFNSGWSFDYFDQNPSAIVFPNSCYEQNMDSTSYSFNEVYCPYGNEFSAPQLTDSSLTTLDTPPFPVQEDYPLSMMEEELGILGDEIHNLEVQASCKVEPIQSPEVPVFNMDTCLQGKNRAKKIQGQPSKNLMAERRRRKRLNDRLSMLRSIVPKISKMDRTSILGDTIDYMKELLDKINHLQQEIEVNSNVMGIFKDVKPNEVVVRNSPKFDVERRNADTRVEICCAGKPGLLLSTVNTLEALGLEIQQCVISCFNDFAMQASCSEELEQRTLLGSEDIKQALFRNAGYGGRCL	ATGGATATGGAACTCAATGAGAATGTCTTCTTAGAGGAATTACTAGCTCTGAGAAGAGACACTTTTGAAACAGTCCCAACAGAAATGAATGAGCTATTCAATAGTGGCTGGAGTTTTGATTACTTTGATCAAAACCCATCAGCCATTGTGTTTCCAAACTCTTGCTATGAACAGAACATGGATAGTACCTCCTACAGTTTCAATGAAGTGTATTGCCCATATGGCAATGAATTCTCAGCTCCACAGCTCACTGATTCTTCACTCACCACACTTGATACACCACCTTTCCCTGTTCAAGAAGACTATCCATTGTCAATGATGGAAGAAGAACTGGGCATTCTCGGGGATGAGATTCACAACTTGGAAGTGCAAGCTTCTTGCAAAGTAGAGCCAATTCAG…	nucleus	2499999	326	37093.1	4.65	58.97	80.4	-0.428
GWHTANWH011631	CmbHLH79	Chr12	MFPLHQSNELVFKVFADPHHQHKISQDLIMGQASLDGSDFNTSKSMGKGLRRKLCDNLDKNFVNCNDNKKQKMMHREIERQRRQEMATLYVALRSFLPLEFIKGKRSISDHINEAANYIKHLEKQIKELSSARDVLKGFSNLSTTDQGQGSTSQPSCFTIHPCCGGVEIVISSGFREESFPLSKVLELLLEGGLTVLNCTSSKVNERFLHTVQCEGSDSTCLDLSGLQKKLNEVIPSMNSLSP	ATGTTTCCTTTACACCAAAGCAACGAGCTGGTCTTCAAAGTCTTCGCTGATCCCCACCACCAGCACAAAATCTCTCAAGATCTGATTATGGGTCAGGCTTCACTGGATGGCAGTGATTTTAACACCTCCAAGTCTATGGGGAAAGGCCTGCGCCGAAAATTATGCGATAACTTGGATAAGAACTTTGTCAATTGTAATGATAACAAGAAACAGAAGATGATGCATAGGGAAATTGAGAGGCAAAGAAGGCAAGAAATGGCTACGCTCTACGTGGCCCTTAGATCCTTTCTCCCGCTTGAATTTATCAAGGGAAAGCGTTCGATATCTGACCACATAAATGAGGCTGCGAATTACATCAAACACTTAGAGAAGCAGATCAAGGAGCTGAGTTCTGCAAGA…	nucleus	3638243	243	27247.1	8.1	50.38	81.4	-0.434
GWHTANWH011634	CmbHLH80	Chr12	MFSSDQNDEKVFQIFTTAYQHHTVPQELILPDALMDDSTHNNDKGKGRLEKSLAALDSCEITHEDNDRKVMHRDMERNRRKEMNNLHGSLRSLLPLEYIKGKRSISDHMNEAVNYINHLQENIKQLGAKRDELKKLSDLIALEPESGTSALCLPTFVMVRQCLDGVEITVNSSFMEQGLPLSRVLQILLEEGLAVVGCVSTKVNQRLIYTIQSQVSGMTHVDLPGLQQRLTEAIPLSQKSPK	ATGTTTTCTTCAGACCAAAATGATGAGAAGGTGTTCCAGATTTTCACTACAGCATACCAACATCACACAGTCCCACAAGAGCTGATCTTGCCTGATGCTTTAATGGATGACAGTACTCATAACAATGATAAAGGAAAAGGCCGTCTGGAAAAATCATTAGCAGCTTTGGATAGCTGTGAGATCACTCATGAGGACAATGATAGGAAGGTGATGCATCGGGACATGGAACGGAATAGAAGGAAAGAGATGAACAATCTACACGGGTCACTGAGATCTCTTCTCCCTCTTGAATACATTAAGGGAAAGCGTTCAATATCGGATCACATGAACGAGGCTGTAAATTACATCAACCACCTACAGGAAAATATTAAGCAACTGGGTGCCAAGAGAGATGAGCTA…	cytosol	3688008	242	27333.2	5.99	51.34	93.02	-0.453
GWHTANWH011635	CmbHLH81	Chr12	MSKGRSHKILSTPDNNEENLGNNNERKIMRRDNERQRREQMASLYSSLRLLLPLEFIKGKRSVSDLINEAANYIKHMTEKIQGLQVERDQLKNPSNSTAFIPGIESSNNCSLNYVTVRVSEAGIEILMSSWLREEGFLLSKVLELLLEEGLSVIRCASNKTNERLFLTIQSEVCDPTCFNLSELQQKLNAMCNYGEKKLMEGRDYFSVKLFPKEKFLEITILPISLLLTCPLNEGIKVVWQFSSIPNQEDRMPQYNDEANTIINKNIMRRDTERQRRKKMAILNASLRSLLPMEMIKGKRSLSDHTNKAMNYITYLKNKIQELSVRRNELKILSNLSVVVQPCCDGVQILVTTNVNEGLLLSEVLEILLREGLDVVHCFSSREYERLIYSIQSKGNDLG…	ATGAGTAAAGGTCGGTCACATAAAATATTATCAACTCCGGACAATAATGAAGAAAATTTAGGTAATAATAATGAGAGGAAGATCATGCGTAGGGACAACGAAAGACAAAGAAGGGAACAAATGGCCTCTCTGTACTCATCACTTCGATTGTTGCTTCCTCTTGAATTCATCAAGGGAAAGCGTTCAGTCTCGGATCTCATAAACGAAGCTGCAAATTATATTAAACACATGACAGAGAAGATCCAAGGACTACAAGTCGAGCGAGATCAGCTGAAGAATCCATCCAATTCGACTGCTTTTATTCCTGGGATAGAAAGCTCGAATAATTGTTCACTGAACTATGTTACAGTTCGTGTATCCGAGGCTGGAATTGAGATTTTGATGAGTAGCTGGTTGAGA…	cytosol	3695910	420	48217.7	8.56	51.77	101.62	-0.361
GWHTANWH011709	CmbHLH82	Chr12	MEHIGAFPEGEWDSLSKMFTSEELDFTSQLLGQCSVLLENDEGLNSRTPSNYFCPTSEAEKGMSGVNDSLLFSLDYLNSNLQYVSQESSNSSHCSSSVFMATPSHENYNYFSDATNHVPVTNGIPLSMNNGIMDEKHVGSFLPTFPDIVMGESTVCIKEDMNPEGLEKLDDVPGNKELILKRKLDMPESYTKAEDKMIAHPSENSKKKPRVSRDVQKSKKNVRSKKNQKGSPNGNHEEESDAGPDGQSSTSYSSEDDNASQETNGGATSESQTPAALNLSGKTRASRGSATDPQSLYARKRRERINERLRILQDLVPNGTKVDISTMLEEAVHYVKFLQLQIKLLSSDDLWIYAPIAYNGMDVGLLNKISPPL	ATGGAGCATATTGGAGCTTTTCCTGAAGGAGAATGGGACTCTTTGAGCAAGATGTTCACTTCTGAAGAGCTTGATTTCACATCTCAATTGCTTGGTCAATGTTCAGTTCTGCTAGAGAATGATGAGGGTTTGAATTCTCGAACCCCATCAAATTATTTTTGCCCCACTTCTGAGGCTGAGAAGGGCATGTCTGGGGTTAATGATAGTTTACTTTTTTCTTTAGATTATCTCAACTCTAATTTGCAATATGTTTCTCAAGAAAGTAGTAATAGTAGTCATTGTAGTAGCAGCGTCTTCATGGCCACTCCTAGCCATGAAAACTATAATTATTTTAGTGATGCTACTAACCATGTTCCTGTAACAAATGGTATCCCTTTGTCCATGAACAATGGCATAATG…	nucleus	4893014	373	41220.8	5.02	51.1	68.74	-0.703
GWHTANWH011710	CmbHLH83	Chr12	MEHIGAFPEGEWDSLSKMFTSEELDFTSQLLGQCSFLLENDEGLNSRTPSNYFCPTAEAEKGMSGVNDSLLFSLDYLNSNLQYVSQESSNSSHCSSSVFIATPSHENYNYFSDATNHVPVTNGIPLPMNNGIMDEKHVGSFLPTFPDIVMGESTVCIKEDTNPEGLEKLDDVPGNKELILKRKLDMPESYTKAEDKMIAHPSENSKKKPRVSRDLQKSKKNVRSKKNQKGSPNGNHEEESNAGPDGQSSTSYSSEDDNASQETNAGATSESQTPAALNLSGKTRASRGSATDPQSLYARKRRERINERLRILQNLVPNGTKVDISTMLEEAVHYVKFLQLQIKLLSSDDLWMYSPIAYNGMDVGLLNKISPPL	ATGGAGCATATTGGAGCTTTTCCTGAGGGAGAATGGGACTCTTTGAGCAAGATGTTCACTTCTGAAGAGCTTGATTTCACATCTCAATTGCTTGGTCAATGTTCATTCCTGCTAGAGAATGATGAGGGTTTGAATTCTCGAACCCCATCAAATTATTTTTGCCCCACTGCTGAGGCTGAGAAGGGCATGTCTGGGGTTAATGATAGTTTACTTTTTTCTTTAGATTATCTCAACTCTAATTTGCAATATGTTTCTCAAGAAAGTAGTAATAGTAGTCATTGTAGTAGCAGCGTCTTCATTGCCACTCCTAGCCATGAAAACTATAATTATTTTAGTGATGCTACTAACCATGTTCCTGTAACAAATGGTATCCCTTTGCCCATGAACAATGGCATAATG…	nucleus	4902070	373	41274.8	5.12	51.49	68.5	-0.711
GWHTANWH011834	CmbHLH84	Chr12	MLEPTKPRMTSSLATLASTFEDDFVELVWENGEILMRDRSGKTQKGHSCVGYNLYPYNAQVENRANGHMKRARSGNGSSFSDFSGYKDGDLDFTNNNSSQNGYHLDSFSGLYHCNLVQNNSKSNDKHPKDSQVVLKHDTANFRHSNASKFVQRNSKLATSRSTQLHPSSLFCQESDSLITMGGLLTSTLPEHDSLPDKKTATVNISYSRPAALPKVNSQSSSVIRQASSLVLSRAEELKGSSEERPALFRSNPFESTVIELASGSKTGLQNQPDAELTAHISKTKESLPDEHSEAFGRRNHKSQDQLLGQASRLAANTPGEKPNIEKFIEPLVASSSIYSLGASNEPTYSLRRTYDDTEESAYRSEVIRKNIEEPQTKQAPARGGTGTKRSRTAVHNFS…	ATGCTTGAACCAACAAAACCGAGGATGACTAGCAGCTTGGCTACTCTAGCTTCTACGTTTGAGGATGACTTTGTGGAGCTAGTATGGGAAAATGGTGAGATTCTTATGCGAGATCGATCTGGCAAAACACAAAAGGGCCATTCATGCGTTGGGTATAATTTATACCCTTACAATGCTCAGGTGGAGAATAGAGCAAACGGGCATATGAAGAGAGCAAGGTCAGGGAATGGGTCCTCATTCTCAGATTTCTCAGGTTACAAGGATGGTGACTTGGACTTTACCAATAACAATTCTTCACAAAATGGTTATCATCTTGACTCATTCAGCGGATTGTATCACTGCAATTTGGTACAAAATAATAGTAAGAGCAATGACAAGCACCCCAAAGATTCCCAAGTT…	nucleus	6977168	603	65786.9	8.94	57.58	66.85	-0.558
GWHTANWH011922	CmbHLH85	Chr12	MEERVPANLKRQLALAVRSIQWSYAIFWSISARQPGVLKWGDGYYNGDIKTRKTIQAMELNADQLGLQRSEQLRELYESLSAGEASPQARRPSVALSPEDLSDTEWYYLVCMSFMFDIGQGLPGRTLAKGQSIWLCNAHFADSKVFSRSLLAKSASIQTVVCFPFLGGVIELGVTELVLEDPGFIQHIKTSFLETPYPIVSKKFVAAGNTRNNKNVACAVFDQDILENKLIHLGCEELDNISPNNSSNGFETNLPAEDSFMVEGKNGGTSQVQSWQFMDDEFSNCVHHSMNSSDCISQTFVDHEKAVSAPKGELLNNHCLQDLQECNHKKMNSLDLLSDDAHYQSVLSSLLKTSDQLILGPQFRNCHQETSFVSWNKGGLAHCQNPVGGTPQKLLKKAL…	ATGGAGGAAAGAGTGCCAGCAAACTTAAAGAGACAACTTGCTCTAGCTGTGAGAAGCATTCAGTGGAGCTACGCAATCTTCTGGTCCATTTCAGCTAGACAACCAGGGGTCTTGAAGTGGGGTGATGGATACTACAACGGAGATATTAAGACAAGAAAAACAATTCAAGCCATGGAACTTAATGCTGATCAACTGGGTTTGCAGAGGAGTGAGCAATTGAGAGAACTTTATGAGTCCCTCTCAGCTGGTGAAGCCAGTCCACAAGCTAGAAGGCCTTCAGTGGCATTATCCCCTGAAGATCTCAGTGATACAGAGTGGTATTACTTGGTTTGCATGTCATTTATGTTCGACATTGGACAAGGGTTGCCTGGAAGAACATTAGCAAAAGGTCAATCAATA…	nucleus	8530766	633	70659.1	5.75	54.87	84.27	-0.401
GWHTANWH012332	CmbHLH86	Chr12	MEGRSGNDNPWDSMSMSVDGKANKASPVPEDYPTQHFFSADGKCGNPTNALPLPQWIQTPQLSHNYVEYLAESSRFLPKATTEGLLESIPSSVGGIQAVVEGVSEIQNDILYNKFGEAPASEPSGSFHDINVSKAWFLRPHDDGETLNRFTSTQYKIRAQNAVKNENSWPPELMRENSNVHQPDPGVMVTAPGFLSKPRHSAPKTKAMMTDRQRRLRISERLSALQELLPHSAEGGQASVLDDIIDYVKYLQLQMKELGRSRLGGESSTESFIFLEGYGHYISKQILNEPLEEMMGKLLEENPAAAAQLLESKGLFMMPINLVEGLQQAK	ATGGAAGGACGAAGTGGCAATGACAACCCTTGGGATTCGATGTCTATGAGTGTCGATGGCAAGGCCAATAAAGCCTCTCCTGTACCTGAAGATTATCCAACCCAGCACTTCTTTTCGGCAGATGGAAAATGTGGAAATCCAACTAATGCTCTGCCATTACCTCAGTGGATTCAGACCCCACAATTGTCTCACAATTATGTAGAGTATCTTGCAGAAAGTTCAAGATTTCTCCCAAAGGCTACTACAGAAGGTTTGTTAGAGAGCATTCCTTCAAGTGTTGGTGGAATACAAGCTGTTGTTGAAGGGGTCTCTGAAATCCAAAATGACATATTATACAACAAATTTGGAGAGGCTCCTGCATCCGAACCTTCTGGTTCTTTCCATGACATTAATGTTTCT…	nucleus	14804980	330	36604.2	5.28	50.92	74.52	-0.546
GWHTANWH012347	CmbHLH87	Chr12	MAAPPSSRLQNMLQAAVQSVQWTYSLFWQLCPQQGTLVWADGYYNGAIKTRKTVQPMEVSAEEASLQRSQQLRELYDSLSAGETNQPARRPCAALSPEDLTESEWFYLMCVSFSFPPGAGLPGKAYSRRQHVWLTGANDVDSKTFSRAILAKSARVQTVVCIPLLDGVVELGTTDKVQEDLAFVQHIQSFFTDHHHHNPHPPKPALSEHSTSNPASSSGHTRFHSPPVPPVYTSADPAINANPEDEEEEEEEEEEEEDEGGESDSEAETGRNGRPMSIVNVAVPTTDQPSELMQLEMSEDIRLGSPDDASNNLDSDFHMLAVTQSGNQIADHHHLHRRADSYRGESAPRWPMLQEPTSSGIHIQPPSSGGTPPLDDLTQEDTHYSQTVSTILQTQPRWA…	ATGGCTGCACCGCCAAGTAGCCGGCTTCAAAATATGTTACAGGCGGCGGTGCAATCGGTTCAATGGACTTATAGTCTCTTCTGGCAACTCTGTCCGCAACAAGGGACCTTAGTTTGGGCAGATGGGTATTACAACGGAGCAATTAAGACTAGGAAAACAGTGCAACCTATGGAGGTTAGTGCTGAGGAAGCATCCCTTCAGAGAAGCCAGCAGCTTAGAGAGCTCTATGATTCATTGTCCGCCGGAGAGACTAACCAGCCGGCACGAAGGCCTTGTGCTGCTTTGTCGCCAGAGGACTTGACGGAGTCGGAGTGGTTCTATTTGATGTGTGTCTCTTTCTCTTTTCCTCCTGGGGCGGGGTTACCTGGAAAAGCATATTCAAGGCGGCAGCATGTATGG…	nucleus	15031894	711	79190.6	5.66	63.91	73.64	-0.651
GWHTANWH013032	CmbHLH88	Chr12	MTDYHLTTTTTTTPMNLWTSDDNASVIESFMSSDLSNFWPPPPSQQQQQQPQLHHQISSAASTSAPTPTPAPIVSQSQPSVALFNQDTLQQRLQALIEGARESWTYAIFWQSSYDYPAAPLFWDDKAKSKAKNKASSSAAEQEHRKKVLRELNSLISGSATPATDDAIDEEVTDTEWFFLVSMTQSFVNGGGLPGQAFFNSNPIWVTGADRLASSPCERARQGQVFGLQTMVCIPSANGVVELGSTEVIFQSSDLMHKVRVLFNFNSLEMGSWPINDQGENDPSALWLNDPTSTPPVTTATTEIKDSLNTNSTVTVPSVPGATATTATTNNLQISKEIPFENPSSSSLTENPSAIHIQNSSQSRQQQAQNQGFFTRELNFSEYGYDNNSVVKNGNNNNN…	ATGACAGATTACCATTTAACGACGACGACAACAACAACGCCAATGAATCTTTGGACCTCAGACGACAACGCATCGGTCATCGAGTCTTTCATGAGTTCCGATCTCTCCAATTTTTGGCCACCACCTCCTTCCCAGCAGCAGCAGCAACAACCTCAGCTCCATCACCAGATATCTTCTGCAGCTTCGACCTCAGCGCCCACGCCCACACCCGCGCCCATCGTCTCTCAATCGCAACCCTCCGTTGCTCTCTTCAACCAGGACACGCTCCAACAACGCCTCCAAGCTCTAATCGAAGGTGCGCGCGAGAGCTGGACCTACGCTATCTTTTGGCAGAGCTCCTACGACTATCCAGCGGCGCCACTGTTTTGGGACGATAAGGCCAAATCCAAAGCCAAGAAC…	nucleus	29081081	695	76335.9	5.62	52.9	68.78	-0.611
GWHTANWH000597	CmbHLH89	GWHANWH00000002	MAAFSYLHNNSFILDSNFLSTNTKMSSFGEDENLNTNGFSQFYPPELVQEIPVDVTIHESSCLEHSSKVAFSDNEPSVTKKQSTDSSIVVDKLDSGEQVTQKVTPMEKKRKSRNKASSLTQSKNLTEGIMKKQRKCNGTLKEEGKKSKAEKKDQEKVAEEPPTGYIHVRARRGQATDSHSLAERVRREKISERMKILQRLVPGCDKVTGKALMLDEIINYVQSLQNQVEFLSMKLASVNPMFYDFGMDLDGLMLRPEGLSSMVSTLPSMTECSPTQPTGFAELTTTTAFTTANNYPIVDNSGSTLFQHGQRPNALSEDIASVFCDVEDQRQKFLNPSGFFNNFCFFH	ATGGCAGCCTTTTCATACCTCCACAATAATTCTTTTATTCTTGACTCAAATTTCTTGTCAACAAATACTAAGATGTCGAGCTTTGGGGAAGATGAAAATCTCAACACCAACGGTTTCTCTCAATTTTACCCACCTGAACTTGTGCAAGAGATTCCTGTTGATGTTACTATTCACGAAAGTAGCTGTCTTGAACACAGCTCAAAGGTTGCTTTTAGTGATAATGAGCCTTCTGTGACCAAAAAGCAGAGTACAGATTCTTCAATTGTGGTGGATAAGCTTGATAGCGGTGAGCAAGTTACTCAGAAGGTCACTCCCATGGAGAAGAAGAGGAAGAGCAGAAATAAGGCTTCTTCTCTCACTCAATCTAAGAATCTGACAGAAGGAATAATGAAGAAACAA…	nucleus	221239	347	38864.8	6.21	46.4	65.99	-0.582
GWHTANWH000607	CmbHLH90	GWHANWH00000002	MLSRANGNVWMDDTEDPDSASWAKTNNNNNSSNKEEMVSLSSFKSMLEMEDEWYNINLANNSLQSHTDMGGLTFSSSLPDPESLLLNPVDSSSSCSPSSSVFTNFDPSQVHYFLHPKPTLSSLINTLPSNPGFDFGCEVGFLEPQATNTLANRGVGGLSNFTDLGSNSQINSPNLCLEPQFQTNRLLNLPETGSSSGFAGFKGFEENSGNALFLNRAKLLRPLESFPSVGAQPTLFQKRAALRKNLEESGANLEISKAVEVDKGKREMGEENERKRKLSVGDDIDDVSFDGSGLNYDSDDFLENEKAEMNVKNGGNSSNGNSTVTVGEQKGKKKGLPAKNLMAERRRRKKLNDRLYMLRSVVPKISKMDRASILGDAIDYLKELLQRINDLHIELESTP…	ATGCTATCCAGAGCAAACGGTAACGTTTGGATGGATGATACAGAGGACCCAGACTCTGCTTCTTGGGCCAAAACTAACAACAACAACAACAGCAGCAACAAGGAAGAGATGGTTTCGCTTTCAAGCTTCAAATCCATGCTGGAAATGGAAGACGAGTGGTATAATATTAATTTGGCTAATAATTCTCTACAAAGCCACACTGATATGGGAGGCTTAACTTTCTCTTCAAGCTTGCCTGACCCAGAAAGCCTATTGCTGAACCCAGTGGACTCGTCCTCTTCCTGTTCACCATCTTCCTCTGTTTTCACCAATTTCGACCCATCTCAGGTGCACTACTTTTTACATCCAAAACCCACTTTGTCTTCACTCATTAACACACTCCCTAGTAACCCCGGGTTC…	nucleus	440774	524	57608.7	5.81	48.5	75.21	-0.527
GWHTANWH000706	CmbHLH91	GWHANWH00000065	MDQWKTDNNNFTAELAPSTSAPSNPRQSVDVEIKDPVAARKVQKADREKLRRDRLNEQFLELGNTLDPDRPKNDKATILNDTIQMLKDLTGEVNRLKVEYAALTEESRELTQEKTELREEKASLKSDIENLNVQYQQRLRVMFPWAAMDPSVVMGPPYSYPVPVPVPSGPIPMHPSLQPFPFFGNHTTGGIANPCSTFIPYPTPPNPPVEQPSAQYASTSQISSKQDSKSKSSDHQRGSNVERCDDSNDVATELELKMPGSSVQQDLSSEGRKGKQSQRKERSATEVSSSSRYSSSQGHQESSSNSVGDMPKSQN	ATGGATCAATGGAAGACAGACAACAATAATTTCACTGCAGAATTAGCCCCTTCCACCTCTGCCCCCTCCAATCCCAGACAAAGTGTTGATGTGGAAATTAAGGATCCAGTTGCTGCGAGGAAAGTTCAGAAGGCTGACCGGGAAAAGCTGAGGAGGGATCGATTAAATGAGCAATTCCTCGAGCTTGGGAACACATTAGATCCGGATAGGCCCAAGAATGACAAAGCAACCATCCTTAATGACACAATCCAAATGCTGAAGGATTTAACTGGTGAAGTCAACAGGCTAAAGGTTGAATATGCAGCACTTACTGAAGAATCACGTGAGTTAACACAGGAGAAGACTGAGCTCAGAGAAGAGAAGGCATCATTAAAATCTGATATTGAAAATCTAAATGTT…	nucleus	555683	315	34993.7	5.58	60.36	57.56	-0.976
GWHTANWH001101	CmbHLH92	GWHANWH00000084	MGKFGGMESVLNEIPMSVPSDEIDLSQDDDIMPWLNYPIDDSLQHEYCSELLPELSGVTVNELSNQNNLASIDKRSSCNLVYRDCHTNSVNDVVSLGQGNVSKVSSVVIGEATRPRTTPLYPSSSQQCQTSFSSLRSRITDGAGNNTSSVMHRAVCGDSTQVASAAGVFPTIKMQKKDQMSSNNNSNLMNFSHFSRPAALVKANLQNMGLMVGSDLSSMERITSKDKGSAASIKHPPESTHINSISGLQKESSSHCQPLAAPAPSKVDLKPSEDKPVEETVASKQSEAVCPDEASRNDKISNQVFSESVTKGLPDAEKTTEPVVASSSACSGNSVERASDDPTHNLKRKFRDTEESEYHSEDIEEESIGAKKAAPGRAGTGSKRSRAAEVHNLSERRRR…	ATGGGAAAGTTTGGGGGAATGGAGTCTGTATTGAATGAAATCCCAATGTCAGTGCCATCAGATGAAATAGATTTGAGTCAAGATGATGACATAATGCCTTGGTTGAATTATCCAATTGATGATTCTTTACAACATGAATATTGTTCTGAGTTATTGCCTGAATTATCTGGGGTCACTGTAAATGAACTATCCAACCAGAATAATTTGGCATCTATCGACAAAAGAAGTAGTTGTAATCTGGTATATAGGGATTGCCATACTAATTCAGTAAATGATGTTGTGAGTTTAGGACAGGGGAATGTGTCAAAAGTTTCTTCAGTAGTAATAGGTGAGGCCACAAGACCTAGAACTACTCCTTTATACCCATCATCATCACAACAATGTCAAACATCCTTTTCA…	nucleus	148060	659	70231	5.63	55.53	64.23	-0.456
GWHTANWH000143	CmbHLH93	GWHANWH00000104	MDDKFWVNEEDRAMVESVLGTEACEFLVSSASENVLSDLVTPRSELGVQRGLCQLVEGSCWNYAIFWRVVSLKSGGSALIWGDGHCRDPKGAGAGDRNSRGDGSLEGVEKKEEVKKQVLQKLHASFGGLDEDNFAARLDGVLDVEMLYLSSMYFTFRCDLQCRLGESYMSGKSIWASDMPSSLNNYQQRSLLAKLAGFQTVVFVPVKSGVVEFGSIESIPEEQTILDMVKTVFGESNYVQSKVFPKIFGHELSLAGTKSRSVNINFSPKVEDDTGFASDTFEVQAIGTNHVYGNSSNGCQSDENEAKLFPQLNQMVVGGFSAQTRVSSLELSKDDSSPQPDERKPRKRGRKPANGREEPLNHVEAERQRREKLNQRFYALRAVVPNISKMDKASLLGDA…	ATGGATGACAAATTTTGGGTGAATGAAGAAGACAGGGCCATGGTGGAGTCAGTATTGGGTACAGAAGCATGTGAGTTCCTGGTTTCATCAGCTTCTGAAAATGTGTTATCAGATTTAGTTACACCGCGCAGTGAATTGGGTGTGCAGCGGGGCTTGTGCCAACTTGTTGAAGGGTCCTGTTGGAATTATGCTATTTTCTGGAGGGTTGTGAGCTTGAAATCTGGTGGGTCTGCCTTAATTTGGGGTGATGGGCACTGCCGAGATCCAAAAGGTGCAGGAGCTGGAGACAGGAATAGTAGAGGGGATGGAAGTTTGGAGGGGGTTGAGAAGAAGGAGGAGGTGAAGAAGCAGGTGCTCCAAAAGCTGCATGCGAGTTTTGGTGGGTTGGATGAGGATAAT…	nucleus	60482	506	56212.4	5.45	47.26	78.74	-0.447
GWHTANWH000174	CmbHLH94	GWHANWH00000104	MKPEEASGSGKRFRDDVVDGRASSMKNVFHGQPMTNTAAAPHPPAMRPRVRARRGQATDPHSIAERLRRERIAERIRALQELVPSVNKTDRAAMLDEIVDYVKFLRLQVKVLSMSRLGGAGAVAPLVTDIPLSSVEEEGSEGGRNQPAWEKWSNDGTERQVAKLMEENVGAAMQFLQSKALCIMPISLASAIYQTQPPDTSSIVKPENNPPS	ATGAAGCCCGAGGAGGCCTCCGGCAGCGGCAAACGCTTTCGAGACGACGTCGTTGATGGTAGAGCTTCGTCTATGAAAAATGTTTTCCATGGCCAACCAATGACCAATACTGCTGCTGCACCACATCCACCAGCAATGCGCCCAAGGGTGCGGGCTAGACGAGGACAGGCCACAGATCCACACAGCATAGCTGAGCGGTTGCGGAGAGAAAGAATAGCAGAAAGAATCAGAGCATTGCAGGAACTGGTTCCTAGCGTCAACAAGACGGATAGAGCCGCCATGCTTGATGAAATTGTGGATTATGTGAAGTTCCTAAGGCTCCAAGTAAAGGTTTTGAGCATGAGTAGATTGGGCGGAGCTGGTGCTGTGGCACCACTTGTAACAGACATTCCACTATCA…	nucleus	485259	212	23253.5	9.13	46.99	75.05	-0.527

## Sheet: Table S3
Supplementary Table S3 miRNA targets found in CmbHLH genes sequences
Gene name	miRNA accession number	miRNA start	miRNA end	Target start	Target end	miRNA_aligned_fragment	Target_aligned_fragment	Inhibition
CmbHLH21	ath-miR5658	1	21	3689	3709	AUGAUGAUGAUGAUGAUGAAA	UCUCAUCAUCAUCAUCAUCAU	Cleavage
CmbHLH42	ath-miR5021	1	20	1145	1164	UGAGAAGAAGAAGAAGAAAA	CUUUCUUCUUCUUCUUCUUA	Cleavage
CmbHLH63	ath-miR5021	1	20	2681	2700	UGAGAAGAAGAAGAAGAAAA	GUUUCUUCUUCUUCUUCUCU	Cleavage
CmbHLH52	ath-miR5658	1	21	362	382	AUGAUGAUGAUGAUGAUGAAA	GAUCAUCAUCAUCAUCAUCAA	Cleavage
CmbHLH34	bdi-miR156b-3p	1	22	428	449	GCUCACUUCUCUCUCUGUCACC	UUGGACAGUGAGAGAAGUGAGC	Cleavage
CmbHLH34	bdi-miR156e-3p	1	22	428	449	GCUCACUUCUCUCUCUGUCAGC	UUGGACAGUGAGAGAAGUGAGC	Cleavage
CmbHLH34	osa-miR156c-3p	1	22	428	449	GCUCACUUCUCUCUCUGUCAGC	UUGGACAGUGAGAGAAGUGAGC	Cleavage
CmbHLH34	osa-miR156g-3p	1	22	428	449	GCUCACUUCUCUCUCUGUCAGC	UUGGACAGUGAGAGAAGUGAGC	Cleavage
CmbHLH34	zma-miR156a-3p	1	22	428	449	GCUCACUUCUCUCUCUGUCAGU	UUGGACAGUGAGAGAAGUGAGC	Cleavage
CmbHLH65	aly-miR829-5p	1	21	970	990	ACUUUGAAUCUUUGAUUUGAA	AACAAAUUAAGGAUUCAGAGU	Cleavage
CmbHLH11	aly-miR838-3p	1	21	4466	4486	UUUUCUUCUUCUUCUUGCACA	CAUGCAAGAAGAAGAAGAAGC	Cleavage
CmbHLH11	aly-miR838-3p	1	21	4595	4615	UUUUCUUCUUCUUCUUGCACA	CAUGGAAGAAGAAGAAGAAGA	Cleavage
CmbHLH34	ata-miR156b-3p	1	22	428	449	GCUCAUUUCUCUCUCUGUCAGC	UUGGACAGUGAGAGAAGUGAGC	Cleavage
CmbHLH90	bcy-miR529	1	20	185	204	GAAGAAGAGAGAUGGUAGAG	AUAUACCAUUUCUCUUCUUC	Cleavage
CmbHLH90	bgy-miR529	1	20	185	204	GAAGAAGAGAGAUGGUAGAG	AUAUACCAUUUCUCUUCUUC	Cleavage
CmbHLH92	lja-miR7537	1	22	1860	1881	UAGGAAAUACGCCUGCGGUUCC	UCUGCUGCAGGUGUAUUUCCUA	Cleavage
CmbHLH34	osa-miR156f-3p	1	22	428	449	GCUCACUUCUCUUUCUGUCAGC	UUGGACAGUGAGAGAAGUGAGC	Cleavage
CmbHLH34	osa-miR156h-3p	1	22	428	449	GCUCACUUCUCUUUCUGUCAGC	UUGGACAGUGAGAGAAGUGAGC	Cleavage
CmbHLH34	osa-miR156l-3p	1	22	428	449	GCUCACUUCUCUUUCUGUCAGC	UUGGACAGUGAGAGAAGUGAGC	Cleavage
CmbHLH35	ptc-miR6452	1	21	95	115	UGCAAAGGUAACUGAGACAAU	AGUCUCUCAGUUACUUUUGCA	Cleavage
CmbHLH34	zma-miR156d-3p	1	22	428	449	GCUCACUUCUCUUUCUGUCAGC	UUGGACAGUGAGAGAAGUGAGC	Cleavage
CmbHLH34	zma-miR156f-3p	1	22	428	449	GCUCACUUCUCUUUCUGUCAGC	UUGGACAGUGAGAGAAGUGAGC	Cleavage
CmbHLH34	zma-miR156g-3p	1	22	428	449	GCUCACUUCUCUUUCUGUCAGC	UUGGACAGUGAGAGAAGUGAGC	Cleavage
CmbHLH44	aly-miR3443-3p	1	21	1129	1149	GUGCCUUGUGAGAUUAGAGUU	AGCUCGAAUCUUACAAGGUAC	Cleavage
CmbHLH42	ath-miR5021	1	20	471	490	UGAGAAGAAGAAGAAGAAAA	UUUUUUUCUUUUUCUUUUUA	Cleavage
CmbHLH69	ath-miR5021	1	20	251	270	UGAGAAGAAGAAGAAGAAAA	UUUUCUUCUUCUUCUUUUUU	Cleavage
CmbHLH69	ath-miR5021	1	20	413	432	UGAGAAGAAGAAGAAGAAAA	UUGUCUUCUUCUUUUUUUCA	Cleavage
CmbHLH15	ath-miR5658	1	21	1277	1297	AUGAUGAUGAUGAUGAUGAAA	CUUCAUCAUCUUCAUCAUUAU	Translation
CmbHLH47	ath-miR829-3p.2	1	21	2505	2525	CAAAUUAAAGCUUCAAGGUAG	UUAUUGUGAAGCUUUAAUUUG	Cleavage
CmbHLH43	bdi-miR156b-3p	1	22	1106	1127	GCUCACUUCUCUCUCUGUCACC	AGAGAGAGAGAGAGAAGUGAGA	Cleavage
CmbHLH43	bdi-miR156e-3p	1	22	1106	1127	GCUCACUUCUCUCUCUGUCAGC	AGAGAGAGAGAGAGAAGUGAGA	Cleavage
CmbHLH34	bdi-miR7722-3p	1	21	558	578	GAAGGGUAUCGGGAUGAGAGG	AUUCGCAUCUCGAUACUCUUC	Cleavage
CmbHLH46	bdi-miR7786-5p	1	24	1332	1355	GUCUAUGUCUAUGUCUGUGCACGC	AUAGGCAUAGGCAUAGGCAUAGGC	Cleavage
CmbHLH81	ghr-miR7485	1	24	17220	17243	AAAGACAUCUUUGAAUUCUUGGAG	CUCCAAGAAUUUAAAGAUGUUUUC	Cleavage
CmbHLH70	gma-miR1533	1	19	4270	4288	AUAAUAAAAAUAAUAAUGA	UUAUUAUUAUUAUUAUUAU	Cleavage
CmbHLH74	gma-miR1533	1	19	2387	2405	AUAAUAAAAAUAAUAAUGA	UUAUUAUUAUUAUUAUUAU	Cleavage
CmbHLH72	gma-miR4387e	1	21	690	710	UGUUAGUGAUAAGGCGUGAUG	UGUUGUGCCUUAUCACUAAUA	Cleavage
CmbHLH85	gra-miR7492e	1	21	3847	3867	CCAUGAUCUUUAGCGGCGUUU	GAGUGCUGCUAGAGAUCAUGG	Cleavage
CmbHLH85	gra-miR7492f	1	21	3847	3867	CCAUGAUCUUUAGCGGCGUUU	GAGUGCUGCUAGAGAUCAUGG	Cleavage
CmbHLH26	gra-miR7494b	1	23	2896	2918	AGAGGGAGAAGCAGAAGAGAAUA	CCCUCUCUUUUGCUUCUUUUUCU	Cleavage
CmbHLH48	gra-miR7504e	1	24	2019	2042	AGGAGAAAAAAAUCUGAUUUGUCA	CCUAAAAUUAAAUUUUUUUUUCCU	Cleavage
CmbHLH48	gra-miR7504f	1	24	2019	2042	AGGAGAAAAAAAUCUGAUUUGUCA	CCUAAAAUUAAAUUUUUUUUUCCU	Cleavage
CmbHLH91	gra-miR8780	1	24	715	738	UUUGAUGAUGUGGCAACAAAGCGC	AAGUUCUGUUGCCACAUCAUUAGA	Cleavage
CmbHLH2	lja-miR7533a	1	21	180	200	GAGGGGAUGGAGAGAAGCUGG	AAAGCUACUCUCCAUUCUCUC	Cleavage
CmbHLH2	lja-miR7533b	1	21	180	200	GAGGGGAUGGAGAGAAGCUGG	AAAGCUACUCUCCAUUCUCUC	Cleavage
CmbHLH81	mtr-miR2590g	1	24	7056	7079	AAAUGAGACUGAAAUCUAAAGGUG	UUCGGUUCGAUUUCGGUUUCAUUU	Cleavage
CmbHLH70	mtr-miR2646a	1	21	2420	2440	CAUGACAUUUAGUGAUGAUGU	UUAUCAUAACUAAAUGUCAUU	Cleavage
CmbHLH70	mtr-miR2646b	1	21	2420	2440	CAUGACAUUUAGUGAUGAUGU	UUAUCAUAACUAAAUGUCAUU	Cleavage
CmbHLH85	mtr-miR5248	1	21	2287	2307	UUUUUAGUUGGCAUGCAUUCA	UCAAUGCUUGCUAACUAAAGA	Cleavage
CmbHLH43	osa-miR156c-3p	1	22	1106	1127	GCUCACUUCUCUCUCUGUCAGC	AGAGAGAGAGAGAGAAGUGAGA	Cleavage
CmbHLH43	osa-miR156g-3p	1	22	1106	1127	GCUCACUUCUCUCUCUGUCAGC	AGAGAGAGAGAGAGAAGUGAGA	Cleavage
CmbHLH16	osa-miR1850.1	1	21	704	724	UGGAAAGUUGGGAGAUUGGGG	UUCCAAUCUUUUAACUUUCUA	Cleavage
CmbHLH81	osa-miR2919	1	19	12050	12068	AAGGGGGGGGGGGGAAAGA	UUUUUCCCCUUCCCUCCUU	Cleavage
CmbHLH92	osa-miR5827	1	21	2823	2843	UUUGUUGCAAUUUGGACUACC	CUUAUUCCAAAUUGCAAUAAG	Cleavage
CmbHLH37	osa-miR812n-3p	1	24	2077	2100	ACGGAAAAUCAUGGCUGCACUUAA	AACAUUGCAGCCAUAAUUUUCUGU	Translation
CmbHLH37	osa-miR812t	1	24	2077	2100	ACGGAAAAUCAUGGCUGCACUUAA	AACAUUGCAGCCAUAAUUUUCUGU	Translation
CmbHLH37	osa-miR812u	1	24	2077	2100	ACGGAAAAUCAUGGCUGCACUUAA	AACAUUGCAGCCAUAAUUUUCUGU	Translation
CmbHLH30	stu-miR7995	1	24	4311	4334	UUACACGUAGACAAGUUGACCAUU	CGGACUCUACUUGUCUGCGUGUGA	Cleavage
CmbHLH24	stu-miR8014-3p	1	24	784	807	AUGAAUACAAUGUUUGGAUAAAUU	AAGUAAUUCAGAUAUUGUAUUUAU	Cleavage
CmbHLH73	tae-miR9773	1	24	991	1014	UUUGUUUUUAUGUUAUUUUGUGAA	CAACCAAAAAAACAUAAGGACAAA	Cleavage
CmbHLH94	vvi-miR3629a-5p	1	21	5234	5254	CGCAUUUUCUCAGCAGCCAAG	UUUGGUUGCUGAGAAAAUUCG	Cleavage
CmbHLH43	zma-miR156a-3p	1	22	1106	1127	GCUCACUUCUCUCUCUGUCAGU	AGAGAGAGAGAGAGAAGUGAGA	Cleavage
CmbHLH34	zma-miR156k-3p	1	22	428	449	GCUCGCUUCUCUUUCUGUCAGC	UUGGACAGUGAGAGAAGUGAGC	Cleavage
CmbHLH58	aly-miR4238	1	22	881	902	UUUUUGCAAAUUAAAACCCCAA	CAAGGUUUUUAGUUUGUAGAAA	Cleavage
CmbHLH20	aly-miR774b-5p	1	21	2266	2286	UGAGAUGAAGAUUUGGAUGAC	CCCAUCUCAAUCUUCAUCUCU	Cleavage
CmbHLH13	aly-miR837-5p	1	21	848	868	CAUUGUUUCUUGUUUUUUUCA	CCAAUAAUGCAAGAAACAAUG	Cleavage
CmbHLH43	ata-miR156b-3p	1	22	1106	1127	GCUCAUUUCUCUCUCUGUCAGC	AGAGAGAGAGAGAGAAGUGAGA	Cleavage
CmbHLH91	ata-miR395a-3p	1	20	3182	3201	UGAAGUGUUUGGGGGAACUC	UAGUACCCCCAAGCACUUCU	Cleavage
CmbHLH91	ata-miR395c-3p	1	20	3182	3201	UGAAGUGUUUGGGGGAACUC	UAGUACCCCCAAGCACUUCU	Cleavage
CmbHLH91	ata-miR395d-3p	1	20	3182	3201	UGAAGUGUUUGGGGGAACUC	UAGUACCCCCAAGCACUUCU	Cleavage
CmbHLH91	ata-miR395e-3p	1	20	3182	3201	UGAAGUGUUUGGGGGAACUC	UAGUACCCCCAAGCACUUCU	Cleavage
CmbHLH91	ata-miR395f-3p	1	20	3182	3201	UGAAGUGUUUGGGGGAACUC	UAGUACCCCCAAGCACUUCU	Cleavage
CmbHLH70	ath-miR5021	1	20	4406	4425	UGAGAAGAAGAAGAAGAAAA	UUUUUUUUUUUUUUUUUUCA	Cleavage
CmbHLH70	ath-miR5021	1	20	4081	4100	UGAGAAGAAGAAGAAGAAAA	CUUUUUUCUUCUUCUUUUUU	Cleavage
CmbHLH46	ath-miR5021	1	20	882	901	UGAGAAGAAGAAGAAGAAAA	UUUUUUUUUUUUUUUUUUCA	Cleavage
CmbHLH46	ath-miR5021	1	20	2184	2203	UGAGAAGAAGAAGAAGAAAA	UUUUUUUUUUUUUUUUUUCA	Cleavage
CmbHLH36	ath-miR5021	1	20	817	836	UGAGAAGAAGAAGAAGAAAA	UCUUCUUCUUCUUCUUCUUC	Cleavage
CmbHLH48	ath-miR5021	1	20	3565	3584	UGAGAAGAAGAAGAAGAAAA	CUUUCUUCUUUUUUUUCUUC	Cleavage
CmbHLH79	ath-miR5021	1	20	1385	1404	UGAGAAGAAGAAGAAGAAAA	GUUUUUUUUUUUUCUUUUUA	Cleavage
CmbHLH18	ath-miR5632-3p	1	21	974	994	UUGGAUUUAUAGUUGGAUAAG	CAUAUCUAACUAUAAAAUCAA	Cleavage
CmbHLH70	ath-miR5634	1	21	244	264	AGGGACUUUGUGAAUUUAGGG	ACCAAAUUUCACAAAGUCUCU	Cleavage
CmbHLH28	ath-miR5653	1	24	2787	2810	UGGGUUGAGUUGAGUUGAGUUGGC	CUCAACUUAACUUAACUUAACUUA	Cleavage
CmbHLH64	ath-miR838	1	21	5136	5156	UUUUCUUCUACUUCUUGCACA	UUAGCAAGAAGUAGAGGGAAG	Cleavage
CmbHLH67	ath-miR838	1	21	2036	2056	UUUUCUUCUACUUCUUGCACA	AUUGGAGGAAGUGGAAGAAGA	Cleavage
CmbHLH91	bdi-miR395a	1	20	3182	3201	UGAAGUGUUUGGGGGAACUC	UAGUACCCCCAAGCACUUCU	Cleavage
CmbHLH91	bdi-miR395b	1	20	3182	3201	UGAAGUGUUUGGGGGAACUC	UAGUACCCCCAAGCACUUCU	Cleavage
CmbHLH91	bdi-miR395c-3p	1	20	3182	3201	UGAAGUGUUUGGGGGAACUC	UAGUACCCCCAAGCACUUCU	Cleavage
CmbHLH91	bdi-miR395e-3p	1	20	3182	3201	UGAAGUGUUUGGGGGAACUC	UAGUACCCCCAAGCACUUCU	Cleavage
CmbHLH91	bdi-miR395f-3p	1	20	3182	3201	UGAAGUGUUUGGGGGAACUC	UAGUACCCCCAAGCACUUCU	Cleavage
CmbHLH91	bdi-miR395g-3p	1	20	3182	3201	UGAAGUGUUUGGGGGAACUC	UAGUACCCCCAAGCACUUCU	Cleavage
CmbHLH91	bdi-miR395h-3p	1	20	3182	3201	UGAAGUGUUUGGGGGAACUC	UAGUACCCCCAAGCACUUCU	Cleavage
CmbHLH91	bdi-miR395j-3p	1	20	3182	3201	UGAAGUGUUUGGGGGAACUC	UAGUACCCCCAAGCACUUCU	Cleavage
CmbHLH91	bdi-miR395k-3p	1	20	3182	3201	UGAAGUGUUUGGGGGAACUC	UAGUACCCCCAAGCACUUCU	Cleavage
CmbHLH91	bdi-miR395l-3p	1	20	3182	3201	UGAAGUGUUUGGGGGAACUC	UAGUACCCCCAAGCACUUCU	Cleavage
CmbHLH91	bdi-miR395m	1	20	3182	3201	UGAAGUGUUUGGGGGAACUC	UAGUACCCCCAAGCACUUCU	Cleavage
CmbHLH91	bdi-miR395n-3p	1	20	3182	3201	UGAAGUGUUUGGGGGAACUC	UAGUACCCCCAAGCACUUCU	Cleavage
CmbHLH91	bdi-miR395o-3p	1	20	3182	3201	UGAAGUGUUUGGGGGAACUC	UAGUACCCCCAAGCACUUCU	Cleavage
CmbHLH93	bdi-miR395p-3p	1	20	2049	2068	UGAAGUGUUUGGAGGAACUC	AAAUUCCUACAAACACUUCA	Cleavage
CmbHLH91	bdi-miR395q	1	20	3182	3201	UGAAGUGUUUGGGGGAACUC	UAGUACCCCCAAGCACUUCU	Cleavage
CmbHLH81	bdi-miR7743-3p	1	24	7899	7922	UUUGAACUUUUGUAUUGGAUCUUU	AUAACUCCAUUACAAAAGUUCAGC	Cleavage
CmbHLH50	bdi-miR7777-5p.1	1	21	1395	1415	CUUUGGUUGGGUAGAACUACC	CUUGGUUUUAUCUAACCAGAG	Cleavage
CmbHLH89	bra-miR9566-5p	1	22	3067	3088	UUGUUGACAAAUACUUAGGCUC	ACAUCUUAGUAUUUGUUGACAA	Cleavage
CmbHLH49	cca-miR396c	1	21	1250	1270	UUCAAGAAAGCUGUGGGAAAA	ACUUCUUAUAGUUUUUUUGAA	Cleavage
CmbHLH91	cpa-miR395a	1	20	3182	3201	UGAAGUGUUUGGGGGAACUC	UAGUACCCCCAAGCACUUCU	Cleavage
CmbHLH91	cpa-miR395b	1	20	3182	3201	UGAAGUGUUUGGGGGAACUC	UAGUACCCCCAAGCACUUCU	Cleavage
CmbHLH91	cpa-miR395c	1	20	3182	3201	UGAAGUGUUUGGGGGAACUC	UAGUACCCCCAAGCACUUCU	Cleavage
CmbHLH91	cpa-miR395d	1	20	3182	3201	UGAAGUGUUUGGGGGAACUC	UAGUACCCCCAAGCACUUCU	Cleavage
CmbHLH91	cpa-miR395e	1	20	3182	3201	UGAAGUGUUUGGGGGAACUC	UAGUACCCCCAAGCACUUCU	Cleavage
CmbHLH1	far-miR1134	1	24	4047	4070	CGACAACAACAACAAGAAGAAGAG	AUGUUGUUGUUGUUGUUGUUGUUG	Cleavage
CmbHLH1	far-miR1134	1	24	657	680	CGACAACAACAACAAGAAGAAGAG	UUAACGUUGUUGUUGUUGUUGUUG	Cleavage
CmbHLH12	far-miR1134	1	24	2219	2242	CGACAACAACAACAAGAAGAAGAG	UCGUUGUUGUUGUUGUUGUUGUUG	Cleavage
CmbHLH85	ghr-miR7494	1	23	1653	1675	AGCUUGUGGACUAGUUUUAACAA	CUGGUGAAGCCAGUCCACAAGCU	Cleavage
CmbHLH89	ghr-miR7511	1	24	3321	3344	AGAAGUUUUGCAUGUGUAGCUGAG	GAGUUCUUCCCAUGCAAAGCUUCU	Cleavage
CmbHLH61	gma-miR1530	1	21	1060	1080	UUUUCACAUAAAUUAAAAUAU	UUUUUUAAAUUUAUGUGAAAG	Cleavage
CmbHLH49	gma-miR2108b	1	21	1964	1984	UUAAUGUGUUGUGUUUGUGAG	AUCACAAACACAAUACAUGAG	Cleavage
CmbHLH91	gma-miR395d	1	21	3181	3201	UGAAGUGUUUGGGGGAACUUU	GUAGUACCCCCAAGCACUUCU	Cleavage
CmbHLH91	gma-miR395e	1	21	3181	3201	UGAAGUGUUUGGGGGAACUUU	GUAGUACCCCCAAGCACUUCU	Cleavage
CmbHLH91	gma-miR395f	1	21	3181	3201	UGAAGUGUUUGGGGGAACUUU	GUAGUACCCCCAAGCACUUCU	Cleavage
CmbHLH91	gma-miR395g	1	21	3181	3201	UGAAGUGUUUGGGGGAACUUU	GUAGUACCCCCAAGCACUUCU	Cleavage
CmbHLH51	gma-miR4348b	1	21	194	214	UCUUUUGAAUUUGACUAUUAG	CUAAUAGUUGAAUUUAAAAGC	Cleavage
CmbHLH87	gma-miR4409	1	22	6422	6443	UAACAAGUGGGUUUGUUGACUG	GUUUCAUUAAACUCAUUUGUUA	Cleavage
CmbHLH83	gma-miR5766	1	21	1355	1374	UUGAGGCUGAGAAGAGGCAAG	CAUGCC-CUUCUCAGCCUCAG	Cleavage
CmbHLH82	gma-miR5766	1	21	1355	1374	UUGAGGCUGAGAAGAGGCAAG	CAUGCC-CUUCUCAGCCUCAG	Cleavage
CmbHLH5	gma-miR5783	1	22	705	726	GACGACGACGGGGAGGACGCGC	UACCGUCUUCUUCGUUGUUGUC	Cleavage
CmbHLH47	gma-miR9746i	1	24	4092	4115	AAAGUGUUUGAAUUUCAAUUAGAU	GAAAGAUUUAAAUUUAAAUGCUUU	Cleavage
CmbHLH84	gra-miR7484c	1	20	2382	2401	AGAAGUCGAAUUGCAUUUUG	UGAACUGCAGUUCGGCUUCU	Cleavage
CmbHLH85	gra-miR7492g	1	21	3846	3866	CGUGAUCUUUAGCGGCGUUUG	GGAGUGCUGCUAGAGAUCAUG	Cleavage
CmbHLH85	gra-miR7492h	1	21	3846	3866	CGUGAUCUUUAGCGGCGUUUG	GGAGUGCUGCUAGAGAUCAUG	Cleavage
CmbHLH85	gra-miR7492i	1	21	3846	3866	CGUGAUCUUUAGCGGCGUUUG	GGAGUGCUGCUAGAGAUCAUG	Cleavage
CmbHLH85	gra-miR7492j	1	21	3846	3866	CGUGAUCUUUAGCGGCGUUUG	GGAGUGCUGCUAGAGAUCAUG	Cleavage
CmbHLH85	gra-miR7492k	1	21	3846	3866	CGUGAUCUUUAGCGGCGUUUG	GGAGUGCUGCUAGAGAUCAUG	Cleavage
CmbHLH81	gra-miR7493b	1	24	7638	7661	UUGGAUUGUUAAAAGGUUAAUUGU	AAUUUUUACUUUUUGACAAUUCAA	Cleavage
CmbHLH4	gra-miR7494b	1	23	8528	8550	AGAGGGAGAAGCAGAAGAGAAUA	CAUCCUCUUCUUCUUCUCCCUCA	Cleavage
CmbHLH36	gra-miR7494b	1	23	812	834	AGAGGGAGAAGCAGAAGAGAAUA	CCUCCUCUUCUUCUUCUUCUUCU	Cleavage
CmbHLH29	gra-miR7504e	1	24	4203	4226	AGGAGAAAAAAAUCUGAUUUGUCA	AUACUAUUCAGAUUUUUUUUUUUU	Cleavage
CmbHLH29	gra-miR7504f	1	24	4203	4226	AGGAGAAAAAAAUCUGAUUUGUCA	AUACUAUUCAGAUUUUUUUUUUUU	Cleavage
CmbHLH93	gra-miR8632	1	21	60	80	AUGAGCUAGAAGUUGGAACUC	CAGUUCUAUCUUUUAGCUCAU	Cleavage
CmbHLH16	gra-miR8695	1	21	934	954	AGGAUGUAAAAGAAUAGGUGA	UUACUUAUUUUUUUGUAUUCU	Cleavage
CmbHLH48	gra-miR8766	1	24	3805	3828	UUAUUUUGGAAUUAGAAAAGUCGU	AAUGCUUCUCUAAUUCUAAGAUGA	Cleavage
CmbHLH91	gra-miR8786a	1	24	716	739	UUUUAGUGAUGUGGCAGAAAGAUG	AGUUCUGUUGCCACAUCAUUAGAA	Cleavage
CmbHLH91	gra-miR8786b	1	24	716	739	UUUUAGUGAUGUGGCAGAAAGAUG	AGUUCUGUUGCCACAUCAUUAGAA	Cleavage
CmbHLH21	hme-miR-306	1	21	3235	3255	UCAGGUACUAGGUGACUCUGA	UCAGGGUCAUUUGGUACUUGA	Cleavage
CmbHLH18	hme-miR-3338	1	22	984	1005	AUGUACUUACUUUGUUUGUUCU	UAUAAAAUCAAAGUAGGUACAU	Cleavage
CmbHLH68	lja-miR7534	1	21	1821	1841	GCAACUUGACUACAGUUUGAC	UCCAGACUGUAGUCAGAUUGC	Cleavage
CmbHLH34	mtr-miR156i-3p	1	23	428	450	UGCUCACUUCUCUUUCUGUCAUC	UUGGACAGUGAGAGAAGUGAGCU	Cleavage
CmbHLH19	mtr-miR2645	1	21	2783	2803	UUUCUAGAGAUGAGCAUAUAU	UAAUGUAUUCAUUUCUAGAAA	Cleavage
CmbHLH87	mtr-miR2673a	1	22	3306	3327	CCUCUUCCUCUUCCUCUUCCAC	GAGGAGGAGGAGGAAGAAGAGG	Cleavage
CmbHLH12	mtr-miR2673a	1	22	1292	1313	CCUCUUCCUCUUCCUCUUCCAC	GUAGAAGAAGAAGAGGAAGAAG	Cleavage
CmbHLH87	mtr-miR2673b	1	22	3306	3327	CCUCUUCCUCUUCCUCUUCCAC	GAGGAGGAGGAGGAAGAAGAGG	Cleavage
CmbHLH12	mtr-miR2673b	1	22	1292	1313	CCUCUUCCUCUUCCUCUUCCAC	GUAGAAGAAGAAGAGGAAGAAG	Cleavage
CmbHLH90	mtr-miR5210	1	22	4092	4113	UAAAUGUGUUGGAAUUAAGGUU	AACCUUAGUUCCAAAACAUUUG	Cleavage
CmbHLH30	mtr-miR5227	1	22	2444	2465	UGAAGAGAAGAAGAUUGAUGAA	UGGAUUAAUCUUUUUCUCUUUU	Cleavage
CmbHLH2	mtr-miR5231	1	21	2618	2638	UUAUGCAAGUAGAUAAGCUCA	AUAGCAUUUUUACUUGCAUAA	Cleavage
CmbHLH70	mtr-miR7696c-3p	1	21	9726	9746	UUUUGAAUUAUGAGAACUUGA	GUAAGUUUUUGUAGUUUAAAA	Cleavage
CmbHLH70	mtr-miR7696d-3p	1	21	9726	9746	UUUUGAAUUAUGAGAACUUGA	GUAAGUUUUUGUAGUUUAAAA	Cleavage
CmbHLH11	osa-miR1439	1	21	2392	2412	UUUUGGAACGGAGUGAGUAUU	GCUACUUAUUUUGUUCUAAAA	Cleavage
CmbHLH43	osa-miR156f-3p	1	22	1106	1127	GCUCACUUCUCUUUCUGUCAGC	AGAGAGAGAGAGAGAAGUGAGA	Cleavage
CmbHLH43	osa-miR156h-3p	1	22	1106	1127	GCUCACUUCUCUUUCUGUCAGC	AGAGAGAGAGAGAGAAGUGAGA	Cleavage
CmbHLH43	osa-miR156l-3p	1	22	1106	1127	GCUCACUUCUCUUUCUGUCAGC	AGAGAGAGAGAGAGAAGUGAGA	Cleavage
CmbHLH29	osa-miR166c-5p	1	20	1070	1089	GGAAUGUUGUCUGGUCCGAG	UGAGGACCAGACAACAUUCU	Cleavage
CmbHLH90	osa-miR166l-5p	1	21	2132	2152	GGAUUGUUGUCUGGUUCAAGG	AUUUGAACCAGAUGAAAAUCC	Cleavage
CmbHLH24	osa-miR2923	1	22	204	225	AGACAAAAAUAUAAAUAACAAA	UGUUUUCUUUGUAUUUUUGUCU	Cleavage
CmbHLH91	osa-miR395a	1	21	3182	3202	GUGAAGUGCUUGGGGGAACUC	UAGUACCCCCAAGCACUUCUC	Cleavage
CmbHLH93	osa-miR395c	1	21	2049	2069	GUGAAGUGUUUGGAGGAACUC	AAAUUCCUACAAACACUUCAC	Cleavage
CmbHLH54	osa-miR414	1	21	835	855	UCAUCCUCAUCAUCAUCGUCC	GUUGGAUGAUGAUGAGGAUGG	Cleavage
CmbHLH88	osa-miR5149	1	22	811	832	GAGGAGCUGUGACGAUUUGGGA	ACCCGAAACGUUAUAGCUCCUC	Cleavage
CmbHLH81	osa-miR529a	1	20	12441	12460	CUGUACCCUCUCUCUUCUUC	CAAUAAUAGAGAGGGUAUAG	Cleavage
CmbHLH11	osa-miR5509	1	21	274	294	UAGGCAUUUUCUCUUGGCAUG	UUUGCCAAAAGAAAAUGUUUA	Cleavage
CmbHLH46	osa-miR5817	1	24	886	909	AUCGAAUUUGAAAGAAAAAGGUAU	UUUUUUUUUUUUUUCAAAUUUGUU	Cleavage
CmbHLH28	ppt-miR1046-3p	1	21	1461	1481	UGGUGAAAAAUAUGAAAAAUC	AGGUUAUCAUAUUUUUCGCCA	Cleavage
CmbHLH13	ppt-miR1075	1	21	499	519	UGUUUCAGUCAUGGUUUCUAC	GGAGAAACCAUGGUUGCAACA	Cleavage
CmbHLH23	ptc-miR6423	1	22	4365	4386	CCGCUGUCGCCACUAUCUUCCU	GCCGAGGUGGUGGCGGCGGCGG	Cleavage
CmbHLH57	ptc-miR6432	1	21	339	359	CGGCUCUAGAGAAAAAGAUGG	GAGUUUUUUUCUUUAGAGCCU	Cleavage
CmbHLH81	ptc-miR828b-3p	1	21	5664	5684	UCAUUCGAGCAAGAAAUAUUA	UUCUGUUUCUUGUUUGAAUGA	Cleavage
CmbHLH93	sbi-miR395k	1	21	2049	2069	GUGAAGUGUUUGGAGGAACUC	AAAUUCCUACAAACACUUCAC	Cleavage
CmbHLH91	sbi-miR395l	1	21	3182	3202	GUGAAGUGCUUGGGGGAACUC	UAGUACCCCCAAGCACUUCUC	Cleavage
CmbHLH81	sbi-miR529	1	20	12441	12460	CUGUACCCUCUCUCUUCUUC	CAAUAAUAGAGAGGGUAUAG	Cleavage
CmbHLH24	sbi-miR5570	1	21	2757	2777	AAAAGACAAAUCAGCAUGUCA	AAACAUGUUGAUUUUUUUUUU	Cleavage
CmbHLH20	sly-miR482e-5p	1	21	1444	1464	UGUGGGUGGGGUGGAAAGAUU	AUUCCUUCCACUCUAUCCACA	Cleavage
CmbHLH7	smo-miR1096	1	21	889	909	CUGCCUCUUUGCUUCAGGAAU	CAUGUUGAAGCGGAGAGGCAG	Cleavage
CmbHLH43	stu-miR156f-3p	1	22	1105	1126	CUCACUUCUCUUUCUGUCAAUC	GAGAGAGAGAGAGAGAAGUGAG	Cleavage
CmbHLH26	stu-miR1886a	1	24	7201	7224	AUGGUAUCGUGAGAUGAAAUCAGC	AACAGGUUCAUCUCACGAGACCAU	Cleavage
CmbHLH26	stu-miR1886b	1	24	7201	7224	AUGGUAUCGUGAGAUGAAAUCAGC	AACAGGUUCAUCUCACGAGACCAU	Cleavage
CmbHLH26	stu-miR1886c	1	24	7201	7224	AUGGUAUCGUGAGAUGAAAUCAGC	AACAGGUUCAUCUCACGAGACCAU	Cleavage
CmbHLH26	stu-miR1886d	1	24	7201	7224	AUGGUAUCGUGAGAUGAAAUCAGC	AACAGGUUCAUCUCACGAGACCAU	Cleavage
CmbHLH26	stu-miR1886e	1	24	7201	7224	AUGGUAUCGUGAGAUGAAAUCAGC	AACAGGUUCAUCUCACGAGACCAU	Cleavage
CmbHLH26	stu-miR1886f	1	24	7201	7224	AUGGUAUCGUGAGAUGAAAUCAGC	AACAGGUUCAUCUCACGAGACCAU	Cleavage
CmbHLH72	stu-miR8007a-3p	1	24	1182	1205	CGAAAAAUGAAAAGUGCCACAUAA	AGAUUUAGCAUUUUUCAUUUUUCA	Cleavage
CmbHLH37	stu-miR8011a-5p	1	24	2187	2210	UUGUGUGAGGUUUCUUUUUGUUUC	AAAAAAAAAAAAAAUUUUACACAA	Cleavage
CmbHLH62	tae-miR1134	1	24	582	605	CAACAACAACAAGAAGAAGAAGAU	GGCUUCUUCUCUUUGUUGUUGUUU	Cleavage
CmbHLH91	tae-miR395b	1	20	3182	3201	UGAAGUGUUUGGGGGAACUC	UAGUACCCCCAAGCACUUCU	Cleavage
CmbHLH87	tae-miR9773	1	24	1606	1630	UUUGUUUUUAUGUUAUUUUGU-GAA	UUCGAAAAAAAAACAAAAAAACAAA	Translation
CmbHLH51	vvi-miR3631a-3p	1	21	2200	2220	UAUAUUGGAUGAUGUCAACAA	CUGAUGGCAUCAUCCAGUAUG	Cleavage
CmbHLH81	vvi-miR3636-5p	1	24	3839	3862	UCGGUUUGCUUCUUUGAUAGAUUC	UGUGUUAUCAAAGAGGAAAAUCGA	Cleavage
CmbHLH50	vvi-miR477b-5p	1	22	226	247	ACUCUUUCUCAAGGGCUUCUAG	GGUGGAGUUCUUGAGGAGGAGU	Cleavage
CmbHLH43	zma-miR156d-3p	1	22	1106	1127	GCUCACUUCUCUUUCUGUCAGC	AGAGAGAGAGAGAGAAGUGAGA	Cleavage
CmbHLH34	zma-miR156e-3p	1	22	428	449	GCUCACUGCUCUCUCUGUCAUC	UUGGACAGUGAGAGAAGUGAGC	Cleavage
CmbHLH43	zma-miR156f-3p	1	22	1106	1127	GCUCACUUCUCUUUCUGUCAGC	AGAGAGAGAGAGAGAAGUGAGA	Cleavage
CmbHLH43	zma-miR156g-3p	1	22	1106	1127	GCUCACUUCUCUUUCUGUCAGC	AGAGAGAGAGAGAGAAGUGAGA	Cleavage
CmbHLH93	zma-miR395c-3p	1	21	2049	2069	GUGAAGUGUUUGGAGGAACUC	AAAUUCCUACAAACACUUCAC	Cleavage
CmbHLH93	zma-miR395l-3p	1	21	2049	2069	GUGAAGUGUUUGGAGGAACUC	AAAUUCCUACAAACACUUCAC	Cleavage
CmbHLH93	zma-miR395m-3p	1	21	2049	2069	GUGAAGUGUUUGGAGGAACUC	AAAUUCCUACAAACACUUCAC	Cleavage
CmbHLH27	zma-miR395o-5p	1	22	11	32	GUUCUCUUCAAGCACUUCACGA	CAAUGAGGGGUUUGGAGAGAAC	Cleavage
CmbHLH22	ahy-miR159	1	21	3646	3666	UUUGGAUUGAAGGGAGCUCUA	UUGAGUACCCUUUGAUUCAAA	Cleavage
CmbHLH48	ahy-miR3518	1	21	5081	5101	UGACCUUUGGGGAUAUUCGUG	AGGGAAUAUCCUCAAAGCUCA	Cleavage
CmbHLH34	aly-miR156a-3p	1	22	428	449	GCUCACUGCUCUUUCUGUCAGA	UUGGACAGUGAGAGAAGUGAGC	Cleavage
CmbHLH34	aly-miR156b-3p	1	22	428	449	GCUCACCUCUCUUUCUGUCAGU	UUGGACAGUGAGAGAAGUGAGC	Cleavage
CmbHLH49	aly-miR156e-3p	1	21	2	22	GCUUACUCUCUCUCUGUCACC	CUUGACAGAGAGAAAGAAAGC	Cleavage
CmbHLH47	aly-miR156e-3p	1	21	2264	2283	GCUUACUCUCUCUCUGUCACC	AAUGA-AGGGAGAGAGUAAGU	Cleavage
CmbHLH15	aly-miR156h-5p	1	20	889	908	UGACAGAAGAAAGAGAGCAC	AUGCCUUUUUUUUUUUGUCA	Cleavage
CmbHLH22	aly-miR159a-3p	1	21	3646	3666	UUUGGAUUGAAGGGAGCUCUA	UUGAGUACCCUUUGAUUCAAA	Cleavage
CmbHLH22	aly-miR159b-3p	1	21	3646	3666	UUUGGAUUGAAGGGAGCUCUU	UUGAGUACCCUUUGAUUCAAA	Cleavage
CmbHLH22	aly-miR159c-3p	1	21	3646	3666	UUUGGAUUGAAGGGAGCUCCU	UUGAGUACCCUUUGAUUCAAA	Cleavage
CmbHLH70	aly-miR167b-3p	1	23	3099	3121	GGUCAUGCUCUGACAGCCUCACU	CAUGAGGCUGUCAAAGCUUGACC	Translation
CmbHLH46	aly-miR3437-5p	1	21	932	952	AAAAAACAAGGAUCCACGGAU	AUCUGUUGGUUUUUGUUUUUU	Cleavage
CmbHLH6	aly-miR3448-3p	1	22	1338	1359	UCUGAGGAUUUUUUUUGUGGUC	CACCAUUAGAAAAAUUUUCAGA	Cleavage
CmbHLH76	aly-miR394a-3p	1	20	2265	2284	AGGUGGGUAUACUGCCAAUA	UAUUGGCAGUAUACCGAGCU	Cleavage
CmbHLH6	aly-miR4238	1	22	2067	2088	UUUUUGCAAAUUAAAACCCCAA	CUUGGGAUUUGAUUUGCGGGAA	Cleavage
CmbHLH90	aly-miR774b-5p	1	21	2533	2553	UGAGAUGAAGAUUUGGAUGAC	UUCAUUCAAAUUUUUAUGUCA	Cleavage
CmbHLH12	aly-miR838-3p	1	21	1291	1311	UUUUCUUCUUCUUCUUGCACA	UGUAGAAGAAGAAGAGGAAGA	Cleavage
CmbHLH12	aly-miR838-3p	1	21	1312	1332	UUUUCUUCUUCUUCUUGCACA	AGAAGAAGAAGAAGAAGAAAA	Cleavage
CmbHLH78	aly-miR838-3p	1	21	190	210	UUUUCUUCUUCUUCUUGCACA	AGAAGAAGAAGAAGAAGAAAA	Cleavage
CmbHLH55	aly-miR838-3p	1	21	710	730	UUUUCUUCUUCUUCUUGCACA	GCAGAAAGAAGAAGAAGGAAG	Cleavage
CmbHLH79	aly-miR838-3p	1	21	985	1005	UUUUCUUCUUCUUCUUGCACA	CAAGGAAAAAGAAGAAGAAAA	Cleavage
CmbHLH66	aly-miR857-3p	1	21	780	800	UUUUGUAUGUUGAAGGUGUAU	AGAAAUCUUUAAUAUAUAAAA	Cleavage
CmbHLH90	aqc-miR477c	1	20	1043	1062	CUCUCCCUCAAGUUCUUCUA	AGGAAGAAUUUGGAGGAGAG	Cleavage
CmbHLH90	aqc-miR477g	1	20	1043	1062	CUCUCCCUCAAGUUCUUCUA	AGGAAGAAUUUGGAGGAGAG	Cleavage
CmbHLH63	aqc-miR529	1	21	2669	2689	AGAAGAGAGAGAGCACAACCC	CUGUUUUGCUCUGUUUCUUCU	Cleavage
CmbHLH4	aqu-miR-2015-5p	1	21	6141	6161	UCAUGUAUUGUGGAGGGGAGA	AAUUUCCUCUGCAGUACGUGA	Cleavage
CmbHLH17	ata-miR156b-3p	1	22	3795	3816	GCUCAUUUCUCUCUCUGUCAGC	GGAGAGAGAGAGAGAAAAGAGU	Cleavage
CmbHLH34	ata-miR156d-3p	1	22	428	449	GCUCACUCCUCUUUCUGUCAGC	UUGGACAGUGAGAGAAGUGAGC	Cleavage
CmbHLH29	ata-miR166a-5p	1	21	1069	1089	GGAAUGUUGUCUGGUUCAAGG	AUGAGGACCAGACAACAUUCU	Cleavage
CmbHLH3	ata-miR169b-3p	1	23	4499	4521	UGGGCAAGUCAUCCUGGCUACCC	GGAAGGCCAGGAUGUCUUGCCUG	Cleavage
CmbHLH2	ata-miR169b-3p	1	23	4731	4753	UGGGCAAGUCAUCCUGGCUACCC	GGAAGGCCAGGAUGUCUUGCCUG	Cleavage
CmbHLH93	ata-miR395a-3p	1	20	2049	2068	UGAAGUGUUUGGGGGAACUC	AAAUUCCUACAAACACUUCA	Cleavage
CmbHLH93	ata-miR395c-3p	1	20	2049	2068	UGAAGUGUUUGGGGGAACUC	AAAUUCCUACAAACACUUCA	Cleavage
CmbHLH93	ata-miR395d-3p	1	20	2049	2068	UGAAGUGUUUGGGGGAACUC	AAAUUCCUACAAACACUUCA	Cleavage
CmbHLH93	ata-miR395e-3p	1	20	2049	2068	UGAAGUGUUUGGGGGAACUC	AAAUUCCUACAAACACUUCA	Cleavage
CmbHLH93	ata-miR395f-3p	1	20	2049	2068	UGAAGUGUUUGGGGGAACUC	AAAUUCCUACAAACACUUCA	Cleavage
CmbHLH90	ata-miR5168-5p	1	21	2132	2152	GGGUUGUUGUCUGGUUCAAGG	AUUUGAACCAGAUGAAAAUCC	Cleavage
CmbHLH49	ata-miR9674a-5p	1	21	573	593	AUAGCAUCAUCCAUCCUACCC	CAGUAGCAUGGAGGAUGCUGU	Cleavage
CmbHLH34	ath-miR156a-3p	1	22	428	449	GCUCACUGCUCUUUCUGUCAGA	UUGGACAGUGAGAGAAGUGAGC	Cleavage
CmbHLH15	ath-miR156h	1	20	889	908	UGACAGAAGAAAGAGAGCAC	AUGCCUUUUUUUUUUUGUCA	Cleavage
CmbHLH22	ath-miR159a	1	21	3646	3666	UUUGGAUUGAAGGGAGCUCUA	UUGAGUACCCUUUGAUUCAAA	Cleavage
CmbHLH22	ath-miR159b-3p	1	21	3646	3666	UUUGGAUUGAAGGGAGCUCUU	UUGAGUACCCUUUGAUUCAAA	Cleavage
CmbHLH22	ath-miR159c	1	21	3646	3666	UUUGGAUUGAAGGGAGCUCCU	UUGAGUACCCUUUGAUUCAAA	Cleavage
CmbHLH19	ath-miR1886.2	1	21	1362	1382	UGAGAUGAAAUCUUUGAUUGG	AGCAUUAAAGAUUUUAUUUUA	Cleavage
CmbHLH54	ath-miR414	1	21	835	855	UCAUCUUCAUCAUCAUCGUCA	GUUGGAUGAUGAUGAGGAUGG	Cleavage
CmbHLH8	ath-miR4221	1	22	4924	4945	UUUUCCUCUGUUGAAUUCUUGC	AAGGGAAUGCAAUGGAGGGAAA	Cleavage
CmbHLH4	ath-miR426	1	21	5219	5239	UUUUGGAAAUUUGUCCUUACG	CAUAGGAACUAAUUUCCAAAA	Cleavage
CmbHLH70	ath-miR5021	1	20	1958	1977	UGAGAAGAAGAAGAAGAAAA	UUUUUUUUUUUUUUUUUUUA	Cleavage
CmbHLH46	ath-miR5021	1	20	2496	2515	UGAGAAGAAGAAGAAGAAAA	UUUUUUUUUUUUUUUUCUCC	Cleavage
CmbHLH24	ath-miR5021	1	20	2768	2787	UGAGAAGAAGAAGAAGAAAA	UUUUUUUUUUCUUCUUUUUU	Cleavage
CmbHLH58	ath-miR5021	1	20	1387	1406	UGAGAAGAAGAAGAAGAAAA	UUUUUUUUUUCUUCUUUUUU	Cleavage
CmbHLH22	ath-miR5021	1	20	2309	2328	UGAGAAGAAGAAGAAGAAAA	UUUUCUUUUUCUUUUUUUUU	Cleavage
CmbHLH87	ath-miR5021	1	20	4792	4811	UGAGAAGAAGAAGAAGAAAA	UUUUUUUUUUUUUUUUUUUA	Cleavage
CmbHLH81	ath-miR5021	1	20	1077	1096	UGAGAAGAAGAAGAAGAAAA	UUUUUUUUUUUUUUUUUUUA	Cleavage
CmbHLH61	ath-miR5021	1	20	1047	1066	UGAGAAGAAGAAGAAGAAAA	UUUUUUUUUUUUUUUUUUUA	Cleavage
CmbHLH4	ath-miR5021	1	20	682	701	UGAGAAGAAGAAGAAGAAAA	AUUUUUUUUUUUUUUUUUUA	Cleavage
CmbHLH85	ath-miR5021	1	20	1100	1119	UGAGAAGAAGAAGAAGAAAA	CUUUUUUCUUUUUUUUUUCU	Cleavage
CmbHLH26	ath-miR5021	1	20	2904	2923	UGAGAAGAAGAAGAAGAAAA	UUUGCUUCUUUUUCUUGUCA	Cleavage
CmbHLH94	ath-miR5021	1	20	4294	4313	UGAGAAGAAGAAGAAGAAAA	UCUUCUUUUUCUUUUUUUUA	Cleavage
CmbHLH6	ath-miR5021	1	20	6069	6088	UGAGAAGAAGAAGAAGAAAA	AUUUUUUUUUUUUCUUUUCU	Cleavage
CmbHLH15	ath-miR5021	1	20	366	385	UGAGAAGAAGAAGAAGAAAA	GUUUUUUUUUUUUUUUUUUA	Cleavage
CmbHLH21	ath-miR5021	1	20	343	362	UGAGAAGAAGAAGAAGAAAA	CUUUUCUCUUUUUCUUUUUA	Cleavage
CmbHLH81	ath-miR5029	1	21	12668	12688	AAUGAGAGAGAACACUGCAAA	UCUACAGUGUUUUCUCUCUUU	Cleavage
CmbHLH28	ath-miR5643a	1	21	1323	1343	AGGCUUUUAAGAUCUGGUUGC	AUAACCUGAAUUUAAAAGCCU	Cleavage
CmbHLH28	ath-miR5643b	1	21	1323	1343	AGGCUUUUAAGAUCUGGUUGC	AUAACCUGAAUUUAAAAGCCU	Cleavage
CmbHLH66	ath-miR5650	1	21	727	747	UUGUUUUGGAUCUUAGAUACA	GAUAUCUACGAUCCUAAACAA	Cleavage
CmbHLH81	ath-miR5650	1	21	4106	4126	UUGUUUUGGAUCUUAGAUACA	GCUUUCCAAGAUCCAAAACAC	Cleavage
CmbHLH51	ath-miR5650	1	21	2244	2263	UUGUUUUGGAUCUUAGAUACA	UCUAUC-AGGAUCCAAAACAG	Cleavage
CmbHLH74	ath-miR5658	1	21	2388	2408	AUGAUGAUGAUGAUGAUGAAA	UAUUAUUAUUAUUAUUAUUAU	Cleavage
CmbHLH70	ath-miR5658	1	21	4268	4288	AUGAUGAUGAUGAUGAUGAAA	AAUUAUUAUUAUUAUUAUUAU	Cleavage
CmbHLH12	ath-miR8166	1	20	1	20	AGAGAGUGUAGAAAGUUUCU	GGAAAAUUUUUGUAUUCUCU	Cleavage
CmbHLH92	ath-miR8182	1	22	3355	3376	UUGUGUUGCGUUUCUGUUGAUU	UACCAACUGGAAUGCAACACAU	Cleavage
CmbHLH53	ath-miR822-3p	1	21	325	345	UGUGCAAAUGCUUUCUACAGG	UCUAUAGGAGGCAUUUGUGCA	Cleavage
CmbHLH63	ath-miR825	1	21	2817	2837	UUCUCAAGAAGGUGCAUGAAC	UUUCUUUCACUUUCUUGGGAA	Cleavage
CmbHLH65	ath-miR829-5p	1	21	970	990	ACUUUGAAGCUUUGAUUUGAA	AACAAAUUAAGGAUUCAGAGU	Cleavage
CmbHLH76	ath-miR830-5p	1	22	2072	2093	UCUUCUCCAAAUAGUUUAGGUU	AGGAUAGAAUGUUUGGAGAAGA	Cleavage
CmbHLH42	ath-miR837-3p	1	21	1607	1626	AAACGAACAAAAAACUGAUGG	UUAUCA-UUUUUUGUUCGUUC	Cleavage
CmbHLH11	ath-miR838	1	21	4466	4486	UUUUCUUCUACUUCUUGCACA	CAUGCAAGAAGAAGAAGAAGC	Translation
CmbHLH11	ath-miR838	1	21	4595	4615	UUUUCUUCUACUUCUUGCACA	CAUGGAAGAAGAAGAAGAAGA	Translation
CmbHLH66	ath-miR857	1	21	780	800	UUUUGUAUGUUGAAGGUGUAU	AGAAAUCUUUAAUAUAUAAAA	Cleavage
CmbHLH30	ath-miR869.1	1	21	2639	2659	AUUGGUUCAAUUCUGGUGUUG	UCGCACCAGAAUUGAGUCUAU	Cleavage
CmbHLH29	ath-miR870-5p	1	21	265	285	AAGAACAUCAAAUUAGAAUGU	CCAUACUAGUUUUAUGUUCUU	Cleavage
CmbHLH34	bdi-miR156h-3p	1	22	428	449	GCUCACUGCUCUUCCUGUCAUC	UUGGACAGUGAGAGAAGUGAGC	Cleavage
CmbHLH22	bdi-miR159b-3p.1	1	21	3646	3666	UUUGGAUUGAAGGGAGCUCUG	UUGAGUACCCUUUGAUUCAAA	Cleavage
CmbHLH29	bdi-miR166c-5p	1	21	1069	1089	GGAAUGUUGUCUGGUUCAAGG	AUGAGGACCAGACAACAUUCU	Cleavage
CmbHLH93	bdi-miR395a	1	20	2049	2068	UGAAGUGUUUGGGGGAACUC	AAAUUCCUACAAACACUUCA	Cleavage
CmbHLH93	bdi-miR395b	1	20	2049	2068	UGAAGUGUUUGGGGGAACUC	AAAUUCCUACAAACACUUCA	Cleavage
CmbHLH93	bdi-miR395c-3p	1	20	2049	2068	UGAAGUGUUUGGGGGAACUC	AAAUUCCUACAAACACUUCA	Cleavage
CmbHLH93	bdi-miR395e-3p	1	20	2049	2068	UGAAGUGUUUGGGGGAACUC	AAAUUCCUACAAACACUUCA	Cleavage
CmbHLH93	bdi-miR395f-3p	1	20	2049	2068	UGAAGUGUUUGGGGGAACUC	AAAUUCCUACAAACACUUCA	Cleavage
CmbHLH93	bdi-miR395g-3p	1	20	2049	2068	UGAAGUGUUUGGGGGAACUC	AAAUUCCUACAAACACUUCA	Cleavage
CmbHLH93	bdi-miR395h-3p	1	20	2049	2068	UGAAGUGUUUGGGGGAACUC	AAAUUCCUACAAACACUUCA	Cleavage
CmbHLH93	bdi-miR395j-3p	1	20	2049	2068	UGAAGUGUUUGGGGGAACUC	AAAUUCCUACAAACACUUCA	Cleavage
CmbHLH93	bdi-miR395k-3p	1	20	2049	2068	UGAAGUGUUUGGGGGAACUC	AAAUUCCUACAAACACUUCA	Cleavage
CmbHLH93	bdi-miR395l-3p	1	20	2049	2068	UGAAGUGUUUGGGGGAACUC	AAAUUCCUACAAACACUUCA	Cleavage
CmbHLH93	bdi-miR395m	1	20	2049	2068	UGAAGUGUUUGGGGGAACUC	AAAUUCCUACAAACACUUCA	Cleavage
CmbHLH93	bdi-miR395n-3p	1	20	2049	2068	UGAAGUGUUUGGGGGAACUC	AAAUUCCUACAAACACUUCA	Cleavage
CmbHLH93	bdi-miR395o-3p	1	20	2049	2068	UGAAGUGUUUGGGGGAACUC	AAAUUCCUACAAACACUUCA	Cleavage
CmbHLH93	bdi-miR395q	1	20	2049	2068	UGAAGUGUUUGGGGGAACUC	AAAUUCCUACAAACACUUCA	Cleavage
CmbHLH68	bdi-miR5065	1	21	2102	2122	UAGGCAAUUCACUUAUACACU	CUUGUAAGAGUGAAUUGCUUU	Cleavage
CmbHLH41	bdi-miR5067	1	21	1291	1311	UCAGCGACAACUAAUAUGGAU	GACCAUAUUGGUUUUUGUUGA	Cleavage
CmbHLH68	bdi-miR5174b-3p	1	21	417	437	CAACCUUUAUGGAACGGAGGG	GUCUGUGAUCUAUAAAGGUUG	Cleavage
CmbHLH68	bdi-miR5174e-3p.1	1	21	417	437	CAACCUUUAUGGAACGGAGGG	GUCUGUGAUCUAUAAAGGUUG	Cleavage
CmbHLH43	bdi-miR5175a	1	21	1647	1667	AAGAAUUUAGGAACGGAGGGA	AUCUUCAUUUCCUGAAUUCUU	Cleavage
CmbHLH15	bdi-miR529-5p	1	21	297	317	AGAAGAGAGAGAGUACAGCCU	UUGUUCAACUCUCUCUCUUUU	Cleavage
CmbHLH81	bdi-miR7745-3p	1	24	48	71	UUGUUGUUACUUAAGUCUUGGUAC	UGAAGAAAAUUUAGGUAAUAAUAA	Cleavage
CmbHLH1	bdi-miR7748b-3p	1	24	4438	4461	UUGGUCAAAGAAAAUCUAAUACGC	UUGUUUUUGGUUUUUUUUGGCCAG	Cleavage
CmbHLH89	bdi-miR9482	1	21	3043	3063	CCUUUGGGGAAGAAGGGAAAC	GAUUUUCAUCUUCCCCAAAGC	Cleavage
CmbHLH22	bna-miR159	1	21	3646	3666	UUUGGAUUGAAGGGAGCUCUA	UUGAGUACCCUUUGAUUCAAA	Cleavage
CmbHLH49	bra-miR156a-3p	1	21	2	22	GCUUACUCUCUCUCUGUCACC	CUUGACAGAGAGAAAGAAAGC	Cleavage
CmbHLH47	bra-miR156a-3p	1	21	2264	2283	GCUUACUCUCUCUCUGUCACC	AAUGA-AGGGAGAGAGUAAGU	Cleavage
CmbHLH22	bra-miR159a	1	21	3646	3666	UUUGGAUUGAAGGGAGCUCUA	UUGAGUACCCUUUGAUUCAAA	Cleavage
CmbHLH41	bra-miR5712	1	21	3042	3062	AAUAUUAAUAUAAUUGGUGAG	AAUGCCAAUUAUAUUAAAGUU	Cleavage
CmbHLH85	bra-miR5717	1	21	1558	1578	GUUUGGAUUGUUUGCCUUGGC	GACAAGAAAAACAAUUCAAGC	Cleavage
CmbHLH85	bra-miR5718	1	22	2062	2083	UCAGAACCAAACACAGAACAAG	AUUUUUUUCUGUUUGGUUUUGA	Cleavage
CmbHLH10	bra-miR9554-5p	1	21	1354	1374	GAAUGAUACUUGGAUAUAAUC	CCUCAUAUUCAACUAUCAUUC	Cleavage
CmbHLH41	bra-miR9556-5p	1	21	3487	3507	GUCAAUUGGUGAUAGUAGUUC	CAACUACUAUUAUGAAUUGAU	Cleavage
CmbHLH15	bra-miR9563b-3p	1	22	1152	1173	AAAUUAAGAGAUGAAUUCUUAC	UUAAAAGUUCAUUUCUUAAUUC	Cleavage
CmbHLH17	bra-miR9563b-3p	1	22	989	1010	AAAUUAAGAGAUGAAUUCUUAC	UCUGGGCUUCAUCUCUUAAUUG	Cleavage
CmbHLH26	cca-miR164	1	21	8035	8055	UGGAGAAGCAGGGUACGUGCA	GGCAUGGACCCCGCUUCUCCA	Translation
CmbHLH57	cme-miR156e	1	21	1868	1888	UUGACAGAAGAUAGAGGGCAC	UACCCUUCUGUUUUCUGUUAA	Cleavage
CmbHLH22	cme-miR159a	1	21	3646	3666	UUUGGAUUGAAGGGAGCUCUA	UUGAGUACCCUUUGAUUCAAA	Cleavage
CmbHLH22	cpa-miR159a	1	21	3646	3666	UUUGGAUUGAAGGGAGCUCUA	UUGAGUACCCUUUGAUUCAAA	Cleavage
CmbHLH93	cpa-miR395a	1	20	2049	2068	UGAAGUGUUUGGGGGAACUC	AAAUUCCUACAAACACUUCA	Cleavage
CmbHLH93	cpa-miR395b	1	20	2049	2068	UGAAGUGUUUGGGGGAACUC	AAAUUCCUACAAACACUUCA	Cleavage
CmbHLH93	cpa-miR395c	1	20	2049	2068	UGAAGUGUUUGGGGGAACUC	AAAUUCCUACAAACACUUCA	Cleavage
CmbHLH93	cpa-miR395d	1	20	2049	2068	UGAAGUGUUUGGGGGAACUC	AAAUUCCUACAAACACUUCA	Cleavage
CmbHLH93	cpa-miR395e	1	20	2049	2068	UGAAGUGUUUGGGGGAACUC	AAAUUCCUACAAACACUUCA	Cleavage
CmbHLH87	cpa-miR8148	1	24	3262	3285	UGACUGGGUCUGCUGACGUGGCAU	UUUACACCUCAGCAGACCCAGCUA	Cleavage
CmbHLH70	cre-miR1153-3p.1	1	19	5852	5870	GAUUGUAAUGCGAUGGCUC	GAGACAUUGUGUUAUAAUC	Cleavage
CmbHLH74	cre-miR915	1	21	1726	1746	UGGCAAUAAGGCAAUCGUUGC	ACUAUGGUUGUUUUAUUGCCA	Cleavage
CmbHLH22	csi-miR159	1	21	3646	3666	UUUGGAUUGAAGGGAGCUCUA	UUGAGUACCCUUUGAUUCAAA	Cleavage
CmbHLH11	csi-miR3946	1	24	2992	3015	UUGUAGAGAAAGAGAAGAGAGCAC	UUGAAUUUUUUUUUUUUUUUACAA	Cleavage
CmbHLH35	csi-miR3946	1	24	971	994	UUGUAGAGAAAGAGAAGAGAGCAC	GAUUCCUCCUAUUUUUCUCUAUAA	Cleavage
CmbHLH25	csi-miR3951	1	21	1689	1709	UAGAUAAAGAUGAGAGAAAAA	UAUUUCUUUCAUCUUUCUCUU	Cleavage
CmbHLH32	ddi-miR-7098	1	21	1851	1871	CUCUCAAUUUUAACCAACAAC	UGUUUUGGUUAAAAUUAAGGG	Cleavage
CmbHLH25	esi-miR8624b	1	22	882	903	AGCAAAGUUGAUAGCUUCCGAG	AGGGGGUGCUAUUAAUUUUGUU	Cleavage
CmbHLH30	far-miR1134	1	24	2142	2165	CGACAACAACAACAAGAAGAAGAG	ACUGCCUUCUUGUUGUUAUUGUUU	Cleavage
CmbHLH22	far-miR159	1	21	3646	3666	UUUGGAUUGAAGGGAGCUCUG	UUGAGUACCCUUUGAUUCAAA	Cleavage
CmbHLH58	ghr-miR7484a	1	24	3591	3614	UUUGUAUAUUAGAUCAAAGAGCAA	UAAGCCCUUGGUCUGAUAUGUAAA	Cleavage
CmbHLH58	ghr-miR7484b	1	24	3591	3614	UUUGUAUAUUAGAUCAAAGAGCAA	UAAGCCCUUGGUCUGAUAUGUAAA	Cleavage
CmbHLH11	ghr-miR7508	1	21	2553	2573	CAAGAAAAGAAGUCGGGAGAG	UUUGCCUGACUUCUUUUCUUU	Cleavage
CmbHLH6	gma-miR1514a-3p	1	21	4000	4020	AUGCCUAUUUUAAAAUGAAAA	UCUCUAUUUUAAAAAAGGCAU	Cleavage
CmbHLH6	gma-miR1514b-3p	1	21	4000	4020	AUGCCUAUUUUAAAAUGAAAA	UCUCUAUUUUAAAAAAGGCAU	Cleavage
CmbHLH15	gma-miR1516a-5p	1	23	804	826	CAAGUUAUAAGCUCUUUUGAGAG	AGAGGGAGAGAGCUUGUAAUUUG	Cleavage
CmbHLH76	gma-miR1520p	1	24	2436	2459	AUGUUGUUAUUGGAUGAUGACGGU	CAAAACAAAAUCUAGUAACAACAU	Cleavage
CmbHLH70	gma-miR1530	1	21	9955	9975	UUUUCACAUAAAUUAAAAUAU	GCAUUUUAAUUUGAGUGGAAG	Cleavage
CmbHLH69	gma-miR1533	1	19	801	819	AUAAUAAAAAUAAUAAUGA	CUAUUAUUAUUAUUAUUAU	Cleavage
CmbHLH50	gma-miR1533	1	19	887	905	AUAAUAAAAAUAAUAAUGA	UUAUUUUUAUUUUUUUUAU	Cleavage
CmbHLH85	gma-miR1536	1	21	2055	2075	AAGCAGAGACAAAUGUGUUUA	UGAACAUAUUUUUUUCUGUUU	Translation
CmbHLH22	gma-miR159a-3p	1	21	3646	3666	UUUGGAUUGAAGGGAGCUCUA	UUGAGUACCCUUUGAUUCAAA	Cleavage
CmbHLH22	gma-miR159e-3p	1	21	3646	3666	UUUGGAUUGAAGGGAGCUCUA	UUGAGUACCCUUUGAUUCAAA	Cleavage
CmbHLH93	gma-miR395d	1	21	2048	2068	UGAAGUGUUUGGGGGAACUUU	CAAAUUCCUACAAACACUUCA	Cleavage
CmbHLH93	gma-miR395e	1	21	2048	2068	UGAAGUGUUUGGGGGAACUUU	CAAAUUCCUACAAACACUUCA	Cleavage
CmbHLH93	gma-miR395f	1	21	2048	2068	UGAAGUGUUUGGGGGAACUUU	CAAAUUCCUACAAACACUUCA	Cleavage
CmbHLH93	gma-miR395g	1	21	2048	2068	UGAAGUGUUUGGGGGAACUUU	CAAAUUCCUACAAACACUUCA	Cleavage
CmbHLH81	gma-miR4346	1	24	6186	6209	GAAAGACCAAACGAGAAGCUGCAU	CUUUUGUUUUUCGUUUGUUUUUUC	Cleavage
CmbHLH81	gma-miR4348a	1	22	26246	26267	AAACUUGUAAGAUGGUGACAUU	CGUGUUACCAUUUUAUUAGUUU	Cleavage
CmbHLH81	gma-miR4372b	1	22	26242	26263	UAAUAAAAUCGUGACAUGUAAC	UUGGCGUGUUACCAUUUUAUUA	Translation
CmbHLH52	gma-miR4387e	1	21	223	243	UGUUAGUGAUAAGGCGUGAUG	UCUCACUAUUUAUCACUAGCA	Cleavage
CmbHLH90	gma-miR4393b	1	24	3435	3458	UUGAAAAGGGACAGCAGAGAAGCC	GGCCUUUCUGUUGUUCCAUUUCAA	Cleavage
CmbHLH76	gma-miR4394	1	24	1147	1170	AAUGGACUAAAGAGAAAGGGGCCG	CCAUGUUUUUCUUUUUAGUUUGUU	Cleavage
CmbHLH2	gma-miR4413a	1	20	5074	5093	AAGAGAAUUGUAAGUCACUG	UAGUUGGUUACAAUUUUCUU	Cleavage
CmbHLH48	gma-miR4992	1	22	2794	2815	AUUCUAAGAUGGUUUUUGUUAG	AAAAAAAAAAUCAUCUUAGGAA	Cleavage
CmbHLH43	gma-miR5672	1	21	11	31	CAUGGUAGUGGAAGAAAUGGA	AGAAUUUCUUCCAUUACCCUG	Cleavage
CmbHLH86	gma-miR5674a	1	21	1098	1118	UAAUUGUGUUGUACAUUAUCA	CAGUAAUGUUUAGCACAAUUA	Cleavage
CmbHLH86	gma-miR5674b	1	21	1098	1118	UAAUUGUGUUGUACAUUAUCA	CAGUAAUGUUUAGCACAAUUA	Cleavage
CmbHLH19	gma-miR5772	1	24	2323	2346	AGAAUGUGAGUUAGAGUGAGCAUC	UUAAACCUCUUUAACUCACAUUUU	Cleavage
CmbHLH68	gma-miR5775	1	21	661	681	AUAAGCUCUUUUGAGAGCUUC	GAAUAUCUCAAAAGGGUUUAU	Cleavage
CmbHLH47	gma-miR6299	1	22	2638	2659	AUUUAAAAUUAUUGAUUUGUCA	UUGCACAUUAAUAAUUUUGGGU	Cleavage
CmbHLH91	gma-miR9749	1	21	3535	3555	UUAGCUUCUUUCACCUUUCCC	GGCAGAGGUGGAAGGGGCUAA	Cleavage
CmbHLH11	gma-miR9752	1	21	4467	4487	UGCUUCUUCUUUUCCCUGUUU	AUGCAAGAAGAAGAAGAAGCA	Cleavage
CmbHLH6	gra-miR477	1	21	5153	5173	CGAAGUCUUGGAAGAGAGUAA	GUACUCACUUCUAGGACUUCA	Cleavage
CmbHLH45	gra-miR7484f	1	21	1871	1891	UAUCUAACGUGUAGGGACUAA	CAAGUCCUUACACGUUGGGGA	Cleavage
CmbHLH43	gra-miR7484k	1	24	1431	1454	UUUAUACAUUAGAUCAAAGAGCAA	AUGUCCUUUGAACUAAUUUAUAAA	Cleavage
CmbHLH87	gra-miR7493b	1	24	6860	6883	UUGGAUUGUUAAAAGGUUAAUUGU	GUAUAUAACCUUUUAGCUGUUCAA	Cleavage
CmbHLH58	gra-miR7504c	1	24	1787	1810	AAGAGAAAAAAUCGGAUUUAUCAU	GGGGAGGAUGCGAUUUUUUUUUUU	Cleavage
CmbHLH29	gra-miR7504d	1	24	4202	4225	AGGAAAAAAAAUCUGAUUUGUCAU	UAUACUAUUCAGAUUUUUUUUUUU	Cleavage
CmbHLH21	gra-miR7504d	1	24	1660	1683	AGGAAAAAAAAUCUGAUUUGUCAU	AAUUUAAUUAGGAUUUUUUUUUCU	Cleavage
CmbHLH74	gra-miR7504d	1	24	1915	1938	AGGAAAAAAAAUCUGAUUUGUCAU	GAAAAAAAAAAGAUUUUUUUUUUU	Cleavage
CmbHLH64	gra-miR8633	1	22	5399	5420	UAAGUGAAGAAAGAGGUAGGUU	AGUCAGCUUCUUUCUUCAUUUG	Cleavage
CmbHLH18	gra-miR8658	1	21	1142	1162	UUUGAAAAGUACAGGGACUAU	AAACUUCUUGUACUUUUCAGG	Cleavage
CmbHLH40	gra-miR8676	1	23	648	670	AAGGUUGAUGGUUAAAUUUGACU	AGUUAAACUUAGCCAUUGACUUU	Cleavage
CmbHLH4	gra-miR8691	1	24	6069	6092	AGAUGAUGAGAAAGGAAAGUCAAG	CUUUUUAUUCCUUUUUCAUUAUUU	Cleavage
CmbHLH68	gra-miR8691	1	24	2402	2425	AGAUGAUGAGAAAGGAAAGUCAAG	AUGUUGUUUGCUUUUUUAUCAUCU	Cleavage
CmbHLH21	gra-miR8702	1	24	2625	2648	AGGUAUUGUCUCUGGGGAAGGGUU	UGUAUUUCCCUAGAGACAAUAACA	Cleavage
CmbHLH21	gra-miR8717	1	24	4817	4840	AUUGGUUGUUCUGAUUCGAGGCUA	AGACUUUUAAUCAGCACAACCAAU	Translation
CmbHLH2	gra-miR8728	1	24	2020	2043	CGGGCUUGGGCAAAAUUUUAGGCU	AAGGAAGAACUUUGCCCAAGCUCC	Cleavage
CmbHLH3	gra-miR8728	1	24	1788	1811	CGGGCUUGGGCAAAAUUUUAGGCU	AAGGAAGAACUUUGCCCAAGCUCC	Cleavage
CmbHLH90	gra-miR8738a	1	23	1541	1563	GUUAACUUUAACGGUCAACGGUU	UUUAUUUGAAUGUUAAAGUUAGC	Cleavage
CmbHLH90	gra-miR8738b	1	23	1541	1563	GUUAACUUUAACGGUCAACGGUU	UUUAUUUGAAUGUUAAAGUUAGC	Cleavage
CmbHLH81	gra-miR8743b	1	24	8944	8967	UUUGGAAAGUUAUAAAAUGGUCAU	UAUAUCUAUUUAUAAUUUUUCAAA	Cleavage
CmbHLH17	gra-miR8766	1	24	1524	1547	UUAUUUUGGAAUUAGAAAAGUCGU	AUAGUUUUUCUAAUUUCAGGAUCA	Cleavage
CmbHLH76	gra-miR8771f	1	23	2900	2922	UUGGACAUCCAAGUUAGCAUUUA	AAACAGCUUACUUGGGUGUUCAA	Cleavage
CmbHLH51	gra-miR8774	1	24	3179	3202	UUGGAUUUUGAUUCAUAGAUUCGU	UGCGUUUUAUCAAUCAAGAUUUAA	Cleavage
CmbHLH29	gra-miR8782	1	21	2602	2622	UUUGGUGUUGAAGGGGAAUAA	UAAUUCCUCUUCAUCACCAGG	Cleavage
CmbHLH84	gra-miR8787	1	23	1609	1631	UUUUCUUUUAAUUGGACGAGAUA	AGGGUCCUCCAAUCAAAGGAAAA	Translation
CmbHLH22	hbr-miR159a	1	21	3646	3666	UUUGGAUUGAAGGGAGCUCUA	UUGAGUACCCUUUGAUUCAAA	Cleavage
CmbHLH89	hbr-miR476	1	20	1121	1140	UAAUCCUUCUUUGCAAAGUC	UACUUUGUGAGAAAGGAUUA	Cleavage
CmbHLH18	hbr-miR6168	1	21	1181	1201	UCUUGGUGCGGUGGACUGCUG	AUGAAGUCCAGCGCACCAAGG	Translation
CmbHLH26	hbr-miR6170	1	21	2894	2914	CAAGAAACAGAAGAGAGGGAU	AUCCCUCUCUUUUGCUUCUUU	Cleavage
CmbHLH4	hme-miR-190	1	22	1915	1936	AGAUAUGUUUGAUAUUCUUGGU	ACAAACAAGAUCAAACAUGUUU	Cleavage
CmbHLH74	hme-miR-190	1	22	2744	2765	AGAUAUGUUUGAUAUUCUUGGU	AUGAAGAUUAGCAAACAUAUUU	Cleavage
CmbHLH85	hme-miR-6310-3p	1	22	2464	2485	CCAGGUGGGAAUGUGACACAAU	UUUGUCUCACAUUCCCACUUUG	Cleavage
CmbHLH46	hme-miR-927	1	22	5304	5325	UUUAGAAUUCCUACGCUUUACC	GAAAAAUUGUAGGAGUUUUAGA	Cleavage
CmbHLH22	htu-miR159a	1	21	3646	3666	UUUGGAUUGAAGGGAGCUCUA	UUGAGUACCCUUUGAUUCAAA	Cleavage
CmbHLH22	hvu-miR159a	1	21	3646	3666	UUUGGAUUGAAGGGAGCUCUG	UUGAGUACCCUUUGAUUCAAA	Cleavage
CmbHLH22	hvu-miR159b	1	21	3646	3666	UUUGGAUUGAAGGGAGCUCUG	UUGAGUACCCUUUGAUUCAAA	Cleavage
CmbHLH20	hvu-miR5049e	1	21	2463	2483	AAUUAUUUAGGUACAGAGGGA	AACCUCUAUAUCUAAGUAAUA	Cleavage
CmbHLH2	hvu-miR6180	1	20	2952	2971	AGGGUGGAAGAAAGAGGGCG	UCUUUUCUUUUUUCCACCCU	Cleavage
CmbHLH3	hvu-miR6180	1	20	2720	2739	AGGGUGGAAGAAAGAGGGCG	UCUUUUCUUUUUUCCACCCU	Cleavage
CmbHLH57	hvu-miR6180	1	20	3560	3579	AGGGUGGAAGAAAGAGGGCG	UGACCUCUUUCUUCCCUCCU	Cleavage
CmbHLH15	hvu-miR6181	1	23	2504	2526	UGCUCUUCAUGGACUGCGGCGCC	AAGCUUGCAGUCCAUGGAGACCA	Cleavage
CmbHLH83	hvu-miR6192	1	22	439	460	UAGGAGAGGGGGGAAGGGAUCU	UUAUCCUUUCCCUUCUUUUCUG	Cleavage
CmbHLH82	hvu-miR6192	1	22	440	461	UAGGAGAGGGGGGAAGGGAUCU	UUAUCCUUUCCCUUCUUUUCUG	Cleavage
CmbHLH14	hvu-miR6214	1	20	3815	3834	CGACGACGACGAGCACGACA	UGUUGUCUUCGUCGUUGUUG	Cleavage
CmbHLH36	lja-miR7535	1	19	178	196	GGGAAAAUGUGGGUGUGGU	ACCACAUCCACGUUUCCCU	Cleavage
CmbHLH55	lja-miR7544	1	22	836	857	UUAGAAAGAAAAUGUUGUUAGC	UCUAUUAGUAUUUUCUUUCUGA	Cleavage
CmbHLH65	lja-miR7544	1	22	2108	2129	UUAGAAAGAAAAUGUUGUUAGC	AUGUAUGACAUUUUUUUUUUAA	Cleavage
CmbHLH50	mdm-miR477a	1	21	227	247	ACUCUCCCUCAAGAGCUUCUC	GUGGAGUUCUUGAGGAGGAGU	Cleavage
CmbHLH22	mes-miR159a	1	21	3646	3666	UUUGGAUUGAAGGGAGCUCUA	UUGAGUACCCUUUGAUUCAAA	Cleavage
CmbHLH22	mes-miR159b	1	21	3646	3666	UUUGGAUUGAAGGGAGCUCUA	UUGAGUACCCUUUGAUUCAAA	Cleavage
CmbHLH57	mtr-miR156g-5p	1	21	1868	1888	UUGACAGAAGAUAGAGGGCAC	UACCCUUCUGUUUUCUGUUAA	Cleavage
CmbHLH43	mtr-miR156i-3p	1	23	1106	1128	UGCUCACUUCUCUUUCUGUCAUC	AGAGAGAGAGAGAGAAGUGAGAA	Cleavage
CmbHLH22	mtr-miR159a	1	21	3646	3666	UUUGGAUUGAAGGGAGCUCUA	UUGAGUACCCUUUGAUUCAAA	Cleavage
CmbHLH76	mtr-miR2111m-3p	1	21	2746	2766	GUCCUCGGGAUACAGAUUACU	ACUAAUCUUUGUCUUGAGGAC	Cleavage
CmbHLH17	mtr-miR2630a	1	21	3040	3060	UGGUUUUGGUCCUUGGUAUUU	UAAAAACAAGGACCAAAGCUA	Cleavage
CmbHLH17	mtr-miR2630b	1	21	3040	3060	UGGUUUUGGUCCUUGGUAUUU	UAAAAACAAGGACCAAAGCUA	Cleavage
CmbHLH17	mtr-miR2630c	1	21	3040	3060	UGGUUUUGGUCCUUGGUAUUU	UAAAAACAAGGACCAAAGCUA	Cleavage
CmbHLH17	mtr-miR2630d	1	21	3040	3060	UGGUUUUGGUCCUUGGUAUUU	UAAAAACAAGGACCAAAGCUA	Cleavage
CmbHLH17	mtr-miR2630e	1	21	3040	3060	UGGUUUUGGUCCUUGGUAUUU	UAAAAACAAGGACCAAAGCUA	Cleavage
CmbHLH17	mtr-miR2630f	1	21	3040	3060	UGGUUUUGGUCCUUGGUAUUU	UAAAAACAAGGACCAAAGCUA	Cleavage
CmbHLH17	mtr-miR2630g	1	21	3040	3060	UGGUUUUGGUCCUUGGUAUUU	UAAAAACAAGGACCAAAGCUA	Cleavage
CmbHLH17	mtr-miR2630h	1	21	3040	3060	UGGUUUUGGUCCUUGGUAUUU	UAAAAACAAGGACCAAAGCUA	Cleavage
CmbHLH17	mtr-miR2630i	1	21	3040	3060	UGGUUUUGGUCCUUGGUAUUU	UAAAAACAAGGACCAAAGCUA	Cleavage
CmbHLH17	mtr-miR2630j	1	21	3040	3060	UGGUUUUGGUCCUUGGUAUUU	UAAAAACAAGGACCAAAGCUA	Cleavage
CmbHLH17	mtr-miR2630k	1	21	3040	3060	UGGUUUUGGUCCUUGGUAUUU	UAAAAACAAGGACCAAAGCUA	Cleavage
CmbHLH17	mtr-miR2630l	1	21	3040	3060	UGGUUUUGGUCCUUGGUAUUU	UAAAAACAAGGACCAAAGCUA	Cleavage
CmbHLH17	mtr-miR2630m	1	21	3040	3060	UGGUUUUGGUCCUUGGUAUUU	UAAAAACAAGGACCAAAGCUA	Cleavage
CmbHLH17	mtr-miR2630n	1	21	3040	3060	UGGUUUUGGUCCUUGGUAUUU	UAAAAACAAGGACCAAAGCUA	Cleavage
CmbHLH17	mtr-miR2630o	1	21	3040	3060	UGGUUUUGGUCCUUGGUAUUU	UAAAAACAAGGACCAAAGCUA	Cleavage
CmbHLH17	mtr-miR2630p	1	21	3040	3060	UGGUUUUGGUCCUUGGUAUUU	UAAAAACAAGGACCAAAGCUA	Cleavage
CmbHLH17	mtr-miR2630q	1	21	3040	3060	UGGUUUUGGUCCUUGGUAUUU	UAAAAACAAGGACCAAAGCUA	Cleavage
CmbHLH17	mtr-miR2630r	1	21	3040	3060	UGGUUUUGGUCCUUGGUAUUU	UAAAAACAAGGACCAAAGCUA	Cleavage
CmbHLH17	mtr-miR2630s	1	21	3040	3060	UGGUUUUGGUCCUUGGUAUUU	UAAAAACAAGGACCAAAGCUA	Cleavage
CmbHLH17	mtr-miR2630t	1	21	3040	3060	UGGUUUUGGUCCUUGGUAUUU	UAAAAACAAGGACCAAAGCUA	Cleavage
CmbHLH17	mtr-miR2630u	1	21	3040	3060	UGGUUUUGGUCCUUGGUAUUU	UAAAAACAAGGACCAAAGCUA	Cleavage
CmbHLH17	mtr-miR2630v	1	21	3040	3060	UGGUUUUGGUCCUUGGUAUUU	UAAAAACAAGGACCAAAGCUA	Cleavage
CmbHLH17	mtr-miR2630w	1	21	3040	3060	UGGUUUUGGUCCUUGGUAUUU	UAAAAACAAGGACCAAAGCUA	Cleavage
CmbHLH17	mtr-miR2630x	1	21	3040	3060	UGGUUUUGGUCCUUGGUAUUU	UAAAAACAAGGACCAAAGCUA	Cleavage
CmbHLH17	mtr-miR2630y	1	21	3040	3060	UGGUUUUGGUCCUUGGUAUUU	UAAAAACAAGGACCAAAGCUA	Cleavage
CmbHLH23	mtr-miR2645	1	21	172	192	UUUCUAGAGAUGAGCAUAUAU	CUAUCUCCUCAUCUCUAGGAG	Cleavage
CmbHLH58	mtr-miR2663	1	20	1485	1504	UUAGAGAGGGCGUUACAAUU	GUUUGUGGCGCUUUCUCUAA	Cleavage
CmbHLH87	mtr-miR2673a	1	22	3327	3348	CCUCUUCCUCUUCCUCUUCCAC	GAGGAAGAAGAGGAGGACGAGG	Cleavage
CmbHLH3	mtr-miR2673a	1	22	863	884	CCUCUUCCUCUUCCUCUUCCAC	GGGGAGGAGGAAGAAGAAGAGU	Cleavage
CmbHLH2	mtr-miR2673a	1	22	1093	1114	CCUCUUCCUCUUCCUCUUCCAC	GGGGAGGAGGAAGAAGAAGAGU	Cleavage
CmbHLH17	mtr-miR2673a	1	22	3385	3406	CCUCUUCCUCUUCCUCUUCCAC	GAGGAAGAUGAGGAGGAGGAGA	Cleavage
CmbHLH87	mtr-miR2673b	1	22	3327	3348	CCUCUUCCUCUUCCUCUUCCAC	GAGGAAGAAGAGGAGGACGAGG	Cleavage
CmbHLH3	mtr-miR2673b	1	22	863	884	CCUCUUCCUCUUCCUCUUCCAC	GGGGAGGAGGAAGAAGAAGAGU	Cleavage
CmbHLH2	mtr-miR2673b	1	22	1093	1114	CCUCUUCCUCUUCCUCUUCCAC	GGGGAGGAGGAAGAAGAAGAGU	Cleavage
CmbHLH17	mtr-miR2673b	1	22	3385	3406	CCUCUUCCUCUUCCUCUUCCAC	GAGGAAGAUGAGGAGGAGGAGA	Cleavage
CmbHLH28	mtr-miR5229a	1	21	1928	1948	UUAGCAGGAAGAGUGACUAUG	AAAAAUUACUCUUUCUGCUAA	Cleavage
CmbHLH28	mtr-miR5229b	1	21	1928	1948	UUAGCAGGAAGAGUGACUAUG	AAAAAUUACUCUUUCUGCUAA	Cleavage
CmbHLH55	mtr-miR5272a	1	24	908	931	GAAUUGAUUUAUGUUUGGAUACAC	UACCAUUAAAAUAUAAAUUAAUUU	Cleavage
CmbHLH55	mtr-miR5272b	1	24	908	931	GAAUUGAUUUAUGUUUGGAUACAC	UACCAUUAAAAUAUAAAUUAAUUU	Cleavage
CmbHLH55	mtr-miR5272c	1	24	908	931	GAAUUGAUUUAUGUUUGGAUACAC	UACCAUUAAAAUAUAAAUUAAUUU	Cleavage
CmbHLH55	mtr-miR5272d	1	24	908	931	GAAUUGAUUUAUGUUUGGAUACAC	UACCAUUAAAAUAUAAAUUAAUUU	Cleavage
CmbHLH55	mtr-miR5272e	1	24	908	931	GAAUUGAUUUAUGUUUGGAUACAC	UACCAUUAAAAUAUAAAUUAAUUU	Cleavage
CmbHLH21	mtr-miR5277	1	24	2194	2217	AGGUUGUUUCUUGAAGUGCAAGGC	AAUUUACACUUCAAGAAUCAGCCU	Cleavage
CmbHLH81	mtr-miR5286b	1	24	13658	13681	ACAAACUGGAGGCAAGGGACAGGA	UAGUUUCCUUUGCUUCUAGUUUAU	Cleavage
CmbHLH28	mtr-miR5297	1	24	2593	2616	AUCGGGAAGUAUCGGAUAAUUAUU	GAUCGUUGCCCGAAACUUCCCGAU	Translation
CmbHLH48	mtr-miR5562-3p	1	19	5222	5240	AUGUGGAGAAGGCUGCAAC	GUUGUAGGUUUCUCCACGU	Cleavage
CmbHLH81	mtr-miR5741a	1	21	14258	14278	UAGGGACUAAAUUGAUGGUUU	AAUUCAUUGAUUUAGUCUCUA	Cleavage
CmbHLH81	mtr-miR5741b	1	21	14258	14278	UAGGGACUAAAUUGAUGGUUU	AAUUCAUUGAUUUAGUCUCUA	Cleavage
CmbHLH81	mtr-miR5741c	1	21	14258	14278	UAGGGACUAAAUUGAUGGUUU	AAUUCAUUGAUUUAGUCUCUA	Cleavage
CmbHLH81	mtr-miR5741d	1	21	14258	14278	UAGGGACUAAAUUGAUGGUUU	AAUUCAUUGAUUUAGUCUCUA	Cleavage
CmbHLH81	mtr-miR5741e	1	21	14258	14278	UAGGGACUAAAUUGAUGGUUU	AAUUCAUUGAUUUAGUCUCUA	Cleavage
CmbHLH38	mtr-miR5745b	1	21	4808	4828	UUUAAUUUAUAUACAUCGUCA	UUACUAUAUAUAUGAAUUAAG	Cleavage
CmbHLH85	mtr-miR5754	1	22	2866	2887	UAUUGCACUCAUCUUCCAUGGC	UUCAUGGAUGAUGAGUUCAGUA	Cleavage
CmbHLH51	mtr-miR7696c-3p	1	21	3324	3344	UUUUGAAUUAUGAGAACUUGA	CUUAGUUCUUACAAUUCAAAA	Translation
CmbHLH51	mtr-miR7696d-3p	1	21	3324	3344	UUUUGAAUUAUGAGAACUUGA	CUUAGUUCUUACAAUUCAAAA	Translation
CmbHLH63	mtr-miR7698-5p	1	21	1725	1745	UUUUCAUCAAAGUUUUCUGGA	GAUAGGAAUUUUUGAUGAAAA	Cleavage
CmbHLH22	nta-miR159	1	21	3646	3666	UUUGGAUUGAAGGGAGCUCUA	UUGAGUACCCUUUGAUUCAAA	Cleavage
CmbHLH12	nta-miR6146a	1	22	1993	2014	UUUGUCCAAUGAAACACUUAUC	AAAAAGAGUUUCAUCGGGCAAA	Cleavage
CmbHLH26	nta-miR6150	1	22	154	175	AGAUUUGUUUGAUCGUCUUGGC	UAUGAGACAAUCAACCAAAUCU	Cleavage
CmbHLH46	nta-miR6158a	1	22	10567	10588	AAGUUCGAUUUGUACGAAGGGC	UAUCUCAGUACAAAUUGAGCUU	Cleavage
CmbHLH46	nta-miR6158b	1	22	10567	10588	AAGUUCGAUUUGUACGAAGGGC	UAUCUCAGUACAAAUUGAGCUU	Cleavage
CmbHLH46	nta-miR6158c	1	22	10567	10588	AAGUUCGAUUUGUACGAAGGGC	UAUCUCAGUACAAAUUGAGCUU	Cleavage
CmbHLH26	osa-miR1319b	1	24	1038	1061	CCUUUAAUAUAUUAUAGGUGUCGG	GAACAAUCAAUAAUGUAUUAAAGU	Cleavage
CmbHLH70	osa-miR1428b	1	21	6484	6504	UAAGAUAAUGCCAUGAAUUCG	GUAGUUCAUGGGGUUAUUUUA	Translation
CmbHLH70	osa-miR1428c	1	21	6484	6504	UAAGAUAAUGCCAUGAAUUCG	GUAGUUCAUGGGGUUAUUUUA	Translation
CmbHLH70	osa-miR1428d	1	21	6484	6504	UAAGAUAAUGCCAUGAAUUCG	GUAGUUCAUGGGGUUAUUUUA	Translation
CmbHLH70	osa-miR1428e-3p	1	21	6484	6504	UAAGAUAAUGCCAUGAAUUUG	GUAGUUCAUGGGGUUAUUUUA	Translation
CmbHLH22	osa-miR159a.1	1	21	3646	3666	UUUGGAUUGAAGGGAGCUCUG	UUGAGUACCCUUUGAUUCAAA	Cleavage
CmbHLH22	osa-miR159b	1	21	3646	3666	UUUGGAUUGAAGGGAGCUCUG	UUGAGUACCCUUUGAUUCAAA	Cleavage
CmbHLH26	osa-miR164c	1	21	8035	8055	UGGAGAAGCAGGGUACGUGCA	GGCAUGGACCCCGCUUCUCCA	Translation
CmbHLH29	osa-miR166a-5p	1	21	1069	1089	GGAAUGUUGUCUGGUUCAAGG	AUGAGGACCAGACAACAUUCU	Cleavage
CmbHLH29	osa-miR166e-5p	1	21	1069	1089	GGAAUGUUGUCUGGUUCAAGG	AUGAGGACCAGACAACAUUCU	Cleavage
CmbHLH17	osa-miR1869	1	24	2827	2850	UGAGAACAAUAGGCAUGGGAGGUA	ACACGCCCAUGCCUAUGAUUCUCA	Cleavage
CmbHLH6	osa-miR1882a	1	24	3037	3060	AGAUUGCUUUCAAGGUCAUUUCUU	GUCUAGUGAUUUCGAAAGCAAUCU	Cleavage
CmbHLH6	osa-miR1882b	1	24	3037	3060	AGAUUGCUUUCAAGGUCAUUUCUU	GUCUAGUGAUUUCGAAAGCAAUCU	Cleavage
CmbHLH6	osa-miR1882c	1	24	3037	3060	AGAUUGCUUUCAAGGUCAUUUCUU	GUCUAGUGAUUUCGAAAGCAAUCU	Cleavage
CmbHLH6	osa-miR1882d	1	24	3037	3060	AGAUUGCUUUCAAGGUCAUUUCUU	GUCUAGUGAUUUCGAAAGCAAUCU	Cleavage
CmbHLH6	osa-miR1882e-5p	1	24	3037	3060	AGAUUGCUUUCAAGGUCAUUUCUU	GUCUAGUGAUUUCGAAAGCAAUCU	Cleavage
CmbHLH6	osa-miR1882f	1	24	3037	3060	AGAUUGCUUUCAAGGUCAUUUCUU	GUCUAGUGAUUUCGAAAGCAAUCU	Cleavage
CmbHLH6	osa-miR1882g	1	24	3037	3060	AGAUUGCUUUCAAGGUCAUUUCUU	GUCUAGUGAUUUCGAAAGCAAUCU	Cleavage
CmbHLH6	osa-miR1882h	1	24	3037	3060	AGAUUGCUUUCAAGGUCAUUUCUU	GUCUAGUGAUUUCGAAAGCAAUCU	Cleavage
CmbHLH4	osa-miR2275c	1	23	2880	2902	AGAAUUGGAGGAAAACAAACUGA	UUUUUUUUUUUUUUUCCAAUUCA	Cleavage
CmbHLH25	osa-miR2275c	1	23	1666	1688	AGAAUUGGAGGAAAACAAACUGA	CAAAUUUAUUUUCUUCCACUUCU	Cleavage
CmbHLH91	osa-miR395b	1	21	3182	3202	GUGAAGUGUUUGGGGGAACUC	UAGUACCCCCAAGCACUUCUC	Cleavage
CmbHLH93	osa-miR395b	1	21	2049	2069	GUGAAGUGUUUGGGGGAACUC	AAAUUCCUACAAACACUUCAC	Cleavage
CmbHLH93	osa-miR395d	1	21	2049	2069	GUGAAGUGUUUGGGGGAACUC	AAAUUCCUACAAACACUUCAC	Cleavage
CmbHLH91	osa-miR395d	1	21	3182	3202	GUGAAGUGUUUGGGGGAACUC	UAGUACCCCCAAGCACUUCUC	Cleavage
CmbHLH93	osa-miR395e	1	21	2049	2069	GUGAAGUGUUUGGGGGAACUC	AAAUUCCUACAAACACUUCAC	Cleavage
CmbHLH91	osa-miR395e	1	21	3182	3202	GUGAAGUGUUUGGGGGAACUC	UAGUACCCCCAAGCACUUCUC	Cleavage
CmbHLH93	osa-miR395g	1	21	2049	2069	GUGAAGUGUUUGGGGGAACUC	AAAUUCCUACAAACACUUCAC	Cleavage
CmbHLH91	osa-miR395g	1	21	3182	3202	GUGAAGUGUUUGGGGGAACUC	UAGUACCCCCAAGCACUUCUC	Cleavage
CmbHLH91	osa-miR395h	1	21	3182	3202	GUGAAGUGUUUGGGGGAACUC	UAGUACCCCCAAGCACUUCUC	Cleavage
CmbHLH93	osa-miR395h	1	21	2049	2069	GUGAAGUGUUUGGGGGAACUC	AAAUUCCUACAAACACUUCAC	Cleavage
CmbHLH91	osa-miR395i	1	21	3182	3202	GUGAAGUGUUUGGGGGAACUC	UAGUACCCCCAAGCACUUCUC	Cleavage
CmbHLH93	osa-miR395i	1	21	2049	2069	GUGAAGUGUUUGGGGGAACUC	AAAUUCCUACAAACACUUCAC	Cleavage
CmbHLH91	osa-miR395j	1	21	3182	3202	GUGAAGUGUUUGGGGGAACUC	UAGUACCCCCAAGCACUUCUC	Cleavage
CmbHLH93	osa-miR395j	1	21	2049	2069	GUGAAGUGUUUGGGGGAACUC	AAAUUCCUACAAACACUUCAC	Cleavage
CmbHLH91	osa-miR395k	1	21	3182	3202	GUGAAGUGUUUGGGGGAACUC	UAGUACCCCCAAGCACUUCUC	Cleavage
CmbHLH93	osa-miR395k	1	21	2049	2069	GUGAAGUGUUUGGGGGAACUC	AAAUUCCUACAAACACUUCAC	Cleavage
CmbHLH93	osa-miR395l	1	21	2049	2069	GUGAAGUGUUUGGGGGAACUC	AAAUUCCUACAAACACUUCAC	Cleavage
CmbHLH91	osa-miR395l	1	21	3182	3202	GUGAAGUGUUUGGGGGAACUC	UAGUACCCCCAAGCACUUCUC	Cleavage
CmbHLH91	osa-miR395m	1	21	3182	3202	GUGAAGUGUUUGGGGGAACUC	UAGUACCCCCAAGCACUUCUC	Cleavage
CmbHLH93	osa-miR395m	1	21	2049	2069	GUGAAGUGUUUGGGGGAACUC	AAAUUCCUACAAACACUUCAC	Cleavage
CmbHLH91	osa-miR395n	1	21	3182	3202	GUGAAGUGUUUGGGGGAACUC	UAGUACCCCCAAGCACUUCUC	Cleavage
CmbHLH93	osa-miR395n	1	21	2049	2069	GUGAAGUGUUUGGGGGAACUC	AAAUUCCUACAAACACUUCAC	Cleavage
CmbHLH91	osa-miR395p	1	21	3182	3202	GUGAAGUGUUUGGGGGAACUC	UAGUACCCCCAAGCACUUCUC	Cleavage
CmbHLH93	osa-miR395p	1	21	2049	2069	GUGAAGUGUUUGGGGGAACUC	AAAUUCCUACAAACACUUCAC	Cleavage
CmbHLH93	osa-miR395q	1	21	2049	2069	GUGAAGUGUUUGGGGGAACUC	AAAUUCCUACAAACACUUCAC	Cleavage
CmbHLH91	osa-miR395q	1	21	3182	3202	GUGAAGUGUUUGGGGGAACUC	UAGUACCCCCAAGCACUUCUC	Cleavage
CmbHLH93	osa-miR395r	1	21	2049	2069	GUGAAGUGUUUGGGGGAACUC	AAAUUCCUACAAACACUUCAC	Cleavage
CmbHLH91	osa-miR395r	1	21	3182	3202	GUGAAGUGUUUGGGGGAACUC	UAGUACCCCCAAGCACUUCUC	Cleavage
CmbHLH93	osa-miR395s	1	21	2049	2069	GUGAAGUGUUUGGGGGAACUC	AAAUUCCUACAAACACUUCAC	Cleavage
CmbHLH91	osa-miR395s	1	21	3182	3202	GUGAAGUGUUUGGGGGAACUC	UAGUACCCCCAAGCACUUCUC	Cleavage
CmbHLH91	osa-miR395y	1	21	3182	3202	GUGAAGUGUUUGGGGGAACUC	UAGUACCCCCAAGCACUUCUC	Cleavage
CmbHLH93	osa-miR395y	1	21	2049	2069	GUGAAGUGUUUGGGGGAACUC	AAAUUCCUACAAACACUUCAC	Cleavage
CmbHLH64	osa-miR418	1	21	1791	1811	UAAUGUGAUGAUGAAAUGACG	GUUAAUUUUGUCAUUGCAUUA	Cleavage
CmbHLH57	osa-miR5143a	1	24	3226	3249	UGUGGUAUGUUGGCAAUGUAGGAA	GUUUGACAUUGCUAGCAAAUCACA	Cleavage
CmbHLH57	osa-miR5143b	1	24	3226	3249	UGUGGUAUGUUGGCAAUGUAGGAA	GUUUGACAUUGCUAGCAAAUCACA	Cleavage
CmbHLH2	osa-miR5157a-3p	1	24	1800	1823	AGAAGUUGUGGCUAUCAAAAAGUU	CUUGAUUUGUUGGUCAUAAUUUCU	Cleavage
CmbHLH3	osa-miR5157a-3p	1	24	1569	1592	AGAAGUUGUGGCUAUCAAAAAGUU	CUUGAUUUGUUGGUCAUAAUUUCU	Cleavage
CmbHLH2	osa-miR5157b-3p	1	24	1800	1823	AGAAGUUGUGGCUAUCAAAAAGUU	CUUGAUUUGUUGGUCAUAAUUUCU	Cleavage
CmbHLH3	osa-miR5157b-3p	1	24	1569	1592	AGAAGUUGUGGCUAUCAAAAAGUU	CUUGAUUUGUUGGUCAUAAUUUCU	Cleavage
CmbHLH15	osa-miR529b	1	21	297	317	AGAAGAGAGAGAGUACAGCUU	UUGUUCAACUCUCUCUCUUUU	Cleavage
CmbHLH8	osa-miR5490	1	21	634	654	UUGGAUUUUUAUUUAGGACGG	UUGUUAUCAAUAAAAAUUCAA	Cleavage
CmbHLH81	osa-miR5528	1	21	23736	23756	AAGACGGUUUUAGAUGUUGCC	AGCAAUGUCUAAAACUGUCAU	Cleavage
CmbHLH81	osa-miR5528	1	21	24423	24443	AAGACGGUUUUAGAUGUUGCC	AGCAAUGUCUAAAACUGUCCU	Cleavage
CmbHLH81	osa-miR5528	1	21	25075	25095	AAGACGGUUUUAGAUGUUGCC	AGCAAUGUCUAAAACUGUCCU	Cleavage
CmbHLH84	osa-miR5538	1	22	4166	4187	ACUGAACUCAAUCACUUGCUGC	AUGGCAAUGGAUUGAGUUUGGU	Cleavage
CmbHLH59	osa-miR5796	1	21	582	602	UCAUUCAGGAUUGAAGCCGCC	CACGGCUUCGAUGUUGGAUGA	Cleavage
CmbHLH85	osa-miR5814	1	24	191	214	AAUCAAGUUAGGAACCAUGCAAGU	UUUUAAUUGGUUCUUAACUUGGUU	Cleavage
CmbHLH86	osa-miR6248	1	21	1742	1762	UAUUUGAGGAUGGAGGUAGUA	GUCUGCUUUCAUACUCAAAUA	Cleavage
CmbHLH91	osa-miR810a	1	21	2982	3002	UCAUAAGCCCACCACAUGUGG	AUUCAUGGGGUGGGCUUAUGU	Cleavage
CmbHLH8	osa-miR815a	1	21	6431	6451	AAGGGGAUUGAGGAGAUUGGG	UCCAAUCCCCUUAAUCUCCUC	Cleavage
CmbHLH41	osa-miR815a	1	21	2664	2684	AAGGGGAUUGAGGAGAUUGGG	UUCUUUCUCCUCAAUCCCCUC	Cleavage
CmbHLH8	osa-miR815b	1	21	6431	6451	AAGGGGAUUGAGGAGAUUGGG	UCCAAUCCCCUUAAUCUCCUC	Cleavage
CmbHLH41	osa-miR815b	1	21	2664	2684	AAGGGGAUUGAGGAGAUUGGG	UUCUUUCUCCUCAAUCCCCUC	Cleavage
CmbHLH8	osa-miR815c	1	21	6431	6451	AAGGGGAUUGAGGAGAUUGGG	UCCAAUCCCCUUAAUCUCCUC	Cleavage
CmbHLH41	osa-miR815c	1	21	2664	2684	AAGGGGAUUGAGGAGAUUGGG	UUCUUUCUCCUCAAUCCCCUC	Cleavage
CmbHLH86	osa-miR816	1	20	2706	2725	GUGACAUAUUUUACUACAAC	UUUGUUGUAUAAUAUGUCAU	Translation
CmbHLH81	pab-miR3693	1	22	1549	1570	AGAGGGUGCUCAUGAACUGCUC	UAUAAGUUUUUGAGCACCCUCU	Cleavage
CmbHLH39	ppt-miR1056	1	21	1000	1020	UGGAUCUUUGCAUCAUAACCC	AGGUUAUGAUUCAAAUAUCCA	Translation
CmbHLH14	ppt-miR1211-5p	1	21	2871	2891	AGGGAGGGAUGGUUAUGCAAG	UCGGCAUAACCAUCUUUCUUU	Cleavage
CmbHLH75	ppt-miR2084	1	21	581	601	CCUGCAUUGUUGGAUUGUGGA	AUCCUAAUUUAAUAAUGCAGG	Cleavage
CmbHLH41	ppt-miR529a	1	21	327	347	CGAAGAGAGAGAGCACAGCCC	UUCCUUUUCUCUCUCUCUUCG	Cleavage
CmbHLH41	ppt-miR529b	1	21	327	347	CGAAGAGAGAGAGCACAGCCC	UUCCUUUUCUCUCUCUCUUCG	Cleavage
CmbHLH41	ppt-miR529c	1	21	327	347	CGAAGAGAGAGAGCACAGCCC	UUCCUUUUCUCUCUCUCUUCG	Cleavage
CmbHLH15	ppt-miR529e	1	21	297	317	AGAAGAGAGAGAGUACAGCCC	UUGUUCAACUCUCUCUCUUUU	Cleavage
CmbHLH15	ppt-miR529f	1	21	297	317	AGAAGAGAGAGAGUACAGCCC	UUGUUCAACUCUCUCUCUUUU	Cleavage
CmbHLH41	ppt-miR529g	1	21	327	347	CGAAGAGAGAGAGCACAGUCC	UUCCUUUUCUCUCUCUCUUCG	Cleavage
CmbHLH13	pta-miR946a-5p	1	21	1546	1566	UGUGGAUAGAGAAGGGUUAGU	UUUAACCCUUCUUUUUCCAUG	Cleavage
CmbHLH22	ptc-miR159a	1	21	3646	3666	UUUGGAUUGAAGGGAGCUCUA	UUGAGUACCCUUUGAUUCAAA	Cleavage
CmbHLH22	ptc-miR159b	1	21	3646	3666	UUUGGAUUGAAGGGAGCUCUA	UUGAGUACCCUUUGAUUCAAA	Cleavage
CmbHLH92	ptc-miR474c	1	24	3012	3035	CAAAAGCUGUUGGGUUUGGCUGGG	GAUUAACAAAUUCAAUAGUUUUUG	Cleavage
CmbHLH87	ptc-miR476a	1	21	6112	6132	UAGUAAUCCUUCUUUGCAAAG	CCUUACAGAGAAGGGUUGUUA	Cleavage
CmbHLH63	ptc-miR477a-5p	1	21	2882	2902	AUCUCCCUCAGAGGCUUCCAA	GAGGAAGCAACUGAGGGAGAU	Cleavage
CmbHLH63	ptc-miR477b	1	21	2882	2902	AUCUCCCUCAGAGGCUUCCAA	GAGGAAGCAACUGAGGGAGAU	Cleavage
CmbHLH58	ptc-miR6430	1	21	2387	2407	UGAUGAUUAAUUGACUGCAAA	GAUGAAGUCAAAUGAUCAUCA	Translation
CmbHLH4	ptc-miR7826	1	21	7486	7506	UUACCAAGUUUCAAAUUCUCA	AGAGAAUGUGGAACUUGUUAA	Cleavage
CmbHLH22	pvu-miR159a.1	1	21	3646	3666	UUUGGAUUGAAGGGAGCUCUA	UUGAGUACCCUUUGAUUCAAA	Cleavage
CmbHLH22	rco-miR159	1	21	3646	3666	UUUGGAUUGAAGGGAGCUCUA	UUGAGUACCCUUUGAUUCAAA	Cleavage
CmbHLH6	rgl-miR7800	1	21	2370	2390	UAUUUUUGUGUCGUUAUGGUC	UUUCAUGACCACGCAAAAAUA	Cleavage
CmbHLH22	sbi-miR159a	1	21	3646	3666	UUUGGAUUGAAGGGAGCUCUG	UUGAGUACCCUUUGAUUCAAA	Cleavage
CmbHLH91	sbi-miR395a	1	21	3182	3202	GUGAAGUGUUUGGGGGAACUC	UAGUACCCCCAAGCACUUCUC	Cleavage
CmbHLH93	sbi-miR395a	1	21	2049	2069	GUGAAGUGUUUGGGGGAACUC	AAAUUCCUACAAACACUUCAC	Cleavage
CmbHLH91	sbi-miR395b	1	21	3182	3202	GUGAAGUGUUUGGGGGAACUC	UAGUACCCCCAAGCACUUCUC	Cleavage
CmbHLH93	sbi-miR395b	1	21	2049	2069	GUGAAGUGUUUGGGGGAACUC	AAAUUCCUACAAACACUUCAC	Cleavage
CmbHLH93	sbi-miR395c	1	21	2049	2069	GUGAAGUGUUUGGGGGAACUC	AAAUUCCUACAAACACUUCAC	Cleavage
CmbHLH91	sbi-miR395c	1	21	3182	3202	GUGAAGUGUUUGGGGGAACUC	UAGUACCCCCAAGCACUUCUC	Cleavage
CmbHLH91	sbi-miR395d	1	21	3182	3202	GUGAAGUGUUUGGGGGAACUC	UAGUACCCCCAAGCACUUCUC	Cleavage
CmbHLH93	sbi-miR395d	1	21	2049	2069	GUGAAGUGUUUGGGGGAACUC	AAAUUCCUACAAACACUUCAC	Cleavage
CmbHLH93	sbi-miR395e	1	21	2049	2069	GUGAAGUGUUUGGGGGAACUC	AAAUUCCUACAAACACUUCAC	Cleavage
CmbHLH91	sbi-miR395e	1	21	3182	3202	GUGAAGUGUUUGGGGGAACUC	UAGUACCCCCAAGCACUUCUC	Cleavage
CmbHLH91	sbi-miR395g	1	21	3182	3202	GUGAAGUGUUUGGGGGAACUC	UAGUACCCCCAAGCACUUCUC	Cleavage
CmbHLH93	sbi-miR395g	1	21	2049	2069	GUGAAGUGUUUGGGGGAACUC	AAAUUCCUACAAACACUUCAC	Cleavage
CmbHLH93	sbi-miR395h	1	21	2049	2069	GUGAAGUGUUUGGGGGAACUC	AAAUUCCUACAAACACUUCAC	Cleavage
CmbHLH91	sbi-miR395h	1	21	3182	3202	GUGAAGUGUUUGGGGGAACUC	UAGUACCCCCAAGCACUUCUC	Cleavage
CmbHLH91	sbi-miR395i	1	21	3182	3202	GUGAAGUGUUUGGGGGAACUC	UAGUACCCCCAAGCACUUCUC	Cleavage
CmbHLH93	sbi-miR395i	1	21	2049	2069	GUGAAGUGUUUGGGGGAACUC	AAAUUCCUACAAACACUUCAC	Cleavage
CmbHLH91	sbi-miR395j	1	21	3182	3202	GUGAAGUGUUUGGGGGAACUC	UAGUACCCCCAAGCACUUCUC	Cleavage
CmbHLH93	sbi-miR395j	1	21	2049	2069	GUGAAGUGUUUGGGGGAACUC	AAAUUCCUACAAACACUUCAC	Cleavage
CmbHLH26	sbi-miR5567	1	24	6143	6166	UUAAUGAUUCAUGUAUGUGUCCAA	CAUCUUAUAUACGUGAUUCAUUAA	Cleavage
CmbHLH49	sbi-miR5568g-5p	1	21	1271	1291	CAAAUUAUAAGAUGUUUUGGC	AACAACACUUCUUAUAGUUUG	Cleavage
CmbHLH33	sbi-miR6227-3p	1	22	1200	1221	CUCACAACACUUGCUAUUUGGG	CUGACAUAGCAAGUGUUGGGGG	Cleavage
CmbHLH8	sbi-miR821e	1	21	1797	1817	AAGUCAUCAAAAUAAAAGUUG	UUAUGUUUGUUUUGAUGACUG	Cleavage
CmbHLH22	sly-miR159	1	21	3646	3666	UUUGGAUUGAAGGGAGCUCUA	UUGAGUACCCUUUGAUUCAAA	Cleavage
CmbHLH46	sly-miR9474-5p	1	22	10969	10990	UGUAGAAGUCAUGAAUAAAAUG	GGGUUUAUUCAUGUCUUCUGCU	Cleavage
CmbHLH70	sly-miR9476-3p	1	21	3313	3333	AAAAAGAUGCAGGACUAGACC	ACUUAAGUUUUGCAUUUUUUU	Cleavage
CmbHLH89	smo-miR1099	1	21	1659	1679	UAUAGCAAUGGUGUUUUUGUC	AACAAAAACAUCAUUGAUAUC	Cleavage
CmbHLH4	smo-miR1109	1	21	1437	1457	UAGUGGGAGAUUUUGUGUAAC	UCUAUUCCAAAUUUCCCACUA	Cleavage
CmbHLH46	smo-miR1115-3p	1	21	241	261	UCACCAAAGUGCCUGAGCUCA	UGAAUUCAGACACUUUGGUGA	Cleavage
CmbHLH22	sof-miR159a	1	21	3646	3666	UUUGGAUUGAAGGGAGCUCUG	UUGAGUACCCUUUGAUUCAAA	Cleavage
CmbHLH22	sof-miR159b	1	21	3646	3666	UUUGGAUUGAAGGGAGCUCUG	UUGAGUACCCUUUGAUUCAAA	Cleavage
CmbHLH22	sof-miR159d	1	21	3646	3666	UUUGGAUUGAAGGGAGCUCUG	UUGAGUACCCUUUGAUUCAAA	Cleavage
CmbHLH22	ssp-miR159a	1	21	3646	3666	UUUGGAUUGAAGGGAGCUCUG	UUGAGUACCCUUUGAUUCAAA	Cleavage
CmbHLH34	stu-miR156f-3p	1	22	427	448	CUCACUUCUCUUUCUGUCAAUC	UUUGGACAGUGAGAGAAGUGAG	Cleavage
CmbHLH71	stu-miR169d-3p	1	21	2103	2123	GCAGGUCAUCUUUAGCUAACU	AUUUUGGUGAAGAUGAUCUGC	Cleavage
CmbHLH67	stu-miR6023	1	22	1253	1274	UUCCAUGAAAGUGUUUUUGGAU	UUUUAAUAUCACUUUUAUGGAA	Cleavage
CmbHLH8	stu-miR7984b-3p	1	24	3853	3876	GGUCUUUCAUAAAAUUUGGUAUCG	CUAGUCCAAAUUUUAUCAAAAACC	Cleavage
CmbHLH69	stu-miR7988	1	24	268	291	AACGGAAAAGGGCCAAAAAUACCC	UUUUUUUUUUGGCUUUUUUUCUUU	Cleavage
CmbHLH81	stu-miR7993a	1	24	5	28	AUAUUUUAUGUGGUUAACUUAACU	GUAAAGGUCGGUCACAUAAAAUAU	Cleavage
CmbHLH81	stu-miR7993b-3p	1	24	5	28	AUAUUUUAUGUGGUUAACUUAACU	GUAAAGGUCGGUCACAUAAAAUAU	Cleavage
CmbHLH81	stu-miR7993c	1	24	5	28	AUAUUUUAUGUGGUUAACUUAACU	GUAAAGGUCGGUCACAUAAAAUAU	Cleavage
CmbHLH81	stu-miR7993d	1	24	5	28	AUAUUUUAUGUGGUUAACUUAACU	GUAAAGGUCGGUCACAUAAAAUAU	Cleavage
CmbHLH38	stu-miR7998	1	24	3116	3139	ACGGACCGUAGAUCAAUCCACAGU	UCGUAGAAUUGAUUUACGCUCCGU	Cleavage
CmbHLH58	stu-miR8011b-3p	1	22	1548	1569	UUCGUGAGACAAAAAGAAGCCU	AGCCUUCUUAUUGUUUCAUGGA	Cleavage
CmbHLH17	stu-miR8020	1	24	800	823	AAUUUCAUUGAGUAUGUUGUUGUU	AUCAACAACAUAAUCAAUAAAAUU	Cleavage
CmbHLH29	stu-miR8029	1	24	486	509	AGCCAUUUUUCUUUGUUUUGGAGC	GAAAAAAAAUAGAGAGAAGUGGCA	Cleavage
CmbHLH87	stu-miR8047	1	21	4070	4090	CCAUUUUUUCGAAAUUAGACC	AAUUUGGUUUCAAAAAAAUGG	Translation
CmbHLH26	stu-miR8049-3p	1	21	4357	4377	CAUGUCUACAUGAGCCUGAUA	AAUCAGGUUCAUAUAGACAUA	Cleavage
CmbHLH22	tae-miR159a	1	21	3646	3666	UUUGGAUUGAAGGGAGCUCUG	UUGAGUACCCUUUGAUUCAAA	Cleavage
CmbHLH22	tae-miR159b	1	21	3646	3666	UUUGGAUUGAAGGGAGCUCUG	UUGAGUACCCUUUGAUUCAAA	Cleavage
CmbHLH91	tae-miR395a	1	21	3182	3202	GUGAAGUGUUUGGGGGAACUC	UAGUACCCCCAAGCACUUCUC	Cleavage
CmbHLH93	tae-miR395a	1	21	2049	2069	GUGAAGUGUUUGGGGGAACUC	AAAUUCCUACAAACACUUCAC	Cleavage
CmbHLH93	tae-miR395b	1	20	2049	2068	UGAAGUGUUUGGGGGAACUC	AAAUUCCUACAAACACUUCA	Cleavage
CmbHLH90	tae-miR5048-5p	1	22	2009	2030	UUUGCAGGUUUUAGGUCUAAGU	AUUUAGAUUUAAGGUCUGUAAA	Cleavage
CmbHLH49	tae-miR9674b-5p	1	21	573	593	AUAGCAUCAUCCAUCCUACCC	CAGUAGCAUGGAGGAUGCUGU	Cleavage
CmbHLH11	tae-miR9675-3p	1	21	1433	1453	UUUAUGAUCACUCUCGUUUUG	UUUGAUCAGAGUGAUCAUAAA	Cleavage
CmbHLH11	tae-miR9773	1	24	422	445	UUUGUUUUUAUGUUAUUUUGUGAA	GGAAGGAAAUGAUAUAAAAAGAAA	Cleavage
CmbHLH42	tae-miR9773	1	24	1824	1847	UUUGUUUUUAUGUUAUUUUGUGAA	AAAAUAAAAUAAAAUAAAAGCAAU	Cleavage
CmbHLH51	tae-miR9773	1	24	27	50	UUUGUUUUUAUGUUAUUUUGUGAA	UCUCCAAAUUAACAAAAAAAUAAA	Translation
CmbHLH22	vvi-miR159c	1	21	3646	3666	UUUGGAUUGAAGGGAGCUCUA	UUGAGUACCCUUUGAUUCAAA	Cleavage
CmbHLH6	vvi-miR3636-5p	1	24	5463	5486	UCGGUUUGCUUCUUUGAUAGAUUC	CACAUUAGCAAAGUAGUAAACCGA	Translation
CmbHLH34	zma-miR156h-3p	1	22	428	449	GCUCACUGCUCUUUCUGUCAUC	UUGGACAGUGAGAGAAGUGAGC	Cleavage
CmbHLH43	zma-miR156k-3p	1	22	1106	1127	GCUCGCUUCUCUUUCUGUCAGC	AGAGAGAGAGAGAGAAGUGAGA	Cleavage
CmbHLH22	zma-miR159a-3p	1	21	3646	3666	UUUGGAUUGAAGGGAGCUCUG	UUGAGUACCCUUUGAUUCAAA	Cleavage
CmbHLH22	zma-miR159b-3p	1	21	3646	3666	UUUGGAUUGAAGGGAGCUCUG	UUGAGUACCCUUUGAUUCAAA	Cleavage
CmbHLH22	zma-miR159f-3p	1	21	3646	3666	UUUGGAUUGAAGGGAGCUCUG	UUGAGUACCCUUUGAUUCAAA	Cleavage
CmbHLH22	zma-miR159j-3p	1	21	3646	3666	UUUGGAUUGAAGGGAGCUCUG	UUGAGUACCCUUUGAUUCAAA	Cleavage
CmbHLH22	zma-miR159k-3p	1	21	3646	3666	UUUGGAUUGAAGGGAGCUCUG	UUGAGUACCCUUUGAUUCAAA	Cleavage
CmbHLH29	zma-miR166b-5p	1	21	1069	1089	GGAAUGUUGUCUGGUUCAAGG	AUGAGGACCAGACAACAUUCU	Cleavage
CmbHLH29	zma-miR166d-5p	1	21	1069	1089	GGAAUGUUGUCUGGUUCAAGG	AUGAGGACCAGACAACAUUCU	Cleavage
CmbHLH69	zma-miR2275b-3p	1	22	1609	1630	UUCAGUUUCCUCUAAUAUCUCA	AAUCGUAGUGGAGGAAACUGAA	Cleavage
CmbHLH69	zma-miR2275c-3p	1	22	1609	1630	UUCAGUUUCCUCUAAUAUCUCA	AAUCGUAGUGGAGGAAACUGAA	Cleavage
CmbHLH4	zma-miR2275d-5p	1	21	2882	2902	AGAGUUGGAGGAAAGAAAACU	UUUUUUUUUUUUUCCAAUUCA	Cleavage
CmbHLH93	zma-miR395a-3p	1	21	2049	2069	GUGAAGUGUUUGGGGGAACUC	AAAUUCCUACAAACACUUCAC	Cleavage
CmbHLH91	zma-miR395a-3p	1	21	3182	3202	GUGAAGUGUUUGGGGGAACUC	UAGUACCCCCAAGCACUUCUC	Cleavage
CmbHLH91	zma-miR395b-3p	1	21	3182	3202	GUGAAGUGUUUGGGGGAACUC	UAGUACCCCCAAGCACUUCUC	Cleavage
CmbHLH93	zma-miR395b-3p	1	21	2049	2069	GUGAAGUGUUUGGGGGAACUC	AAAUUCCUACAAACACUUCAC	Cleavage
CmbHLH91	zma-miR395d-3p	1	21	3182	3202	GUGAAGUGUUUGGGGGAACUC	UAGUACCCCCAAGCACUUCUC	Cleavage
CmbHLH93	zma-miR395d-3p	1	21	2049	2069	GUGAAGUGUUUGGGGGAACUC	AAAUUCCUACAAACACUUCAC	Cleavage
CmbHLH91	zma-miR395e-3p	1	21	3182	3202	GUGAAGUGUUUGGGGGAACUC	UAGUACCCCCAAGCACUUCUC	Cleavage
CmbHLH93	zma-miR395e-3p	1	21	2049	2069	GUGAAGUGUUUGGGGGAACUC	AAAUUCCUACAAACACUUCAC	Cleavage
CmbHLH91	zma-miR395f-3p	1	21	3182	3202	GUGAAGUGUUUGGGGGAACUC	UAGUACCCCCAAGCACUUCUC	Cleavage
CmbHLH93	zma-miR395f-3p	1	21	2049	2069	GUGAAGUGUUUGGGGGAACUC	AAAUUCCUACAAACACUUCAC	Cleavage
CmbHLH93	zma-miR395g-3p	1	21	2049	2069	GUGAAGUGUUUGGGGGAACUC	AAAUUCCUACAAACACUUCAC	Cleavage
CmbHLH91	zma-miR395g-3p	1	21	3182	3202	GUGAAGUGUUUGGGGGAACUC	UAGUACCCCCAAGCACUUCUC	Cleavage
CmbHLH91	zma-miR395h-3p	1	21	3182	3202	GUGAAGUGUUUGGGGGAACUC	UAGUACCCCCAAGCACUUCUC	Cleavage
CmbHLH93	zma-miR395h-3p	1	21	2049	2069	GUGAAGUGUUUGGGGGAACUC	AAAUUCCUACAAACACUUCAC	Cleavage
CmbHLH93	zma-miR395i-3p	1	21	2049	2069	GUGAAGUGUUUGGGGGAACUC	AAAUUCCUACAAACACUUCAC	Cleavage
CmbHLH91	zma-miR395i-3p	1	21	3182	3202	GUGAAGUGUUUGGGGGAACUC	UAGUACCCCCAAGCACUUCUC	Cleavage
CmbHLH91	zma-miR395j-3p	1	21	3182	3202	GUGAAGUGUUUGGGGGAACUC	UAGUACCCCCAAGCACUUCUC	Cleavage
CmbHLH93	zma-miR395j-3p	1	21	2049	2069	GUGAAGUGUUUGGGGGAACUC	AAAUUCCUACAAACACUUCAC	Cleavage
CmbHLH93	zma-miR395n-3p	1	21	2049	2069	GUGAAGUGUUUGGGGGAACUC	AAAUUCCUACAAACACUUCAC	Cleavage
CmbHLH91	zma-miR395n-3p	1	21	3182	3202	GUGAAGUGUUUGGGGGAACUC	UAGUACCCCCAAGCACUUCUC	Cleavage
CmbHLH91	zma-miR395p-3p	1	21	3182	3202	GUGAAGUGUUUGGGGGAACUC	UAGUACCCCCAAGCACUUCUC	Cleavage
CmbHLH93	zma-miR395p-3p	1	21	2049	2069	GUGAAGUGUUUGGGGGAACUC	AAAUUCCUACAAACACUUCAC	Cleavage
CmbHLH15	zma-miR529-5p	1	21	297	317	AGAAGAGAGAGAGUACAGCCU	UUGUUCAACUCUCUCUCUUUU	Cleavage
CmbHLH15	ahy-miR156a	1	20	889	908	UGACAGAAGAGAGAGAGCAC	AUGCCUUUUUUUUUUUGUCA	Cleavage
CmbHLH87	ahy-miR156b-3p	1	21	414	434	GCUCUCUAAGCUUCUGUCAUC	GAAGCCAGCAGCUUAGAGAGC	Cleavage
CmbHLH29	ahy-miR156b-3p	1	21	1395	1416	GCUCUCUAAGCUUCU-GUCAUC	AGUGACCACAAGCUUAGAGGGC	Cleavage
CmbHLH92	ahy-miR3510	1	22	4312	4333	UUAUACCAUCUUGCGAGACUGA	AGAGUCUUGCAAGAUGGCAUUA	Cleavage
CmbHLH92	ahy-miR3513-3p	1	21	3883	3903	UUGAUAAGAUAGAAAUUGUAU	GUGGGAUUUCUGUUUUAUUAA	Cleavage
CmbHLH34	ahy-miR3513-5p	1	21	2263	2283	UUAAUUUCUGAGUUUGUCAUC	AAUGACAGAAUUAGAAGUUAG	Cleavage
CmbHLH14	ahy-miR3520-5p	1	22	2554	2575	AGGUGAUGGUGAAUAUCUUAUC	AAAAUGCUAUUUACUAUCAUCU	Cleavage
CmbHLH55	aly-miR156d-3p	1	21	882	901	GCUCACUCUCUUUCUGUCAUA	UAU-AUAGAAAGAGAGUGAGG	Cleavage
CmbHLH27	aly-miR156e-3p	1	21	2659	2679	GCUUACUCUCUCUCUGUCACC	AGAGAGAGAGAGAGAGUAAAC	Cleavage
CmbHLH77	aly-miR156g-5p	1	20	1038	1057	CGACAGAAGAGAGUGAGCAC	AUGCUGGUUUUCUUUUGUUG	Cleavage
CmbHLH81	aly-miR156h-3p	1	21	4188	4208	GCUCUCUUUCCUUCUGCCACC	AAUGGGAGAAGGAAAGAGAAG	Cleavage
CmbHLH87	aly-miR157b-3p	1	22	413	434	GCUCUCUAAGCUUCUGUCAUCA	AGAAGCCAGCAGCUUAGAGAGC	Cleavage
CmbHLH29	aly-miR157b-3p	1	22	1394	1416	GCUCUCUAAGCUUCU-GUCAUCA	AAGUGACCACAAGCUUAGAGGGC	Cleavage
CmbHLH86	aly-miR158b-5p	1	20	2615	2634	UUUGUCUACAAUUUUGGAAA	AUACUGAAGUUGUAGAUAGA	Cleavage
CmbHLH84	aly-miR163-5p.2	1	21	3357	3377	GACUUUAGCAACAACGAUUUC	AGAAUUGUUAUUGGUAAAGUC	Cleavage
CmbHLH27	aly-miR169n-3p	1	19	2240	2259	GGCAGUCUCUUUGG-CUAUC	GAUAGGCCAAAGAGACUUCC	Cleavage
CmbHLH25	aly-miR172e-5p	1	20	1463	1482	GCAGCACCAUUAAGAUUCAC	GUGAAUGUUAAUUGUGUUGU	Cleavage
CmbHLH23	aly-miR3433-3p	1	21	4800	4820	UCACAGUUCUUGAUUACCCAC	UGGGGACAUCAGGAGCUGUGG	Cleavage
CmbHLH68	aly-miR3434-5p	1	21	1687	1707	GCUGAUUCUCUGAUUUUGAAC	AUGGAAAAUCAGGGAAUUAGU	Cleavage
CmbHLH22	aly-miR3436-3p	1	22	1657	1678	CAACAACGAUUUUUGGGUCGUU	CCUGACUUCAAAGUCGUUGUUU	Cleavage
CmbHLH46	aly-miR3441-5p.2	1	21	2112	2132	CGAAGAAAAUGAAGUCGUUUU	UAAGAGACUUCAUUUUUUUUU	Cleavage
CmbHLH63	aly-miR3443-3p	1	21	945	965	GUGCCUUGUGAGAUUAGAGUU	UGCUCUUAUUUUACAAGGAAC	Cleavage
CmbHLH45	aly-miR3444b	1	21	1669	1690	AUCUCAUCAAUCUC-CCAAUAC	GAGUUGGAGAGAUUGAUGAGAC	Cleavage
CmbHLH66	aly-miR3447-3p	1	21	1851	1871	UUUGAGUGUGUUUGUUAUGAA	UUUAUUCCAGACAUACUCAAA	Cleavage
CmbHLH38	aly-miR3447-3p	1	21	864	884	UUUGAGUGUGUUUGUUAUGAA	CAAAUUAAAAACACAUUCAAA	Cleavage
CmbHLH38	aly-miR3447-3p	1	21	1050	1070	UUUGAGUGUGUUUGUUAUGAA	CAAAUUAAAAACACAUUCAAA	Cleavage
CmbHLH47	aly-miR393a-5p	1	22	4192	4212	UCCAAAGGGAUCGCAUUGAUCC	UGGUUAAUGCGAUCC-UUUGGA	Cleavage
CmbHLH47	aly-miR393b-5p	1	22	4192	4212	UCCAAAGGGAUCGCAUUGAUCC	UGGUUAAUGCGAUCC-UUUGGA	Cleavage
CmbHLH93	aly-miR395i	1	21	2049	2069	CUGAAGUGUUUGGAGGAACUC	AAAUUCCUACAAACACUUCAC	Cleavage
CmbHLH46	aly-miR399h-5p	1	22	10389	10410	GGGCAAGAUCUCUAUUGGCAGG	UCAGUAAAAAGAGAUUUUGCCU	Cleavage
CmbHLH52	aly-miR4224	1	21	761	781	CAACUGAGCUUCCUCAUCUCU	GAGGAUGAGGAAGCUCGGGUU	Cleavage
CmbHLH90	aly-miR4229	1	22	1311	1332	UUGGCAGGGAGGUCCUCCACAC	AGAAGAAGGGUCUCCCUGCUAA	Cleavage
CmbHLH67	aly-miR4243	1	21	776	795	UGAAAUUAUAGAUUUCGUACA	UAUAC-AAAUCUAUGAUUUUG	Cleavage
CmbHLH26	aly-miR4244	1	21	4391	4410	UUGUUGAUUCCUUGGAGAUUG	CCAUCUU-AGGGAAUCAAUAA	Cleavage
CmbHLH81	aly-miR4245	1	21	19155	19175	ACAAAGUUUUAUACUGACAAU	UCUAUGAUUAUAAAGCUUUGU	Cleavage
CmbHLH6	aly-miR4249	1	21	5282	5302	UGAAUUUGAGAAGUUGAGGUA	UUCUUCAAUUUCCCGGAUUCA	Cleavage
CmbHLH65	aly-miR4249	1	21	536	556	UGAAUUUGAGAAGUUGAGGUA	UUUUUUAACUUUUCAAAUUGA	Cleavage
CmbHLH63	aly-miR825-3p	1	21	2817	2837	UUCUCGAGAAGGUGCAUGAAC	UUUCUUUCACUUUCUUGGGAA	Cleavage
CmbHLH58	aly-miR829-5p	1	21	3945	3965	ACUUUGAAUCUUUGAUUUGAA	GAAAAAUGAGAGAUUUGAAGU	Cleavage
CmbHLH64	aly-miR834-3p	1	21	221	241	UGGUAGCAGUAGCGGUGGUAA	AUGCUACUACUACUGCUACUA	Cleavage
CmbHLH42	aly-miR837-3p	1	21	1607	1626	AAACGAACAAGAAACUGAUGA	UUAUCA-UUUUUUGUUCGUUC	Cleavage
CmbHLH24	aly-miR837-5p	1	21	2394	2414	CAUUGUUUCUUGUUUUUUUCA	UUAGAAGAGCCAGAGACAAUG	Translation
CmbHLH14	aly-miR838-3p	1	21	4002	4022	UUUUCUUCUUCUUCUUGCACA	AGUGCAAGGAGAGAAAGAGAG	Cleavage
CmbHLH14	aly-miR838-3p	1	21	2771	2791	UUUUCUUCUUCUUCUUGCACA	AGGGCAAAAAGAAAAAGAAAA	Cleavage
CmbHLH8	aly-miR838-3p	1	21	248	268	UUUUCUUCUUCUUCUUGCACA	AGGAGAAGAAGAAGAAGAAGA	Cleavage
CmbHLH69	aly-miR838-3p	1	21	1087	1107	UUUUCUUCUUCUUCUUGCACA	AAGAAAAGAAGAAGAAGAAGA	Cleavage
CmbHLH67	aly-miR838-3p	1	21	2045	2065	UUUUCUUCUUCUUCUUGCACA	AGUGGAAGAAGAUGAAGGAGA	Cleavage
CmbHLH91	aly-miR838-3p	1	21	3756	3776	UUUUCUUCUUCUUCUUGCACA	AGAGAGAGAAGAAGAAGAAAC	Cleavage
CmbHLH87	aly-miR838-3p	1	21	3314	3334	UUUUCUUCUUCUUCUUGCACA	GGAGGAAGAAGAGGAGGAAGA	Cleavage
CmbHLH3	aly-miR838-3p	1	21	862	882	UUUUCUUCUUCUUCUUGCACA	GGGGGAGGAGGAAGAAGAAGA	Cleavage
CmbHLH47	aly-miR838-3p	1	21	189	209	UUUUCUUCUUCUUCUUGCACA	AGUCGAAGGAGAAGAGGGAAA	Cleavage
CmbHLH2	aly-miR838-3p	1	21	1092	1112	UUUUCUUCUUCUUCUUGCACA	GGGGGAGGAGGAAGAAGAAGA	Cleavage
CmbHLH26	aly-miR838-5p	1	21	2902	2922	UGCAAGAAUGAGAAGCAAAGC	CUUUUGCUUCUUUUUCUUGUC	Cleavage
CmbHLH4	aly-miR840-3p	1	22	2612	2633	UUGUUUAGGUCCCUUAGUUUCU	CAAAACGAAGGGGACUAAACAG	Cleavage
CmbHLH37	aly-miR857-3p	1	21	2723	2743	UUUUGUAUGUUGAAGGUGUAU	AUGCUCCUUCAACAAAUAAAA	Cleavage
CmbHLH50	aqc-miR477c	1	20	162	181	CUCUCCCUCAAGUUCUUCUA	GAAAAGAAUUUGGGGCAGAG	Cleavage
CmbHLH3	aqc-miR477d	1	20	843	862	CUCUUCUUCAAAGGCUUCUA	GAGGAGGAUUUGGAGAAGAG	Cleavage
CmbHLH2	aqc-miR477d	1	20	1073	1092	CUCUUCUUCAAAGGCUUCUA	GAGGAGGAUUUGGAGAAGAG	Cleavage
CmbHLH90	aqc-miR477f	1	20	1043	1062	CUCUCCUUCAAAGGCUUCUA	AGGAAGAAUUUGGAGGAGAG	Cleavage
CmbHLH50	aqc-miR477g	1	20	162	181	CUCUCCCUCAAGUUCUUCUA	GAAAAGAAUUUGGGGCAGAG	Cleavage
CmbHLH15	aqc-miR529	1	21	297	317	AGAAGAGAGAGAGCACAACCC	UUGUUCAACUCUCUCUCUUUU	Cleavage
CmbHLH29	aqu-miR-2019-3p	1	22	3758	3779	CACGGUAGCUUGCUCACUUAGA	GUUAGUUGAGCAACCUAUCGUG	Cleavage
CmbHLH32	ata-miR2118a-3p	1	21	342	362	GGGAAUGGGAACAUGGAGGAA	UCCCUUUCUGUUUCCAUUUUC	Cleavage
CmbHLH32	ata-miR2118b-3p	1	21	342	362	GGGAAUGGGAACAUGGAGGAA	UCCCUUUCUGUUUCCAUUUUC	Cleavage
CmbHLH4	ata-miR2275b-5p	1	21	2882	2902	AGAGUUGGAGGAAAACAAACA	UUUUUUUUUUUUUCCAAUUCA	Cleavage
CmbHLH25	ata-miR2275b-5p	1	21	1668	1688	AGAGUUGGAGGAAAACAAACA	AAUUUAUUUUCUUCCACUUCU	Cleavage
CmbHLH69	ata-miR2275c-3p	1	22	1609	1630	UUUGGUUUCCUCCAAUAUCUCA	AAUCGUAGUGGAGGAAACUGAA	Cleavage
CmbHLH1	ata-miR2275c-5p	1	21	2108	2128	AGUGUUGGAUGGGACCAAAUC	UCUAUGAUCUCAUCCAGCAUU	Cleavage
CmbHLH83	ata-miR5062b-5p	1	24	161	184	GCGGAUUUUUCACCAAGAUUCAAG	UAACAUUUUUGGUGAAAAGUUUGU	Cleavage
CmbHLH51	ata-miR5070-3p	1	21	2175	2195	UUGAACUAAGUAGGGUCGGAG	UUCUGAUCUUAGUUGGUUCAA	Translation
CmbHLH46	ata-miR9674b-3p	1	21	7516	7536	UGAAUUUGUCCAUAGCAUCAG	UUGAUGCCAUGGGUAAAUUUU	Cleavage
CmbHLH66	ata-miR9776-5p	1	21	1133	1153	AGCUUGGACGAGGAUGUGCAA	AAGCCCAUCCUCCUCUAAGUU	Cleavage
CmbHLH77	ath-miR156g	1	20	1038	1057	CGACAGAAGAGAGUGAGCAC	AUGCUGGUUUUCUUUUGUUG	Cleavage
CmbHLH15	ath-miR156i	1	20	889	908	UGACAGAAGAGAGAGAGCAG	AUGCCUUUUUUUUUUUGUCA	Cleavage
CmbHLH15	ath-miR156j	1	20	889	908	UGACAGAAGAGAGAGAGCAC	AUGCCUUUUUUUUUUUGUCA	Cleavage
CmbHLH25	ath-miR172b-5p	1	20	1463	1482	GCAGCACCAUUAAGAUUCAC	GUGAAUGUUAAUUGUGUUGU	Cleavage
CmbHLH25	ath-miR172e-5p	1	20	1463	1482	GCAGCACCAUUAAGAUUCAC	GUGAAUGUUAAUUGUGUUGU	Cleavage
CmbHLH11	ath-miR1886.1	1	21	1901	1921	UGAGAGAAGUGAGAUGAAAUC	UUUUUUUUUUUACUUCUUUUA	Cleavage
CmbHLH70	ath-miR1886.1	1	21	4179	4199	UGAGAGAAGUGAGAUGAAAUC	ACUUUGACUUUACUUUUCUCA	Cleavage
CmbHLH64	ath-miR2936	1	22	3564	3585	CUUGAGAGAGAGAACACAGACG	CCGCUGUCUUCUUUUUUUUGAG	Cleavage
CmbHLH81	ath-miR3932b-5p	1	21	8368	8388	UUUGACGUGCUCGAUCUGCUC	CAGUAGAGAGAGCGCGUCAAA	Cleavage
CmbHLH47	ath-miR393a-5p	1	22	4192	4212	UCCAAAGGGAUCGCAUUGAUCC	UGGUUAAUGCGAUCC-UUUGGA	Cleavage
CmbHLH47	ath-miR393b-5p	1	22	4192	4212	UCCAAAGGGAUCGCAUUGAUCC	UGGUUAAUGCGAUCC-UUUGGA	Cleavage
CmbHLH6	ath-miR407	1	21	4282	4302	UUUAAAUCAUAUACUUUUGGU	AUUAAAAAUGUAUGAUUAAAA	Cleavage
CmbHLH26	ath-miR415	1	21	8466	8486	AACAGAGCAGAAACAGAACAU	UGGUUUUUUUUCUCCUUUGUU	Cleavage
CmbHLH76	ath-miR419	1	21	3071	3091	UUAUGAAUGCUGAGGAUGUUG	CUACUUCCUCAACAUUUAUAG	Translation
CmbHLH6	ath-miR4221	1	22	5163	5184	UUUUCCUCUGUUGAAUUCUUGC	CUAGGACUUCAAUAGGGGAAAU	Cleavage
CmbHLH81	ath-miR4221	1	22	11830	11851	UUUUCCUCUGUUGAAUUCUUGC	AAAAGAAAUUAAUGGAGGGAAG	Cleavage
CmbHLH14	ath-miR4240	1	21	3829	3849	UGACUAGACCCGUAACAUUAC	UUGUUGUUGUGGGUUUGGUCA	Cleavage
CmbHLH81	ath-miR4245	1	21	19155	19175	ACAAAGUUUUAUACUGACAAU	UCUAUGAUUAUAAAGCUUUGU	Cleavage
CmbHLH6	ath-miR426	1	21	711	731	UUUUGGAAAUUUGUCCUUACG	AUUUGGUACAAAUUUUCAAAG	Cleavage
CmbHLH81	ath-miR447a-3p	1	22	10029	10049	UUGGGGACGAGAUGUUUUGUUG	UUAUAAAA-AUUUCGUCCUCAA	Cleavage
CmbHLH90	ath-miR447a.2-3p	1	21	2085	2105	UAUGGAAGAAAUUGUAGUAUU	UAUCCUACAGUUUCUUCUAGA	Cleavage
CmbHLH24	ath-miR447a.2-3p	1	21	180	200	UAUGGAAGAAAUUGUAGUAUU	UGUACUGAGAUUUUUUUUAUA	Cleavage
CmbHLH81	ath-miR447b	1	22	10029	10049	UUGGGGACGAGAUGUUUUGUUG	UUAUAAAA-AUUUCGUCCUCAA	Cleavage
CmbHLH16	ath-miR447c-3p	1	22	1102	1123	UUGGGGACGACAUCUUUUGUUG	AUUCAAGAGAAGUUGUCCUCAG	Cleavage
CmbHLH4	ath-miR5017-3p	1	21	3131	3151	UUAUACCAAAUUAAUAGCAAA	AUUGCUCUUAAAUUGGUAUAU	Translation
CmbHLH74	ath-miR5020a	1	21	2169	2189	UGGAAGAAGGUGAGACUUGCA	UACAAUUUUCACAUUUUUCCA	Cleavage
CmbHLH11	ath-miR5020b	1	21	4276	4296	AUGGCAUGAAAGAAGGUGAGA	CGUUACUCUCUUUCAUGUCAG	Cleavage
CmbHLH58	ath-miR5021	1	20	286	305	UGAGAAGAAGAAGAAGAAAA	CCUUCUUCUUCAUCUUCUCU	Cleavage
CmbHLH4	ath-miR5021	1	20	2877	2896	UGAGAAGAAGAAGAAGAAAA	UUUUUUUUUUUUUUUUUUCC	Cleavage
CmbHLH32	ath-miR5021	1	20	1073	1092	UGAGAAGAAGAAGAAGAAAA	UUUUUUUUUUUUUUUUCUUU	Cleavage
CmbHLH32	ath-miR5021	1	20	2347	2366	UGAGAAGAAGAAGAAGAAAA	UUUUUUUUUUUUUUUUUUUG	Cleavage
CmbHLH41	ath-miR5021	1	20	351	370	UGAGAAGAAGAAGAAGAAAA	UUUUUUUUUUUUUUUUUUCC	Cleavage
CmbHLH85	ath-miR5021	1	20	978	997	UGAGAAGAAGAAGAAGAAAA	UUUUUUUUUUUUUCUUUUUU	Cleavage
CmbHLH11	ath-miR5021	1	20	1810	1829	UGAGAAGAAGAAGAAGAAAA	UUUUUCUCUUUUUCUUCUAA	Cleavage
CmbHLH90	ath-miR5021	1	20	1562	1581	UGAGAAGAAGAAGAAGAAAA	GCUUCUUUUUUUUCUUUUCU	Cleavage
CmbHLH21	ath-miR5021	1	20	1672	1691	UGAGAAGAAGAAGAAGAAAA	AUUUUUUUUUCUUUUUUUUU	Cleavage
CmbHLH92	ath-miR5021	1	20	2340	2359	UGAGAAGAAGAAGAAGAAAA	GUUGCUUCUUCUUCUGCUUG	Cleavage
CmbHLH75	ath-miR5024-5p	1	22	105	126	AUGACAAGGCCAAGAUAUAACA	AUCUGCAUUUUGGCCUUGCCAU	Cleavage
CmbHLH70	ath-miR5025	1	21	4498	4518	ACUGUAUAUAUGUAAGUGACA	UUUCAUAUAUAUAUAUAUAGC	Cleavage
CmbHLH70	ath-miR5025	1	21	3879	3899	ACUGUAUAUAUGUAAGUGACA	CUUCACACACAUAUAUACACU	Cleavage
CmbHLH4	ath-miR5640	1	21	8774	8794	UGAGAGAAGGAAUUAGAUUCA	UCAAUCUGCUUCCUUCUUUCC	Cleavage
CmbHLH31	ath-miR5640	1	21	103	123	UGAGAGAAGGAAUUAGAUUCA	GCAUUUUGAUUCUUUUUCUCG	Cleavage
CmbHLH37	ath-miR5641	1	21	11	31	UGGAAGAAGAUGAUAGAAUUA	ACUUUCUGGCAUUUUCUUCCA	Cleavage
CmbHLH79	ath-miR5643a	1	21	1265	1285	AGGCUUUUAAGAUCUGGUUGC	AUAAUCAGAUCUUGAGAGAUU	Cleavage
CmbHLH79	ath-miR5643b	1	21	1265	1285	AGGCUUUUAAGAUCUGGUUGC	AUAAUCAGAUCUUGAGAGAUU	Cleavage
CmbHLH23	ath-miR5648-5p	1	22	1005	1026	UUUGGAAAUAUUUGGCUUGACU	ACAAAAGCAAAAUCUUUCCAAA	Cleavage
CmbHLH34	ath-miR5652	1	21	2139	2159	UUGAAUGUGAAUGAAUCGGGC	GUCUGCUUUAUUUAUAUUCAG	Cleavage
CmbHLH81	ath-miR5652	1	21	3243	3263	UUGAAUGUGAAUGAAUCGGGC	AAUUGAUUCAUUCAUAUAUAA	Cleavage
CmbHLH41	ath-miR5661	1	21	1848	1868	AGAGGUACAUCAUGUAGUCUG	GUGAUUAUAUGAUCUAUUUCU	Cleavage
CmbHLH15	ath-miR5662	1	20	3635	3654	AGAGGUGACCAUUGGAGAUG	CAUUGUCAAUGGUUACUUUU	Cleavage
CmbHLH30	ath-miR773a	1	21	361	381	UUUGCUUCCAGCUUUUGUCUC	UCAAUAAAAGUUGGGAGUGAA	Cleavage
CmbHLH92	ath-miR8171	1	21	3521	3541	AUAGGUGGGCCAGUGGUAGGA	ACAUUUCCCUGGCCCACCUAU	Cleavage
CmbHLH65	ath-miR8173	1	21	1611	1631	AUGUGCUGAUUCGAGGUGGGA	CACAGCAUUGAAUCAGUACAU	Cleavage
CmbHLH66	ath-miR8180	1	19	1418	1436	UGCGGUGCGGGAGAAGUGC	UAACUUCUUCUGUACCGCA	Cleavage
CmbHLH46	ath-miR822-3p	1	21	9691	9711	UGUGCAAAUGCUUUCUACAGG	ACUGCAGAUAGCAUUUGCACU	Cleavage
CmbHLH66	ath-miR825	1	21	1993	2013	UUCUCAAGAAGGUGCAUGAAC	AAUCAUUCACCUUCUUGCGAC	Cleavage
CmbHLH86	ath-miR829-3p.2	1	21	444	464	CAAAUUAAAGCUUCAAGGUAG	GAAACAUGAAGGUUUAAUUUG	Translation
CmbHLH4	ath-miR829-5p	1	21	809	829	ACUUUGAAGCUUUGAUUUGAA	AAUAAAUCAAACCUUCAAAUU	Translation
CmbHLH6	ath-miR833a-5p	1	22	5974	5995	UGUUUGUUGUACUCGGUCUAGU	GGAGGAUCGAAUACAACAAGUA	Cleavage
CmbHLH64	ath-miR834	1	21	221	241	UGGUAGCAGUAGCGGUGGUAA	AUGCUACUACUACUGCUACUA	Cleavage
CmbHLH58	ath-miR837-3p	1	21	563	583	AAACGAACAAAAAACUGAUGG	CUGUCUGUUUUUUGUUUGGUU	Cleavage
CmbHLH4	ath-miR840-3p	1	21	2613	2633	UUGUUUAGGUCCCUUAGUUUC	AAAACGAAGGGGACUAAACAG	Cleavage
CmbHLH68	ath-miR841a-3p	1	21	4160	4180	AUUUCUAGUGGGUCGUAUUCA	AGAAAAUGACCUGUUAGAAGU	Cleavage
CmbHLH2	ath-miR847	1	21	1099	1119	UCACUCCUCUUCUUCUUGAUG	GAGGAAGAAGAAGAGUAGUGA	Cleavage
CmbHLH3	ath-miR847	1	21	869	889	UCACUCCUCUUCUUCUUGAUG	GAGGAAGAAGAAGAGUAGUGA	Cleavage
CmbHLH37	ath-miR857	1	21	2723	2743	UUUUGUAUGUUGAAGGUGUAU	AUGCUCCUUCAACAAAUAAAA	Cleavage
CmbHLH6	ath-miR860	1	21	1311	1331	UCAAUAGAUUGGACUAUGUAU	UAACAUAAUCUAUUUUAUUGA	Cleavage
CmbHLH34	ath-miR863-3p	1	21	2479	2500	UUGAGAGCAACAAG-ACAUAAU	AAUGUGUAUUUGUUGUUCUCAA	Cleavage
CmbHLH78	ath-miR867	1	21	1009	1029	UUGAACAUGGUUUAUUAGGAA	UACUUAAUGAACCACGUUCAU	Cleavage
CmbHLH73	ath-miR870-5p	1	21	526	546	AAGAACAUCAAAUUAGAAUGU	AUGUUCAUGUUUGAUGUUUUU	Cleavage
CmbHLH94	bcy-miR529	1	20	3397	3416	GAAGAAGAGAGAUGGUAGAG	UUUUACUUUCUUUCUUCUUU	Cleavage
CmbHLH5	bcy-miR529	1	20	410	429	GAAGAAGAGAGAUGGUAGAG	AUUUAUUUUCUCUCUUCUUU	Cleavage
CmbHLH27	bdi-miR1122	1	20	1823	1842	UAGAUACAUCCGUAUUUGGA	ACCCAAUGUGGAUGUGUCUC	Cleavage
CmbHLH15	bdi-miR156a	1	21	888	908	UGACAGAAGAGAGAGAGCACA	UAUGCCUUUUUUUUUUUGUCA	Cleavage
CmbHLH46	bdi-miR156b-3p	1	21	1	21	GCUCACUUCUCUCUCUGUCAC	AAGAGAGAGAGAGAAGAGAGA	Cleavage
CmbHLH46	bdi-miR156e-3p	1	21	1	21	GCUCACUUCUCUCUCUGUCAG	AAGAGAGAGAGAGAAGAGAGA	Cleavage
CmbHLH15	bdi-miR156j	1	20	889	908	UGACAGAAGAGAGAGAGCAC	AUGCCUUUUUUUUUUUGUCA	Cleavage
CmbHLH93	bdi-miR159b-5p.2	1	23	2217	2239	AAGGUCUGUCAGAAGGGUGAUAC	GCUCUACCCAUCUAGCAGACCUU	Translation
CmbHLH69	bdi-miR2275b	1	22	1609	1630	UUCAGUUUCUUCUAAUAUCUCA	AAUCGUAGUGGAGGAAACUGAA	Cleavage
CmbHLH69	bdi-miR2275c	1	22	1609	1630	UUUGGUUUCCUCCAAUAUCUCA	AAUCGUAGUGGAGGAAACUGAA	Cleavage
CmbHLH47	bdi-miR393a	1	21	4193	4212	UCCAAAGGGAUCGCAUUGAUC	GGUUAAUGCGAUCC-UUUGGA	Cleavage
CmbHLH47	bdi-miR393b-5p	1	21	4193	4212	UCCAAAGGGAUCGCAUUGAUC	GGUUAAUGCGAUCC-UUUGGA	Cleavage
CmbHLH93	bdi-miR395d-3p	1	21	513	533	AAGUGUUUGGGGAACUCUAGG	UUUGAUGUUCCCUAAACAUUU	Cleavage
CmbHLH76	bdi-miR395p-3p	1	20	1196	1215	UGAAGUGUUUGGAGGAACUC	CAGUUGUUUCAAGUACUUUA	Cleavage
CmbHLH8	bdi-miR5055	1	21	1902	1922	UCUCGCUGCUGAGCUCGGCGU	CAGCCAAGCUUAGUAGCGUGA	Cleavage
CmbHLH32	bdi-miR5061	1	21	2775	2795	UCUGUUCUGUCCUGCUCGGUA	UGCAGUGCAGGACAAAACAGA	Cleavage
CmbHLH46	bdi-miR5064	1	21	7516	7536	CGAAUUUGUCCAUAGCAUCAG	UUGAUGCCAUGGGUAAAUUUU	Cleavage
CmbHLH81	bdi-miR5163a-3p	1	21	23859	23879	UUAGGUAUUUCAGGUUAGGUG	GUUUUGGCCUGAAAUAUUUGA	Cleavage
CmbHLH81	bdi-miR5163a-3p	1	21	24546	24566	UUAGGUAUUUCAGGUUAGGUG	ACUUUGGCCUGAAAUAUUUGA	Cleavage
CmbHLH81	bdi-miR5163a-3p	1	21	25198	25218	UUAGGUAUUUCAGGUUAGGUG	ACUUUGGCCUGAAAUAUUUGA	Cleavage
CmbHLH13	bdi-miR5163b-3p	1	22	1769	1790	UAGAUAUUUCAGGUUGUGUGGA	AAAAAACAAUUUGAAAAAUCUA	Cleavage
CmbHLH1	bdi-miR5167b-5p	1	21	2199	2219	UCUAGUUAAGGUAAUUUAACU	CAUUAAUUUACUUUAAUCAGA	Cleavage
CmbHLH68	bdi-miR5174d-3p	1	24	414	437	CAAUCUUUAUGGAACGGAGAGAGU	AGUGUCUGUGAUCUAUAAAGGUUG	Cleavage
CmbHLH40	bdi-miR5174e-3p.2	1	21	114	134	UUUAUGGAACGGAGGGAGUAG	AUCCUUCCUCCUUUUCAUAAA	Translation
CmbHLH45	bdi-miR5177	1	21	1324	1344	UGAGGUUGUAAAACAGACAGU	CGAGUUUAUUUUACGACUUCA	Cleavage
CmbHLH4	bdi-miR5183	1	21	4672	4692	UAUUUGGACAAAUUUGAGUCA	UAAUUCAAAUUUGUUUAGAGA	Cleavage
CmbHLH4	bdi-miR5185a-5p	1	21	3677	3697	UUCUAGUUCAUUUUUCAAAUC	AACAAGAAAAAUGAAUUAGAA	Cleavage
CmbHLH4	bdi-miR5185b-5p	1	21	3677	3697	UUCUAGUUCAUUUUUCAAAUC	AACAAGAAAAAUGAAUUAGAA	Cleavage
CmbHLH4	bdi-miR5185c-5p	1	21	3677	3697	UUCUAGUUCAUUUUUCAAAUC	AACAAGAAAAAUGAAUUAGAA	Cleavage
CmbHLH4	bdi-miR5185d-5p	1	21	3677	3697	UUCUAGUUCAUUUUUCAAAUC	AACAAGAAAAAUGAAUUAGAA	Cleavage
CmbHLH4	bdi-miR5185e-5p	1	21	3677	3697	UUCUAGUUCAUUUUUCAAAUC	AACAAGAAAAAUGAAUUAGAA	Cleavage
CmbHLH4	bdi-miR5185f-5p	1	21	3677	3697	UUCUAGUUCAUUUUUCAAAUC	AACAAGAAAAAUGAAUUAGAA	Cleavage
CmbHLH4	bdi-miR5185g-5p	1	21	3677	3697	UUCUAGUUCAUUUUUCAAAUC	AACAAGAAAAAUGAAUUAGAA	Cleavage
CmbHLH4	bdi-miR5185h-5p	1	21	3677	3697	UUCUAGUUCAUUUUUCAAAUC	AACAAGAAAAAUGAAUUAGAA	Cleavage
CmbHLH4	bdi-miR5185i-5p	1	21	3677	3697	UUCUAGUUCAUUUUUCAAAUC	AACAAGAAAAAUGAAUUAGAA	Cleavage
CmbHLH4	bdi-miR5185j-5p	1	21	3677	3697	UUCUAGUUCAUUUUUCAAAUC	AACAAGAAAAAUGAAUUAGAA	Cleavage
CmbHLH4	bdi-miR5185k-5p	1	21	3677	3697	UUCUAGUUCAUUUUUCAAAUC	AACAAGAAAAAUGAAUUAGAA	Cleavage
CmbHLH6	bdi-miR5185l-3p	1	21	2779	2799	UUUGGAGAUUGACUUAGAAGC	CAUUUUAAAUCAAUCUUCAAU	Cleavage
CmbHLH26	bdi-miR5185l-3p	1	21	7529	7549	UUUGGAGAUUGACUUAGAAGC	CUCUCAGAGUCAAUCUCCAAU	Cleavage
CmbHLH4	bdi-miR5185m-5p	1	21	3677	3697	UUCUAGUUCAUUUUUCGAAUC	AACAAGAAAAAUGAAUUAGAA	Cleavage
CmbHLH23	bdi-miR5198	1	21	2349	2369	GGGGAAAAGAGAUUGAGGGAG	CUCUUUCACUCUCUUUUUCUC	Cleavage
CmbHLH81	bdi-miR529-3p	1	21	12441	12461	GCUGUACCCUCUCUCUUCUUC	CAAUAAUAGAGAGGGUAUAGG	Cleavage
CmbHLH94	bdi-miR529-5p	1	21	3394	3414	AGAAGAGAGAGAGUACAGCCU	CUCUUUUACUUUCUUUCUUCU	Cleavage
CmbHLH11	bdi-miR529-5p	1	21	1884	1904	AGAAGAGAGAGAGUACAGCCU	AAGCUUUUCUCUCUUUUUUUU	Cleavage
CmbHLH46	bdi-miR7709-5p	1	21	10402	10422	UAAAGUAUGACUAGGCACACG	AUUUUGCCUAGUCGUAAUUUG	Cleavage
CmbHLH8	bdi-miR7711-3p.1	1	24	2112	2135	AGAUUGUUAAAGAGGCCAAGUAUU	UCCUAUUGGAUUUUUUAAUAGUUU	Cleavage
CmbHLH46	bdi-miR7712-5p	1	24	3210	3233	UAGAGCUCUGAAGUUACCACCCAC	UUCUUAGGUAAUUUCAGAAUUCUA	Cleavage
CmbHLH64	bdi-miR7717b-3p	1	24	4001	4024	AACUAUUUUUAAGUUGACCGAGAA	UCCUUGGUUAGCUUAAGAGUAUUU	Cleavage
CmbHLH64	bdi-miR7717c-3p	1	24	5193	5216	UUAGUUGACUGAGAAAUAGACGGU	GUCUUCUAUUUGUCAGUCAGUUGG	Cleavage
CmbHLH71	bdi-miR7727-5p	1	24	494	517	UGAUUAGUUUCAGUUGGUCUGGGC	GAACAGGCCAAUUGGGACUAAACA	Cleavage
CmbHLH28	bdi-miR7729a-3p	1	24	2531	2554	AGCAAUGGUGGUGGUUUGGAGGAG	CUUCCUCGACCCACCGCCAUUGCC	Cleavage
CmbHLH28	bdi-miR7729b-3p	1	24	2531	2554	AGCAAUGGUGGUGGUUUGGAGGAG	CUUCCUCGACCCACCGCCAUUGCC	Cleavage
CmbHLH28	bdi-miR7743-3p	1	24	2825	2848	UUUGAACUUUUGUAUUGGAUCUUU	AAAUCUCCAAAGCAAAAGCUUAAA	Cleavage
CmbHLH67	bdi-miR7743-3p	1	24	1418	1441	UUUGAACUUUUGUAUUGGAUCUUU	ACUUUUUCCAUAAAAAAGUUUAAA	Cleavage
CmbHLH94	bdi-miR7755-3p	1	21	2711	2731	UCAAUUUACGGUGUAGAAUUG	UAAUUAUAUACAGUAGAUUGA	Translation
CmbHLH86	bdi-miR7756-3p	1	24	1927	1950	UGGAGAUGUUGGCAUUGAAUUGGC	AAGAAUGUAAUGACAACAUCUUCA	Cleavage
CmbHLH15	bdi-miR7757-3p.1	1	21	1446	1466	GGUAGUUGAAUGUUUUGUUUA	GCUCCAAAACAUUCAACUCCC	Cleavage
CmbHLH48	bdi-miR7757-3p.2	1	21	4900	4920	AGAUAACUUGAUAUGUAAGUG	GCUUUGAAUAUUAAGUUAUCC	Cleavage
CmbHLH28	bdi-miR7775-3p	1	24	165	188	CUAGUGCUUAGACAAAACCCGGUU	UAAGAGGUUAUGUUUGGGUAUUAG	Cleavage
CmbHLH70	bdi-miR7786-5p	1	24	7729	7752	GUCUAUGUCUAUGUCUGUGCACGC	AUGGGCAUGGGCAUGGGCAUGGGC	Cleavage
CmbHLH81	bdi-miR7787-3p	1	24	21760	21783	UGCUUCGGUCUGUGCUUGGGCACG	AUCGAUCGAGCAUAGAUCGAAGAA	Cleavage
CmbHLH89	bdi-miR9482	1	21	2507	2527	CCUUUGGGGAAGAAGGGAAAC	UCUUCCCUUCUUCUUUCAGGG	Cleavage
CmbHLH82	bdi-miR9488	1	22	482	503	UGAGGGCUAGGCUUUUAUGUAA	AUCAAUAAAAGCUUAGCUCUGA	Cleavage
CmbHLH81	bdi-miR9498	1	21	16025	16045	GACCGUCAAGUGGUUGUUGAG	CGCAGCAACCAUUUGAUUGUU	Cleavage
CmbHLH94	bgy-miR529	1	20	3397	3416	GAAGAAGAGAGAUGGUAGAG	UUUUACUUUCUUUCUUCUUU	Cleavage
CmbHLH5	bgy-miR529	1	20	410	429	GAAGAAGAGAGAUGGUAGAG	AUUUAUUUUCUCUCUUCUUU	Cleavage
CmbHLH47	bna-miR393	1	21	4193	4212	UCCAAAGGGAUCGCAUUGAUC	GGUUAAUGCGAUCC-UUUGGA	Cleavage
CmbHLH81	bna-miR6035	1	21	7111	7131	UGGAGUAGAAAAUGCAGUCGU	GGUGUUGGAUUUUUUACUCCA	Cleavage
CmbHLH27	bra-miR156a-3p	1	21	2659	2679	GCUUACUCUCUCUCUGUCACC	AGAGAGAGAGAGAGAGUAAAC	Cleavage
CmbHLH34	bra-miR158-5p	1	22	1971	1992	CUUUGUCUAUCGUUUGGAAAAG	CUUUUCCAAACAAGAGGCAAAG	Translation
CmbHLH25	bra-miR172b-5p	1	21	1462	1482	GCAGCACCAUUAAGAUUCACA	AGUGAAUGUUAAUUGUGUUGU	Cleavage
CmbHLH61	bra-miR408-5p	1	21	762	782	GGGAGCCAGGGAAGAGGCAGU	CUGGUCUCUUCUCUGGUUUCU	Cleavage
CmbHLH22	bra-miR5712	1	21	776	796	AAUAUUAAUAUAAUUGGUGAG	AAAAUCAAUUGUAUUAAUACU	Cleavage
CmbHLH46	bra-miR5712	1	21	7062	7082	AAUAUUAAUAUAAUUGGUGAG	UACAUUAAUCAUAUUGAUGUU	Cleavage
CmbHLH32	bra-miR5712	1	21	2379	2399	AAUAUUAAUAUAAUUGGUGAG	AGUAUCUGUUAUAUUAAUAUA	Cleavage
CmbHLH84	bra-miR5715	1	21	396	416	ACGUGAUAAGCCUCUGAAGAA	UACUUCAGAGGUCUAUUGUGU	Cleavage
CmbHLH10	bra-miR5716	1	21	2079	2099	UUGGAUAAUUGAAGAUAUAAA	AUUAUAGCUUGAAUUAUCUAG	Translation
CmbHLH24	bra-miR5717	1	21	629	649	GUUUGGAUUGUUUGCCUUGGC	GUCAAGACAAAUAAUUCAGGU	Cleavage
CmbHLH30	bra-miR5717	1	21	1438	1458	GUUUGGAUUGUUUGCCUUGGC	AACAGUGCAGGCAAUUCAGAC	Cleavage
CmbHLH85	bra-miR5720	1	21	4319	4339	UUGUGAUUUGGUUGGAAUAUC	GCUGUCACAAUCAAAUCAUAA	Cleavage
CmbHLH2	bra-miR9555b-5p	1	21	3385	3405	UGUAAUUGCGGGGUUCUAAGC	UUUUGGUACUUUGCAAUUGCA	Cleavage
CmbHLH3	bra-miR9555b-5p	1	21	3155	3175	UGUAAUUGCGGGGUUCUAAGC	UUUUGGUACUUUGCAAUUGCA	Cleavage
CmbHLH58	bra-miR9561-3p	1	22	688	709	GAGAGACUCUGAAAGACUCACC	UUUGGGUUUUGUAGAGUUUCUC	Cleavage
CmbHLH29	bra-miR9561-5p	1	23	4799	4821	UGAGUCUCUCACCAGUCUUUCAC	UACAAACAUUGUUGAGGGACUCA	Cleavage
CmbHLH43	bra-miR9563a-5p	1	21	1897	1917	ACCCGUCUCUUAAUUUUUAAC	CAUAAGAAGUAAGAGAAGGGU	Cleavage
CmbHLH81	bra-miR9563b-3p	1	22	7361	7382	AAAUUAAGAGAUGAAUUCUUAC	CUCCAACUUUAUCUCUUAAUUU	Cleavage
CmbHLH50	bra-miR9563b-3p	1	22	422	443	AAAUUAAGAGAUGAAUUCUUAC	AAGAGAAAUCAUUUUUUCAUUU	Cleavage
CmbHLH92	bra-miR9563b-3p	1	22	3231	3252	AAAUUAAGAGAUGAAUUCUUAC	UCCAAAAAUCAUUUUUUAGUUU	Cleavage
CmbHLH17	bra-miR9565-3p	1	21	491	511	CUGAAGCUAGUGAAAGAGAGA	GUUCUCUUUCUCUACCUUUAG	Translation
CmbHLH32	bra-miR9565-5p	1	21	121	141	UCUCGUUCUCUCGUUUCAGCU	CUCUGAAGAGAGAGAAAGAGA	Cleavage
CmbHLH43	bra-miR9569-5p	1	21	286	306	UGAGUUAUCAUUGGUCUUGUG	UGCAAGGUCAAUGAUGAUCCA	Cleavage
CmbHLH71	bra-miR9569-5p	1	21	876	896	UGAGUUAUCAUUGGUCUUGUG	GGUGAAGCUAAUGAUAACUCG	Cleavage
CmbHLH47	cca-miR393	1	22	4192	4212	UCCAAAGGAAUCGCAUUGAUCC	UGGUUAAUGCGAU-CCUUUGGA	Cleavage
CmbHLH93	cca-miR395b	1	21	2049	2069	CUGAAGUGUUUGGAGGAACUC	AAAUUCCUACAAACACUUCAC	Cleavage
CmbHLH93	cca-miR395c	1	21	2049	2069	CUGAAGUGUUUGGAGGAACUC	AAAUUCCUACAAACACUUCAC	Cleavage
CmbHLH49	cca-miR396a-3p	1	21	1251	1271	GUUCAAGAAAGCUGUGGGAAA	CUUCUUAUAGUUUUUUUGAAA	Cleavage
CmbHLH81	cca-miR6108d	1	24	24378	24401	AUAAGGAGAGUUAAGCUGAGAAGC	UUUCUUCAGCUUAACUGUUCUUGA	Cleavage
CmbHLH81	cca-miR6108d	1	24	25030	25053	AUAAGGAGAGUUAAGCUGAGAAGC	UUUCUUCAGCUUAACUGUUCUUGA	Cleavage
CmbHLH81	cca-miR6108f	1	21	10414	10434	UAUGGUGAGAAGGGUAAGAAG	UAACUUACCCUUUUUACCAAA	Cleavage
CmbHLH47	cme-miR393a	1	21	4193	4212	UCCAAAGGGAUCGCAUUGAUC	GGUUAAUGCGAUCC-UUUGGA	Cleavage
CmbHLH47	cme-miR393b	1	21	4193	4212	UCCAAAGGGAUCGCAUUGAUC	GGUUAAUGCGAUCC-UUUGGA	Cleavage
CmbHLH47	cme-miR393c	1	21	4193	4212	UCCAAAGGGAUCGCAUUGAUC	GGUUAAUGCGAUCC-UUUGGA	Cleavage
CmbHLH7	cpa-miR172a	1	21	1146	1166	GGGAAUCUUGAUGAUGCUGCA	GACAACAUCAUCAAGUUUUUC	Cleavage
CmbHLH7	cpa-miR172b	1	21	1146	1166	GGGAAUCUUGAUGAUGCUGCA	GACAACAUCAUCAAGUUUUUC	Cleavage
CmbHLH47	cpa-miR393	1	22	4192	4212	UCCAAAGGGAUCGCAUUGAUCC	UGGUUAAUGCGAUCC-UUUGGA	Cleavage
CmbHLH87	cpa-miR8142	1	24	1387	1410	UGAGGUAAGUAGACAGUAAAGGUU	UUUUUUUGGUUUUUACUUACUUCA	Cleavage
CmbHLH46	cpa-miR8142	1	24	3232	3255	UGAGGUAAGUAGACAGUAAAGGUU	UAUGAAUGAUGUUUACUUAUCUCA	Cleavage
CmbHLH6	cpa-miR8145	1	24	2891	2914	AUAAACAGAUAGAAUGACAGCCUU	GAUAGUGUCAUUUUAUUUUUUUAA	Cleavage
CmbHLH90	cpa-miR8146	1	24	591	614	AGGAAGACGGUGAGUAGAAGCCAA	CCUCUUCCUGUUCACCAUCUUCCU	Cleavage
CmbHLH31	cpa-miR8154	1	22	314	335	CAGAGGAGGAGAUGAAGAGGGA	CCCCUCCUCAUCUUCCUCUCUG	Cleavage
CmbHLH69	cpa-miR8154	1	22	406	427	CAGAGGAGGAGAUGAAGAGGGA	AAUCUCUUUGUCUUCUUCUUUU	Cleavage
CmbHLH51	cpa-miR8154	1	22	2122	2143	CAGAGGAGGAGAUGAAGAGGGA	AAACUUUUUAUUUCUUCCUUUA	Cleavage
CmbHLH39	cre-miR1149.2	1	21	73	93	UGUUGUCUGACAUGGAGGGUC	CACCCUCCAUUUCAGACAGAA	Translation
CmbHLH81	cre-miR1162-3p	1	22	19217	19238	UGUUGUAGUAGUUUAGCCCUGC	GUUGGGUUGAACUUCUGCAACG	Cleavage
CmbHLH81	cre-miR1162-3p	1	22	21296	21317	UGUUGUAGUAGUUUAGCCCUGC	ACAUGUAUAAACUACUACGACA	Cleavage
CmbHLH23	cre-miR1166.2	1	19	1188	1206	AGGUCCAUGACCUCAUGGG	CCCAUGAGGUCAUAGGCAU	Cleavage
CmbHLH42	cre-miR1173	1	21	1715	1735	AUGGUUGCAAUAGAAAUCAUG	GAUUAUUUUUAUUGCAAAUAU	Cleavage
CmbHLH11	cre-miR905-3p	1	21	1145	1165	AAGGUGCCAUAUCCAGGGACC	CCCCUUUGGAUAUGGUGCUUU	Cleavage
CmbHLH22	cre-miR905-3p	1	21	1692	1712	AAGGUGCCAUAUCCAGGGACC	CAUCCACUGAUAUGGUACCUU	Cleavage
CmbHLH90	cre-miR9897-3p	1	21	3653	3673	UUACGGCUCCUUCUUAUCGGC	UACGAGAAGGAAGAGCUGUAA	Translation
CmbHLH54	csi-miR172c	1	22	933	954	UGGAAUCUUGAUGAUGCUGCAG	CUAUAGCAAGGUCAAGAUUCCA	Cleavage
CmbHLH15	csi-miR3946	1	24	304	327	UUGUAGAGAAAGAGAAGAGAGCAC	ACUCUCUCUCUUUUUUCUCUAUAU	Cleavage
CmbHLH32	csi-miR3946	1	24	1073	1096	UUGUAGAGAAAGAGAAGAGAGCAC	UUUUUUUUUUUUUUUUCUUUGCAG	Cleavage
CmbHLH92	csi-miR3946	1	24	3214	3237	UUGUAGAGAAAGAGAAGAGAGCAC	ACAUUCUUUUCUCUUUCUCCAAAA	Cleavage
CmbHLH1	csi-miR3946	1	24	1306	1329	UUGUAGAGAAAGAGAAGAGAGCAC	UUAUGUUCUUCUUUUUUUUUAAAA	Cleavage
CmbHLH87	csi-miR3948	1	24	2040	2063	UGGAGUGGGAGUGGGAGUAGGGUG	UGCAACUCUCUCACUUUCACUCCA	Cleavage
CmbHLH8	csi-miR3948	1	24	472	495	UGGAGUGGGAGUGGGAGUAGGGUG	ACUAUGACUCGCACUCCAACUCCA	Cleavage
CmbHLH70	csi-miR3950	1	21	2525	2545	UUUUUCGGCAACAUGAUUUCU	CAUAAACAUUUUGCCGAAAAA	Cleavage
CmbHLH8	csi-miR3951	1	21	5504	5524	UAGAUAAAGAUGAGAGAAAAA	AUUUUUUUUUGUUUUUGUUUA	Cleavage
CmbHLH49	csi-miR396c	1	20	1251	1270	UUCAAGAAAUCUGUGGGAAG	CUUCUUAUAGUUUUUUUGAA	Translation
CmbHLH50	csi-miR473	1	21	227	247	ACUCUCCCUCAAGGGCUUCGC	GUGGAGUUCUUGAGGAGGAGU	Cleavage
CmbHLH15	csi-miR857	1	24	1320	1343	UUUUGAAUGUUGAAUGGUGGCUAU	AUCCCUUCUAUUCAACAUUCCAAA	Cleavage
CmbHLH29	ddi-miR-7095-3p	1	21	3470	3490	GGAUCUGUUAAAAUUGGAUAA	AGAGCUAAUUUUAACAAAUUC	Cleavage
CmbHLH6	ddi-miR-7097	1	21	2131	2151	UUCUCUACUAGUGCCGAAAUC	AAUUCAAGCACUAGUAGAGAG	Cleavage
CmbHLH89	ddi-miR-7098	1	21	3006	3026	CUCUCAAUUUUAACCAACAAC	UCAGGUGGGUAAAAUUGAGAG	Cleavage
CmbHLH26	ddi-miR-7131a-5p	1	21	7002	7022	UGGCUGCUGAAAUUAAUAUGG	CAGUAUUUCUUUUAGCAGCCA	Cleavage
CmbHLH38	esi-miR3469-3p	1	23	110	132	GGAGAGUGGUCGGAUUGUAGCUC	UGUAUACAAUUCGUUCACUUUCU	Translation
CmbHLH41	far-miR1134	1	24	3395	3418	CGACAACAACAACAAGAAGAAGAG	GUAUUCAUUUUGUUGUUGUUAUUG	Cleavage
CmbHLH29	far-miR1134	1	24	5393	5416	CGACAACAACAACAAGAAGAAGAG	GUGCUGUUGUUGUUGUUGUUGUUA	Cleavage
CmbHLH53	far-miR1134	1	24	2024	2047	CGACAACAACAACAAGAAGAAGAG	UUAGUACUAUUGUUGUUGUUGUUG	Cleavage
CmbHLH15	far-miR156a	1	21	888	908	UGACAGAAGAGAGAGAGCACA	UAUGCCUUUUUUUUUUUGUCA	Cleavage
CmbHLH11	far-miR529	1	21	1884	1904	AGAAGAGAGAGAGCACAGCUU	AAGCUUUUCUCUCUUUUUUUU	Cleavage
CmbHLH81	far-miR529	1	21	12669	12689	AGAAGAGAGAGAGCACAGCUU	CUACAGUGUUUUCUCUCUUUU	Cleavage
CmbHLH27	far-miR529	1	21	185	205	AGAAGAGAGAGAGCACAGCUU	ACUCUUUGCUCUCUUUUUUUU	Cleavage
CmbHLH63	far-miR529	1	21	2669	2689	AGAAGAGAGAGAGCACAGCUU	CUGUUUUGCUCUGUUUCUUCU	Cleavage
CmbHLH46	ghr-miR3476-5p	1	21	8062	8082	UGAACUGGGUUUGUUGGCUGC	AAAGCUAUCAAGCCCAUUUCA	Cleavage
CmbHLH47	ghr-miR393	1	22	4192	4212	UCCAAAGGGAUCGCAUUGAUCU	UGGUUAAUGCGAUCC-UUUGGA	Cleavage
CmbHLH43	ghr-miR7484a	1	24	1431	1454	UUUGUAUAUUAGAUCAAAGAGCAA	AUGUCCUUUGAACUAAUUUAUAAA	Cleavage
CmbHLH43	ghr-miR7484b	1	24	1431	1454	UUUGUAUAUUAGAUCAAAGAGCAA	AUGUCCUUUGAACUAAUUUAUAAA	Cleavage
CmbHLH77	ghr-miR7493	1	24	759	782	AAUAUUUUAAUAAUUCAAUCGUCA	AUACCAAAGGAUUAUUAAGGUAUU	Cleavage
CmbHLH92	ghr-miR7499	1	24	5291	5314	AUAUAAUUUUCGGUUAAUUCGGUU	CUUUGAAUUAAAUGAUAAUUAUAU	Cleavage
CmbHLH57	ghr-miR7499	1	24	2822	2845	AUAUAAUUUUCGGUUAAUUCGGUU	GGUGCGAUCAAGUGAAAAUUAUAU	Cleavage
CmbHLH31	gma-miR1507c-5p	1	21	33	53	GAGGUGUUUGGGAUGAGAGAA	CCCUCCCAUCCCAACCAUUUC	Cleavage
CmbHLH32	gma-miR1508c	1	21	870	890	UAGAAAGGGAAAUAGCAGUUG	UCCAUGCUGUUUUCCUUUUUA	Cleavage
CmbHLH46	gma-miR1508c	1	21	1093	1113	UAGAAAGGGAAAUAGCAGUUG	CUAUUUCUAUUUCUAUUUCUA	Cleavage
CmbHLH40	gma-miR1509a	1	22	92	113	UUAAUCAAGGAAAUCACGGUCG	GGGCCAUGAUUUUCUUGCUUGA	Cleavage
CmbHLH40	gma-miR1509b	1	21	93	113	UUAAUCAAGGAAAUCACGGUU	GGCCAUGAUUUUCUUGCUUGA	Cleavage
CmbHLH30	gma-miR1510a-5p	1	24	3021	3044	AGGGAUAGGUAAAACAAUGACUGC	CUUUACACUAAUUUACCUAUCUCU	Cleavage
CmbHLH84	gma-miR1512a-3p	1	21	2465	2485	GCUUUAAGAAUUUCAGUUAUG	UAAAAUUGGACUUCUUAAAGC	Translation
CmbHLH87	gma-miR1513a-3p	1	23	2100	2122	UUUAAAUGUGUAUAAGUCAUGGU	UUUCUGCAUAAUACACGUUUAAA	Cleavage
CmbHLH81	gma-miR1518	1	21	4961	4981	UGUGUUGUAAAGUGAAUAUCA	UAGUAUUCAUUUUAUCACAUA	Cleavage
CmbHLH69	gma-miR1520e	1	24	48	71	CAAUAAGAACGUGACAUAUGACAG	AAUACAUAUUUCAUGUCUUUAUUG	Cleavage
CmbHLH54	gma-miR1520o	1	24	823	846	UCAUCGUCCAAUCAGAAUGUGACA	GGGAAUAAUAUGGUUGGAUGAUGA	Cleavage
CmbHLH5	gma-miR1523a	1	20	356	375	AUGGGAUAAAUGUGAGCUCA	AGUGCUCACCUUUGUUCCAU	Translation
CmbHLH67	gma-miR1525	1	21	166	186	UGGGUUAAUUAAGUUUUUAGU	AUUAAAAAUUUAGUUAAUUAA	Cleavage
CmbHLH48	gma-miR1530	1	21	2374	2394	UUUUCACAUAAAUUAAAAUAU	CUAUUUUGAUCUUUGUGAAAA	Translation
CmbHLH8	gma-miR1530	1	21	5345	5365	UUUUCACAUAAAUUAAAAUAU	GAAUUUCAAUUUAUGGGAGAG	Cleavage
CmbHLH74	gma-miR1531-5p	1	24	2777	2800	AUAUGGACGAAGAGAUAGGUAAAU	CCUCCUCUCUCUCUCUGUCCAUAU	Translation
CmbHLH90	gma-miR1533	1	19	2287	2305	AUAAUAAAAAUAAUAAUGA	UUAUUAUUAUUUUUUUUUU	Cleavage
CmbHLH1	gma-miR1533	1	19	3026	3044	AUAAUAAAAAUAAUAAUGA	UCUUUAUUAUUUUUAGUAA	Cleavage
CmbHLH4	gma-miR1533	1	19	6559	6577	AUAAUAAAAAUAAUAAUGA	UCCUUUUUAUUUUUAUUUU	Cleavage
CmbHLH19	gma-miR1533	1	19	2210	2228	AUAAUAAAAAUAAUAAUGA	UCUUUUUUAUUAUUAUUAU	Cleavage
CmbHLH15	gma-miR156b	1	21	888	908	UGACAGAAGAGAGAGAGCACA	UAUGCCUUUUUUUUUUUGUCA	Cleavage
CmbHLH89	gma-miR167h	1	24	1833	1856	AUCAUGCUGGCAGCUUCAACUGGU	ACCACAUGAAGUUGUCAGAAUGAU	Cleavage
CmbHLH2	gma-miR169h	1	21	4731	4751	GGCGAGACAUCUUGGCUCAUU	GGAAGGCCAGGAUGUCUUGCC	Cleavage
CmbHLH3	gma-miR169h	1	21	4499	4519	GGCGAGACAUCUUGGCUCAUU	GGAAGGCCAGGAUGUCUUGCC	Cleavage
CmbHLH49	gma-miR2108a	1	21	1964	1984	UUAAUGUGUUGUGUUUGUCGG	AUCACAAACACAAUACAUGAG	Cleavage
CmbHLH47	gma-miR393a	1	21	4193	4212	UCCAAAGGGAUCGCAUUGAUC	GGUUAAUGCGAUCC-UUUGGA	Cleavage
CmbHLH47	gma-miR393c-5p	1	22	4192	4212	UCCAAAGGGAUCGCAUUGAUCC	UGGUUAAUGCGAUCC-UUUGGA	Cleavage
CmbHLH47	gma-miR393d	1	22	4192	4212	UCCAAAGGGAUCGCAUUGAUCC	UGGUUAAUGCGAUCC-UUUGGA	Cleavage
CmbHLH47	gma-miR393e	1	22	4192	4212	UCCAAAGGGAUCGCAUUGAUCC	UGGUUAAUGCGAUCC-UUUGGA	Cleavage
CmbHLH47	gma-miR393f	1	22	4192	4212	UCCAAAGGGAUCGCAUUGAUCC	UGGUUAAUGCGAUCC-UUUGGA	Cleavage
CmbHLH47	gma-miR393g	1	22	4192	4212	UCCAAAGGGAUCGCAUUGAUCC	UGGUUAAUGCGAUCC-UUUGGA	Cleavage
CmbHLH76	gma-miR395h	1	21	1196	1216	AUGAAGUGUUUGGGAGAACUC	CAGUUGUUUCAAGUACUUUAU	Cleavage
CmbHLH49	gma-miR396a-3p	1	20	1251	1270	UUCAAUAAAGCUGUGGGAAG	CUUCUUAUAGUUUUUUUGAA	Cleavage
CmbHLH13	gma-miR396g	1	21	940	960	UUCUUGAACUUCUUAUGCAUC	CAUGGAGAAAAAGUUCAAGAA	Cleavage
CmbHLH6	gma-miR4342	1	24	1139	1162	AAUCGACUUAGAAUGUAGGAUGGU	UUUCCCCUUAAUUUUGAGUUGAUU	Cleavage
CmbHLH4	gma-miR4348c	1	21	6085	6105	UGUUAAACUUGCAAGAUGACA	CAUUAUUUUGCAACUUUGACG	Cleavage
CmbHLH39	gma-miR4352b	1	24	1693	1716	UAAAAUGUAGACAUUCUAAGACGG	UUUUUAUAGAAUUUUUAUAUUUUA	Cleavage
CmbHLH51	gma-miR4373	1	24	953	976	AAGUUGACGUACGUACGGAUUGAC	CAUACUCCUUAUGUAUGUGAACUU	Cleavage
CmbHLH58	gma-miR4376-5p	1	22	3491	3512	UACGCAGGAGAGAUGACGCUGU	CAGGUCUCAUUUCUUUUGUGUA	Cleavage
CmbHLH81	gma-miR4379	1	24	4951	4974	UAGAGUGUAUACUGUGAGAGGCCU	UUAUUUUUCAUAGUAUUCAUUUUA	Cleavage
CmbHLH2	gma-miR4380b	1	22	4340	4361	UAUGGUCAUACGGAUUGUUGAU	CUAGACAAAUUGUAUGACCAUU	Cleavage
CmbHLH3	gma-miR4380b	1	22	4108	4129	UAUGGUCAUACGGAUUGUUGAU	CUAGACAAAUUGUAUGACCAUU	Cleavage
CmbHLH1	gma-miR4392	1	22	406	427	UCUGCGAAAAUGUGAUUUCGGA	GCUGAAACCUUAUUUUCGUAGA	Cleavage
CmbHLH6	gma-miR4393a	1	24	2351	2374	UGAGAAAAGGACGGCAGAAAAGCC	UAAACUUCUGUUUUUCUUUUUUCA	Cleavage
CmbHLH30	gma-miR4394	1	24	4442	4465	AAUGGACUAAAGAGAAAGGGGCCG	UUAUUCCUUUUUCAUUAUUCCAUU	Translation
CmbHLH26	gma-miR4406	1	24	7519	7542	AUUGAUUCUGAGAGAACCGGUGUA	GACACGGACUCUCUCAGAGUCAAU	Cleavage
CmbHLH35	gma-miR4410	1	24	810	833	UAUGUUGAUCCGUAUGAGUCGUAC	UACAUACUCAAAUAGAUCAAUAUA	Translation
CmbHLH65	gma-miR4415a-3p	1	21	1966	1986	UUGAUUCUCAUCACAACAUGG	GUCUGAAGUGAUGAGAAUUAA	Cleavage
CmbHLH65	gma-miR4415b-3p	1	21	1966	1986	UUGAUUCUCAUCACAACAUGG	GUCUGAAGUGAUGAGAAUUAA	Cleavage
CmbHLH85	gma-miR4992	1	22	2248	2269	AUUCUAAGAUGGUUUUUGUUAG	AUCAUAAGAACUCUUUUAGAAU	Translation
CmbHLH67	gma-miR4994-5p	1	20	2140	2159	GGUUAGCUCAAGGAUCUCAC	GUGGGGUUCUUGGGCUAAUG	Cleavage
CmbHLH81	gma-miR5030	1	22	17643	17664	AGAACAAUUUGUGUUUUACCGG	CCCUUAAAAUACAAGUUGUUUA	Cleavage
CmbHLH69	gma-miR5369	1	19	414	432	UGAGAAAAGGAGGAUGUCA	UGUCUUCUUCUUUUUUUCA	Cleavage
CmbHLH76	gma-miR5371-5p	1	21	953	973	UAGGAAUUAGUCACUCAGAUC	AAUUUCAGUGACUGAUUUCUC	Cleavage
CmbHLH38	gma-miR5372	1	21	618	638	UUGUUCGAUAAAACUGUUGUG	UACAAUAAUUUUAUUUAACAA	Cleavage
CmbHLH70	gma-miR5380c	1	21	9030	9050	AUGAAUGGUGAAGAUGAAGAG	UGGUUAAUUUUUAUCAUUCAU	Cleavage
CmbHLH15	gma-miR5667-5p	1	21	393	413	AAUCCAUUCAGAUCUGUUUCG	CUUAAGAUAUCUGGAUGGAUU	Cleavage
CmbHLH14	gma-miR5674a	1	21	3195	3215	UAAUUGUGUUGUACAUUAUCA	UGAUUAUGAGCAACACGAUUA	Cleavage
CmbHLH14	gma-miR5674b	1	21	3195	3215	UAAUUGUGUUGUACAUUAUCA	UGAUUAUGAGCAACACGAUUA	Cleavage
CmbHLH14	gma-miR5769	1	21	545	565	UGAGGGAAAUGAAGACGACGA	CAGUCUUCUUCAAUUCUUUCA	Cleavage
CmbHLH24	gma-miR5780d	1	22	2989	3010	UGUUUUGAGUUUCUGAUAAAUU	UUGUUGUUAGGAACUCAAAGUU	Cleavage
CmbHLH67	gma-miR6299	1	22	777	798	AUUUAAAAUUAUUGAUUUGUCA	AUACAAAUCUAUGAUUUUGAAC	Cleavage
CmbHLH28	gma-miR6299	1	22	1481	1502	AUUUAAAAUUAUUGAUUUGUCA	AUACAAAUAAAUAGUUUAAGAU	Cleavage
CmbHLH86	gma-miR9725	1	21	2404	2424	UUAAUUUUUUUGGAUCAGCAU	CUGUUGAACCAAAGAACUUAA	Cleavage
CmbHLH4	gma-miR9725	1	21	4733	4753	UUAAUUUUUUUGGAUCAGCAU	UACCUUAUCCAAAAAAAUUGU	Cleavage
CmbHLH93	gma-miR9725	1	19	1	19	UUAAUUUUUUUGGAUCAGC	ACUCGGCCAAAAAAAUUAA	Cleavage
CmbHLH87	gma-miR9726	1	22	6336	6357	UAUAGGCAUUAUUUUUUUCUUC	UGUGAGAAAAAUAAUACAUAUA	Cleavage
CmbHLH81	gma-miR9736	1	21	17998	18018	UGAAAGACAAACAAAGGUGGG	CCCACUUUUGUUUUUCUUUAA	Cleavage
CmbHLH71	gma-miR9737	1	22	2165	2185	UUGUGGCUGAAAUCACUGUUGC	GAAACAGU-AUUGCAGCCACAA	Translation
CmbHLH73	gma-miR9744	1	21	2367	2386	AAUGGAUAUGAGCUGCAUACA	UCUAUGCAGC-CAUAUCCGUU	Translation
CmbHLH56	gma-miR9745	1	24	88	111	AGAAUUAAAUUUGGACCGUAUAAC	AAAAAAAGUUCCAAAUUUAAUUUG	Cleavage
CmbHLH70	gma-miR9746a	1	24	2080	2103	AAAGUGUUUGAAUCUCAAUUAGAU	UUUUAAUUUAGAUUCUAAUAUUUU	Cleavage
CmbHLH47	gma-miR9746a	1	24	4092	4115	AAAGUGUUUGAAUCUCAAUUAGAU	GAAAGAUUUAAAUUUAAAUGCUUU	Cleavage
CmbHLH70	gma-miR9746b	1	24	2080	2103	AAAGUGUUUGAAUCUCAAUUAGAU	UUUUAAUUUAGAUUCUAAUAUUUU	Cleavage
CmbHLH47	gma-miR9746b	1	24	4092	4115	AAAGUGUUUGAAUCUCAAUUAGAU	GAAAGAUUUAAAUUUAAAUGCUUU	Cleavage
CmbHLH70	gma-miR9746c	1	24	2080	2103	AAAGUGUUUGAAUCUCAAUUAGAU	UUUUAAUUUAGAUUCUAAUAUUUU	Cleavage
CmbHLH47	gma-miR9746c	1	24	4092	4115	AAAGUGUUUGAAUCUCAAUUAGAU	GAAAGAUUUAAAUUUAAAUGCUUU	Cleavage
CmbHLH70	gma-miR9746d	1	24	2080	2103	AAAGUGUUUGAAUCUCAAUUAGAU	UUUUAAUUUAGAUUCUAAUAUUUU	Cleavage
CmbHLH47	gma-miR9746d	1	24	4092	4115	AAAGUGUUUGAAUCUCAAUUAGAU	GAAAGAUUUAAAUUUAAAUGCUUU	Cleavage
CmbHLH70	gma-miR9746e	1	24	2080	2103	AAAGUGUUUGAAUCUCAAUUAGAU	UUUUAAUUUAGAUUCUAAUAUUUU	Cleavage
CmbHLH47	gma-miR9746e	1	24	4092	4115	AAAGUGUUUGAAUCUCAAUUAGAU	GAAAGAUUUAAAUUUAAAUGCUUU	Cleavage
CmbHLH70	gma-miR9746f	1	24	2080	2103	AAAGUGUUUGAAUCUCAAUUAGAU	UUUUAAUUUAGAUUCUAAUAUUUU	Cleavage
CmbHLH47	gma-miR9746f	1	24	4092	4115	AAAGUGUUUGAAUCUCAAUUAGAU	GAAAGAUUUAAAUUUAAAUGCUUU	Cleavage
CmbHLH70	gma-miR9746g	1	24	2080	2103	AAAGUGUUUGAAUCUCAAUUAGAU	UUUUAAUUUAGAUUCUAAUAUUUU	Cleavage
CmbHLH47	gma-miR9746g	1	24	4092	4115	AAAGUGUUUGAAUCUCAAUUAGAU	GAAAGAUUUAAAUUUAAAUGCUUU	Cleavage
CmbHLH70	gma-miR9746h	1	24	2080	2103	AAAGUGUUUGAAUCUCAAUUAGAU	UUUUAAUUUAGAUUCUAAUAUUUU	Cleavage
CmbHLH47	gma-miR9746h	1	24	4092	4115	AAAGUGUUUGAAUCUCAAUUAGAU	GAAAGAUUUAAAUUUAAAUGCUUU	Cleavage
CmbHLH16	gma-miR9749	1	21	527	547	UUAGCUUCUUUCACCUUUCCC	GUGAAAGGAGAAGGAAGAUAA	Cleavage
CmbHLH87	gma-miR9753	1	24	4363	4386	ACAAUUUGGGACUUAGGGCUACAA	CUGCUGUGCUGGGUUUCAAAUUGU	Cleavage
CmbHLH93	gma-miR9760	1	21	239	259	UGGAUGAUGUAGUUUUGAUUG	UUAACAAAGCAACAUCAUUCA	Translation
CmbHLH63	gma-miR9762	1	21	483	503	UACAGAUCUUUGGAAACAGGC	AAUUGUUUCUGAAGAUCUUUG	Cleavage
CmbHLH6	gma-miR9766	1	21	346	366	UUUGAAGGGAAGGAAUGAAAC	GUUUCGAUCCUUAUCUUCAAA	Cleavage
CmbHLH19	gma-miR9766	1	21	3271	3291	UUUGAAGGGAAGGAAUGAAAC	CUUUCAUUCAUUUUCUUUGAA	Cleavage
CmbHLH21	gra-miR164a	1	21	271	291	CAUGUGCCUUGGCUCUCCAUC	AUUGGGCAGCCAAGUCGCAUG	Cleavage
CmbHLH29	gra-miR166d	1	21	1074	1094	UGAUGGGAAUGUUGUUUGGCU	GACCAGACAACAUUCUCAGCC	Cleavage
CmbHLH68	gra-miR5207	1	24	813	836	CUUAAGGUGGGUUUGGAUGGGCGA	GAAAAGAUCCAAACUUGCCUUAAA	Cleavage
CmbHLH2	gra-miR530a	1	21	4861	4881	AGGUGCAGAUGCAGUUGCAGG	CUUGUAAAUGCAUUUGCUCCU	Cleavage
CmbHLH88	gra-miR530a	1	21	339	359	AGGUGCAGAUGCAGUUGCAGG	CAUCCAAUUGCUUCUGCAUCU	Translation
CmbHLH52	gra-miR7484h	1	21	1043	1063	UUUAACCGUAGAAAUGGAUGA	AGAUUCAUUUUUAUGGUUCAG	Cleavage
CmbHLH52	gra-miR7484i	1	21	1043	1063	UUUAACCGUAGAAAUGGAUGA	AGAUUCAUUUUUAUGGUUCAG	Cleavage
CmbHLH69	gra-miR7494b	1	23	246	268	AGAGGGAGAAGCAGAAGAGAAUA	AUUUCUUUUCUUCUUCUUCUUUU	Cleavage
CmbHLH69	gra-miR7494b	1	23	1209	1231	AGAGGGAGAAGCAGAAGAGAAUA	AUGCCUCUUCUGAUUUUCUCUCC	Translation
CmbHLH57	gra-miR7494b	1	23	93	115	AGAGGGAGAAGCAGAAGAGAAUA	GGUGCUUUUUUCUUUCUCUCUCU	Cleavage
CmbHLH85	gra-miR7494e	1	21	3847	3867	UCGUGAUCUUUAGCGGUGUUU	GAGUGCUGCUAGAGAUCAUGG	Cleavage
CmbHLH85	gra-miR7494f	1	21	3847	3867	UCGUGAUCUUUAGCGGUGUUU	GAGUGCUGCUAGAGAUCAUGG	Cleavage
CmbHLH11	gra-miR7502e	1	21	744	764	UUAACGGUAGAAAUGGAUGAA	GACAUCCAUUUCUCUCGUCAA	Cleavage
CmbHLH48	gra-miR7504d	1	24	2018	2041	AGGAAAAAAAAUCUGAUUUGUCAU	ACCUAAAAUUAAAUUUUUUUUUCC	Cleavage
CmbHLH81	gra-miR7504d	1	24	16213	16236	AGGAAAAAAAAUCUGAUUUGUCAU	CUCUAGGGUUAGGUUUUUUUUUUU	Cleavage
CmbHLH46	gra-miR7504e	1	24	1074	1097	AGGAGAAAAAAAUCUGAUUUGUCA	AAAAAAGUAAGAUUUUUUUCUAUU	Cleavage
CmbHLH21	gra-miR7504e	1	24	1661	1684	AGGAGAAAAAAAUCUGAUUUGUCA	AUUUAAUUAGGAUUUUUUUUUCUU	Cleavage
CmbHLH74	gra-miR7504e	1	24	1916	1939	AGGAGAAAAAAAUCUGAUUUGUCA	AAAAAAAAAAGAUUUUUUUUUUUU	Cleavage
CmbHLH46	gra-miR7504f	1	24	1074	1097	AGGAGAAAAAAAUCUGAUUUGUCA	AAAAAAGUAAGAUUUUUUUCUAUU	Cleavage
CmbHLH21	gra-miR7504f	1	24	1661	1684	AGGAGAAAAAAAUCUGAUUUGUCA	AUUUAAUUAGGAUUUUUUUUUCUU	Cleavage
CmbHLH74	gra-miR7504f	1	24	1916	1939	AGGAGAAAAAAAUCUGAUUUGUCA	AAAAAAAAAAGAUUUUUUUUUUUU	Cleavage
CmbHLH66	gra-miR7504k	1	24	946	969	UUUCUCCUGAUUUUUAGCAUUUUU	UGGAGUGCAAAAAGUCAGGGGAGC	Cleavage
CmbHLH66	gra-miR7504l	1	24	946	969	UUUCUCCUGAUUUUUAGCAUUUUU	UGGAGUGCAAAAAGUCAGGGGAGC	Cleavage
CmbHLH66	gra-miR7504m	1	24	946	969	UUUCUCCUGAUUUUUAGCAUUUUU	UGGAGUGCAAAAAGUCAGGGGAGC	Cleavage
CmbHLH28	gra-miR8638	1	21	1109	1129	UGAAUACAGGAAUGGCUCUCU	CAGGGGUCAUUCUUGUAUUAA	Cleavage
CmbHLH72	gra-miR8641	1	24	631	654	UUUUUACUUUGGGACACUGAUGGC	GAAAAUAGUAUCCCAAAUUAAAAG	Cleavage
CmbHLH81	gra-miR8646	1	21	26374	26394	UAGUGAGGAUGGGAAAUUUGU	CAAAGUGUCCGAUCCUCACUG	Translation
CmbHLH46	gra-miR8657a	1	24	2275	2298	UGUAGUAAUUGUAGAAGUUCAGGG	AAAGUAUCUUUUGUAAUUAUUAUA	Cleavage
CmbHLH46	gra-miR8657b	1	24	2275	2298	UGUAGUAAUUGUAGAAGUUCAGGG	AAAGUAUCUUUUGUAAUUAUUAUA	Cleavage
CmbHLH46	gra-miR8657c	1	24	2275	2298	UGUAGUAAUUGUAGAAGUUCAGGG	AAAGUAUCUUUUGUAAUUAUUAUA	Cleavage
CmbHLH46	gra-miR8657d	1	24	2275	2298	UGUAGUAAUUGUAGAAGUUCAGGG	AAAGUAUCUUUUGUAAUUAUUAUA	Cleavage
CmbHLH46	gra-miR8657e	1	24	2275	2298	UGUAGUAAUUGUAGAAGUUCAGGG	AAAGUAUCUUUUGUAAUUAUUAUA	Cleavage
CmbHLH94	gra-miR8659a	1	24	2724	2747	AAUUUUUUAAGGUUGUUUGUGGAA	UAGAUUGAACAAUUUUAAGAAAUG	Cleavage
CmbHLH94	gra-miR8659b	1	24	2724	2747	AAUUUUUUAAGGUUGUUUGUGGAA	UAGAUUGAACAAUUUUAAGAAAUG	Cleavage
CmbHLH57	gra-miR8660	1	23	2691	2713	ACGAAAAAUUAAAUGGAGGGCUA	UACUUCUCCAUUUAAUUUCUCUU	Cleavage
CmbHLH81	gra-miR8660	1	23	4939	4961	ACGAAAAAUUAAAUGGAGGGCUA	ACUCUCUCCAUUUUAUUUUUCAU	Translation
CmbHLH44	gra-miR8661	1	21	630	650	CAUUACUUUUUCAUUCAUUAA	UGAAUGAAUGAGAAGGUUAUA	Cleavage
CmbHLH92	gra-miR8661	1	21	4407	4427	CAUUACUUUUUCAUUCAUUAA	CAAAAGGCUGAGAAGGUAAUG	Cleavage
CmbHLH26	gra-miR8663b	1	23	7936	7958	UGAGGCAUGAACUUGGCAAUUUU	CCCAUCCCUAAGUUCAUGCCUCU	Cleavage
CmbHLH58	gra-miR8669	1	24	1380	1403	AAAGACGAAAGACAAAAUCUCAAU	GGAUUGAUUUUUUUUUUCUUCUUU	Cleavage
CmbHLH24	gra-miR8669	1	24	2761	2784	AAAGACGAAAGACAAAAUCUCAAU	AUGUUGAUUUUUUUUUUCUUCUUU	Cleavage
CmbHLH30	gra-miR8672	1	24	3571	3594	AAGAGAAAUGAUUGUAUGAAACAG	UUAGUUUGUAUAAACAUUUUUCUU	Translation
CmbHLH85	gra-miR8676	1	23	4420	4442	AAGGUUGAUGGUUAAAUUUGACU	AACAAAACUUGACCAACAAUCUU	Cleavage
CmbHLH60	gra-miR8683	1	24	775	798	AGAACUCAUAACACAUUUAGAUAA	GACUAAAAGUGUGUUGUGGGUUCA	Cleavage
CmbHLH15	gra-miR8687	1	24	357	380	AGAGACAAAAGAAACACGUUCUAC	UAUAUAUGUGUUUUUUUUUUUUUU	Cleavage
CmbHLH4	gra-miR8693	1	24	8757	8780	AGGAUGAAAAUAUUGAUGUAGCAU	AUUUAACAAUAAUAUUUUCAAUCU	Cleavage
CmbHLH72	gra-miR8701	1	21	558	578	AGGGGCUUAGAAAGAUGGGAC	UUCCCAUCUAUCUGAGCCACU	Cleavage
CmbHLH55	gra-miR8702	1	24	1130	1153	AGGUAUUGUCUCUGGGGAAGGGUU	AGAAAUUCCCCAAAGGUAAUAUUU	Cleavage
CmbHLH21	gra-miR8707	1	24	4240	4263	AUAAAAACUUUUGAAUAAUUCAGU	UUUUUAUUAUUCAAAGCUAUUUAU	Cleavage
CmbHLH5	gra-miR8713	1	24	1057	1080	AUGACUGUUUUAAUGAAGAUUGCG	UCAUUUCUUGGUUUAAGCAGUCAU	Translation
CmbHLH1	gra-miR8714	1	21	1134	1154	AUGGACGAAAUGAAAGUAGAG	UGCUACUUUUGUUUUGUCUUU	Cleavage
CmbHLH81	gra-miR8716	1	24	15913	15936	AUGUGUCAAAAUGUGAGGCUGUCA	UGACAAUCUCUCAUUUUGAUGCAU	Cleavage
CmbHLH92	gra-miR8716	1	24	3116	3139	AUGUGUCAAAAUGUGAGGCUGUCA	UGCUGACUUCACAUUUUGGCAUAA	Cleavage
CmbHLH33	gra-miR8730	1	24	234	257	CUAAGAGAUUGGGAUUUGGUAGGA	CUCUACCAGAUUCCAAUUUCAUGG	Cleavage
CmbHLH8	gra-miR8742a	1	21	1018	1038	UAUCUUAUUCAUCUUGGACUG	GUGCCCAACAUGGAUAAGGUA	Cleavage
CmbHLH8	gra-miR8742b	1	21	1018	1038	UAUCUUAUUCAUCUUGGACUG	GUGCCCAACAUGGAUAAGGUA	Cleavage
CmbHLH37	gra-miR8766	1	24	1693	1716	UUAUUUUGGAAUUAGAAAAGUCGU	CUGUCUUUUCUAAUCCUAAAAUUA	Translation
CmbHLH4	gra-miR8766	1	24	5001	5024	UUAUUUUGGAAUUAGAAAAGUCGU	GUUAUUUUUUUAGUUUAAAGAUAA	Cleavage
CmbHLH58	gra-miR8766	1	24	2715	2738	UUAUUUUGGAAUUAGAAAAGUCGU	GCAGUUUUUCCAAUUUUACAAUAA	Cleavage
CmbHLH21	gra-miR8767c	1	21	76	96	UUUUCAACUCUGCCAAGCAAU	UUUAUUUGACAGAGUUGAAAG	Cleavage
CmbHLH85	gra-miR8770	1	24	269	292	UUGAUGGUGGUAAGAAAUGUGCAU	UUCCCCACCUCUUGCUACCAUUAA	Cleavage
CmbHLH45	gra-miR8771f	1	23	279	301	UUGGACAUCCAAGUUAGCAUUUA	AGACUUCAAACUUGGAUUUCCAA	Cleavage
CmbHLH78	gra-miR8774	1	24	975	999	UUGGAUUUUGAUUCA-UAGAUUCGU	GUCCAUCUGCUAAAUCAAAAUCCAA	Cleavage
CmbHLH68	gra-miR8782	1	21	2910	2930	UUUGGUGUUGAAGGGGAAUAA	CUAUACUCUUUCAAAACCAAA	Cleavage
CmbHLH81	gra-miR8787	1	23	11304	11326	UUUUCUUUUAAUUGGACGAGAUA	UUGGUUGGCCAAUUAAAAAAAGA	Cleavage
CmbHLH32	gso-miR1508a	1	21	870	890	UAGAAAGGGAAAUAGCAGUUG	UCCAUGCUGUUUUCCUUUUUA	Cleavage
CmbHLH46	gso-miR1508a	1	21	1093	1113	UAGAAAGGGAAAUAGCAGUUG	CUAUUUCUAUUUCUAUUUCUA	Cleavage
CmbHLH40	gso-miR1509a	1	22	92	113	UUAAUCAAGGAAAUCACGGUCG	GGGCCAUGAUUUUCUUGCUUGA	Cleavage
CmbHLH55	han-miR160a	1	21	1493	1512	UGCUCGGCUCCCUGUAUGCCA	UGGUAU-UAGGGAGCUGAGCA	Cleavage
CmbHLH64	han-miR3440	1	21	3995	4015	UGGGUUGGUCAAGGGAAACGC	CAGUUUUCCUUGGUUAGCUUA	Cleavage
CmbHLH29	hbr-miR2118	1	21	1083	1103	GAAAUGGGUGGAUGGGAGUGA	ACAUUCUCAGCCAUCCAUUUU	Cleavage
CmbHLH29	hbr-miR482a	1	22	1081	1102	AGAUGGGUGGCUGGGCAAGAAG	CAACAUUCUCAGCCAUCCAUUU	Cleavage
CmbHLH21	hbr-miR6169	1	21	4802	4822	UAGUAUUUCUCUUUUCUCUCU	AGAGAGAGAGGAGAAAGACUU	Cleavage
CmbHLH25	hbr-miR6170	1	21	825	845	CAAGAAACAGAAGAGAGGGAU	GGUAUUCUUUUCUGUUUUUUG	Cleavage
CmbHLH70	hbr-miR6483	1	22	9281	9302	UAUUGUAGAAAUUUUCAGGAUC	GGACCUGAAAAUCUUGACAAUA	Translation
CmbHLH87	hci-miR156a	1	20	5240	5259	UGACAGAAGAGAGUGAGUAC	AUAAUCAUUCUCAUUUGUCA	Cleavage
CmbHLH90	hme-miR-11	1	22	1986	2007	CAUCACAGUCAGAGUUCUAGCU	UUCUAGAGUUCUGAUUGAGGUG	Cleavage
CmbHLH26	hme-miR-1175	1	22	5120	5141	AAGUGGAGGUGUGAUCUCUUCA	GUAAGAGACCAUUCCUUCACUU	Translation
CmbHLH1	hme-miR-14	1	22	4185	4206	UCAGUCUUUUUCUCUCUCCUAU	AUAUGAGAGAGAAAGAGACAGG	Cleavage
CmbHLH79	hme-miR-14	1	22	815	836	UCAGUCUUUUUCUCUCUCCUAU	UUAUGAGAGAGAGAGAGACAGA	Cleavage
CmbHLH63	hme-miR-14	1	22	3170	3191	UCAGUCUUUUUCUCUCUCCUAU	GCUAGAGAGAGAGAGAGACAGA	Cleavage
CmbHLH70	hme-miR-276	1	22	6575	6595	AGCGAGGUAUAGAGUUCCUACG	UGCAGGAACUC-AUACCUCGUU	Translation
CmbHLH84	hme-miR-2763	1	22	909	930	UAUUAUGCUCAUUACUUUGGAG	CCACAAAGAAAUGAAUAUGAUA	Cleavage
CmbHLH56	hme-miR-308	1	22	37	58	AAUCACAGGAUAAUACUGCGAG	GUAAGAGUAUUAUCCUAUGAUU	Cleavage
CmbHLH29	hme-miR-3327	1	21	1206	1226	AACAACAGGAAUGUUAUGUAC	GUCCGUCACAUUUUUGUUGUU	Cleavage
CmbHLH4	hme-miR-3338	1	22	6963	6984	AUGUACUUACUUUGUUUGUUCU	CGAACAACUGAAGUAAAUACAU	Cleavage
CmbHLH4	hme-miR-6302-2-5p	1	20	8295	8314	AGGUUGACGGGGGGUUUGCA	GGCAUGCCUCUCGUUAAUCU	Cleavage
CmbHLH14	hme-miR-6305-5p	1	22	1959	1980	GUAUGCUAGACUUUUUUACAUA	AUUGUCAAGAAGUAUAGUAUAC	Cleavage
CmbHLH11	hme-miR-79	1	22	3721	3742	UAAAGCUAGAUUACCAAAGCAU	UCUAUUUGGUAGUUUUGCUUUA	Cleavage
CmbHLH29	hme-miR-928	1	21	1360	1380	GUGGCUGUGGAAGCUCGCAAA	AUUGCUAGUUUCCAUAGUCAA	Cleavage
CmbHLH90	hme-miR-9b	1	22	1286	1307	UCUUUGGUUUUCUAGCUGUAUG	GUAACAGUUGGAGAACAAAAGG	Cleavage
CmbHLH15	hpa-miR156a	1	20	889	908	UGACAGAAGAGAGAGAGCAC	AUGCCUUUUUUUUUUUGUCA	Cleavage
CmbHLH47	htu-miR393a	1	22	4192	4212	UCCAAAGGGAUCGCAUUGAUCC	UGGUUAAUGCGAUCC-UUUGGA	Cleavage
CmbHLH47	htu-miR393b	1	22	4192	4212	UCCAAAGGGAUCGCAUUGAUCC	UGGUUAAUGCGAUCC-UUUGGA	Cleavage
CmbHLH47	htu-miR393c	1	22	4192	4212	UCCAAAGGGAUCGCAUUGAUCC	UGGUUAAUGCGAUCC-UUUGGA	Cleavage
CmbHLH46	hvu-miR5049e	1	21	3794	3814	AAUUAUUUAGGUACAGAGGGA	UGUUCUUGUACCUAAAUAAUA	Cleavage
CmbHLH81	hvu-miR5050	1	21	5670	5690	UUGAGGUCGUUCAACCAGCAA	UUCUUGUUUGAAUGAUCUCAA	Cleavage
CmbHLH88	hvu-miR5053	1	21	1106	1126	CGCAGCUGUAGUCGCCGGCGU	GUGGCGGUGGUUGCAGUUGCG	Cleavage
CmbHLH70	hvu-miR6177	1	22	6172	6193	UACCAUGGACAGAAGGCACUUA	UGCGUGUUUUAUGUUCAUGGUG	Cleavage
CmbHLH69	hvu-miR6180	1	20	417	436	AGGGUGGAAGAAAGAGGGCG	CUUCUUCUUUUUUUCACCUU	Cleavage
CmbHLH27	hvu-miR6180	1	20	1808	1827	AGGGUGGAAGAAAGAGGGCG	GGUCUCCUUUUUUCCACCCA	Cleavage
CmbHLH69	hvu-miR6190	1	21	412	432	CGAGGAAAGGAAGAAGCCAUG	UUUGUCUUCUUCUUUUUUUCA	Cleavage
CmbHLH41	hvu-miR6192	1	22	325	346	UAGGAGAGGGGGGAAGGGAUCU	AUUUCCUUUUCUCUCUCUCUUC	Cleavage
CmbHLH66	hvu-miR6192	1	22	1816	1837	UAGGAGAGGGGGGAAGGGAUCU	UUUCCCUUUACUCCCUCUCCUA	Cleavage
CmbHLH32	hvu-miR6192	1	22	1034	1055	UAGGAGAGGGGGGAAGGGAUCU	UAUUUUUUUCCCUCUUCUUUUA	Cleavage
CmbHLH44	hvu-miR6192	1	22	2726	2747	UAGGAGAGGGGGGAAGGGAUCU	AAGUCUGUUUCCUUUUCUCCUA	Cleavage
CmbHLH92	hvu-miR6192	1	22	17	38	UAGGAGAGGGGGGAAGGGAUCU	CUCUCUCUUUCUCUCUCUCAUA	Cleavage
CmbHLH94	hvu-miR6192	1	22	5103	5124	UAGGAGAGGGGGGAAGGGAUCU	UAGUCCUUCUCCUCUUCUCUUA	Cleavage
CmbHLH33	hvu-miR6192	1	22	1665	1686	UAGGAGAGGGGGGAAGGGAUCU	CUCUCUCUCUCUCUCUCUCUUA	Cleavage
CmbHLH89	hvu-miR6194	1	21	2559	2579	UAUGGGGAUCUGACAGACGAG	UCCUUCUGUCAGAUUCUGAUA	Cleavage
CmbHLH88	hvu-miR6214	1	20	2079	2098	CGACGACGACGAGCACGACA	CGUUGUUGUUGUCGUCGUCG	Cleavage
CmbHLH76	lja-miR2111-3p	1	21	2746	2766	GUCCUUAGGAUGCAGAUUACC	ACUAAUCUUUGUCUUGAGGAC	Cleavage
CmbHLH12	lja-miR7519	1	22	478	499	CAAAUUUUCUAAGUGGGCUAGC	UCAAGCCCAUAUAGAAAAUAUG	Cleavage
CmbHLH74	lja-miR7520	1	21	2763	2783	GAGGGGGAAGGUGAUGACAUC	UUUCUCAUCUUCUUCCUCCUC	Cleavage
CmbHLH81	lja-miR7530	1	22	489	510	CCUUCCUCUCUUCACUAUCUUC	GUAGCUGGUUGAGAGAGGAAGG	Cleavage
CmbHLH28	lja-miR7539	1	21	3160	3179	UCGAGAGAGAGAGCGACGAGG	ACUC-UCUCUCUCUCUCUCGG	Cleavage
CmbHLH75	lja-miR7541	1	21	773	792	UGCAUUCUCUUUUGGUGGCCC	UGGCCAC-AAAAGGGGAUGUA	Cleavage
CmbHLH29	lja-miR7542	1	19	1273	1291	UGCUUGCUUAUAGAUGGUG	CAUCAUUUAUAGGUGGGUA	Cleavage
CmbHLH4	lja-miR7542	1	19	1486	1504	UGCUUGCUUAUAGAUGGUG	UGCCACAUAUAAGCAAGCA	Cleavage
CmbHLH6	lja-miR7544	1	22	590	611	UUAGAAAGAAAAUGUUGUUAGC	AGCACCAACAUUUUCUUUUGGA	Cleavage
CmbHLH77	mdm-miR156ad	1	20	1038	1057	UGACAGAAGAAAGUGAGCAC	AUGCUGGUUUUCUUUUGUUG	Cleavage
CmbHLH77	mdm-miR156ae	1	20	1038	1057	UGACAGAAGAAAGUGAGCAC	AUGCUGGUUUUCUUUUGUUG	Cleavage
CmbHLH26	mdm-miR164a	1	21	8035	8055	UGGAGAAGCAGGGCACAUGCC	GGCAUGGACCCCGCUUCUCCA	Translation
CmbHLH58	mdm-miR391	1	21	3492	3512	UACGCAGGAGAGAUGACGCCG	AGGUCUCAUUUCUUUUGUGUA	Cleavage
CmbHLH47	mdm-miR393a	1	22	4192	4212	UCCAAAGGGAUCGCAUUGAUCU	UGGUUAAUGCGAUCC-UUUGGA	Cleavage
CmbHLH47	mdm-miR393b	1	22	4192	4212	UCCAAAGGGAUCGCAUUGAUCU	UGGUUAAUGCGAUCC-UUUGGA	Cleavage
CmbHLH47	mdm-miR393c	1	22	4192	4212	UCCAAAGGGAUCGCAUUGAUCU	UGGUUAAUGCGAUCC-UUUGGA	Cleavage
CmbHLH50	mdm-miR477b	1	22	226	247	ACUCUCCCUCAAGGGCUUCGAC	GGUGGAGUUCUUGAGGAGGAGU	Cleavage
CmbHLH34	mdm-miR535b	1	21	1159	1179	UGACAAGGAGAGAGAGCACGC	AUUUGCUUUUUUUCCUUGUUG	Cleavage
CmbHLH34	mdm-miR535c	1	21	1159	1179	UGACAAGGAGAGAGAGCACGC	AUUUGCUUUUUUUCCUUGUUG	Cleavage
CmbHLH63	mdm-miR7124a	1	21	3197	3217	CACCAAUAUCAACUUUAUUUG	AGAGUGGUGUUGGUGUUGGUG	Cleavage
CmbHLH63	mdm-miR7124b	1	21	3197	3217	CACCAAUAUCAACUUUAUUUG	AGAGUGGUGUUGGUGUUGGUG	Cleavage
CmbHLH15	mes-miR156k	1	21	888	908	UGACAGAAGAGAGAGAGCACA	UAUGCCUUUUUUUUUUUGUCA	Cleavage
CmbHLH26	mes-miR164d	1	21	8035	8055	UGGAGAAGCAGGGCACAUGCU	GGCAUGGACCCCGCUUCUCCA	Translation
CmbHLH69	mes-miR2275	1	22	1609	1630	UUUGGUUUCCUCCAAUAUCUUA	AAUCGUAGUGGAGGAAACUGAA	Cleavage
CmbHLH47	mes-miR393a	1	22	4192	4212	UCCAAAGGGAUCGCAUUGAUCC	UGGUUAAUGCGAUCC-UUUGGA	Cleavage
CmbHLH47	mes-miR393b	1	22	4192	4212	UCCAAAGGGAUCGCAUUGAUCC	UGGUUAAUGCGAUCC-UUUGGA	Cleavage
CmbHLH47	mes-miR393c	1	22	4192	4212	UCCAAAGGGAUCGCAUUGAUCU	UGGUUAAUGCGAUCC-UUUGGA	Cleavage
CmbHLH47	mes-miR393d	1	22	4192	4212	UCCAAAGGGAUCGCAUUGAUCU	UGGUUAAUGCGAUCC-UUUGGA	Cleavage
CmbHLH50	mes-miR477h	1	21	227	247	ACUCUCCCUCAAGGGCUUCAG	GUGGAGUUCUUGAGGAGGAGU	Cleavage
CmbHLH50	mes-miR477i	1	21	227	247	ACUCUCCCUCAAGGGCUUCCG	GUGGAGUUCUUGAGGAGGAGU	Cleavage
CmbHLH1	mtr-miR1507-5p	1	22	1423	1444	AGAGUUGUAUGGAACGAAAGAU	CAGUUUCGUUCCUUACAGUUCC	Translation
CmbHLH9	mtr-miR1510a-5p	1	21	921	941	UUGUCUUACCCAUUCCUCCCA	ACAGAGGGAUGGGGAAGAUAA	Cleavage
CmbHLH15	mtr-miR156a	1	21	888	908	UGACAGAAGAGAGAGAGCACA	UAUGCCUUUUUUUUUUUGUCA	Cleavage
CmbHLH30	mtr-miR156i-3p	1	23	2077	2099	UGCUCACUUCUCUUUCUGUCAUC	AAGAAAAGGAAAAGGAGUGAGCA	Cleavage
CmbHLH26	mtr-miR164d	1	21	8035	8055	UGGAGAAGCAGGGCACAUGCU	GGCAUGGACCCCGCUUCUCCA	Translation
CmbHLH42	mtr-miR169d-3p	1	22	347	368	GGCAGGUCAUCCUUCGGCUAUA	AGAGGCCGAAGGGUGAUCGGUC	Cleavage
CmbHLH42	mtr-miR169e-3p	1	22	347	368	GGCAGGUCAUCCUUCGGCUAUA	AGAGGCCGAAGGGUGAUCGGUC	Cleavage
CmbHLH41	mtr-miR2585a	1	22	2000	2021	CAGGAUUAGCGAUUACAGGGAC	AAGCUUGUGUUCGCUAAUCCUU	Cleavage
CmbHLH41	mtr-miR2585b	1	22	2000	2021	CAGGAUUAGCGAUUACAGGGAC	AAGCUUGUGUUCGCUAAUCCUU	Cleavage
CmbHLH41	mtr-miR2585c	1	22	2000	2021	CAGGAUUAGCGAUUACAGGGAC	AAGCUUGUGUUCGCUAAUCCUU	Cleavage
CmbHLH41	mtr-miR2585d	1	22	2000	2021	CAGGAUUAGCGAUUACAGGGAC	AAGCUUGUGUUCGCUAAUCCUU	Cleavage
CmbHLH25	mtr-miR2590g	1	24	1792	1815	AAAUGAGACUGAAAUCUAAAGGUG	UCUUUUAAAAUUUUAGUUUUAUUU	Cleavage
CmbHLH29	mtr-miR2593a	1	21	5	25	UUAAAUGAAUGAACCUAGAAU	AAUUUAGUUUCAUGCAUUUGA	Cleavage
CmbHLH29	mtr-miR2593b	1	21	5	25	UUAAAUGAAUGAACCUAGAAU	AAUUUAGUUUCAUGCAUUUGA	Cleavage
CmbHLH29	mtr-miR2593c	1	21	5	25	UUAAAUGAAUGAACCUAGAAU	AAUUUAGUUUCAUGCAUUUGA	Cleavage
CmbHLH8	mtr-miR2595	1	21	6839	6859	UACAUUUUCUUCUUUAUGUCU	AUAAAAAAAGAAAAAAAUGUA	Cleavage
CmbHLH4	mtr-miR2596	1	21	7688	7708	UCUAUUUCAUUGUUCCACACA	AUUGUGAAAUGGUGAAAUAGU	Cleavage
CmbHLH45	mtr-miR2600b	1	24	291	314	AAGCAUUGUGGCAUUGUGAUUGGU	UGGAUUUCCAAUGCUACAAUCCUU	Cleavage
CmbHLH45	mtr-miR2600c	1	24	291	314	AAGCAUUGUGGCAUUGUGAUUGGU	UGGAUUUCCAAUGCUACAAUCCUU	Cleavage
CmbHLH45	mtr-miR2600d	1	24	291	314	AAGCAUUGUGGCAUUGUGAUUGGU	UGGAUUUCCAAUGCUACAAUCCUU	Cleavage
CmbHLH45	mtr-miR2600e	1	24	291	314	AAGCAUUGUGGCAUUGUGAUUGGC	UGGAUUUCCAAUGCUACAAUCCUU	Cleavage
CmbHLH85	mtr-miR2606c	1	24	186	209	AGUUAAGAACCAUACAAAAAACAC	GAUCUUUUUAAUUGGUUCUUAACU	Cleavage
CmbHLH81	mtr-miR2612	1	21	15070	15090	UGAUAGUGUCAACUAGUACAG	ACGUACUAGGUGAGAUUAUCA	Cleavage
CmbHLH25	mtr-miR2618a	1	22	1496	1517	GUGAAUUCAGUUUACGUACGUU	GAUGAAUGUAAGCUGAGUUCAG	Cleavage
CmbHLH25	mtr-miR2618b	1	22	1496	1517	GUGAAUUCAGUUUACGUACGUU	GAUGAAUGUAAGCUGAGUUCAG	Cleavage
CmbHLH75	mtr-miR2619b-5p	1	21	420	440	AUAUGUUUUGAUUCUUUGGCA	UGUCAAAGAAUCAAAGCUUAG	Cleavage
CmbHLH26	mtr-miR2619b-5p	1	21	4032	4052	AUAUGUUUUGAUUCUUUGGCA	AUCCAAAGGAUUGGAAGAUAU	Cleavage
CmbHLH45	mtr-miR2628	1	20	14	33	CAUGAAAGAAUGAUGAGUAA	CUCUUUUUCAUUCUUUUAUG	Cleavage
CmbHLH4	mtr-miR2634	1	21	7244	7264	UUUAUUCUCAGUUUGUUGCUC	AAACAAAUAACUGAGGAUAAA	Cleavage
CmbHLH37	mtr-miR2635	1	20	2130	2149	AUUAUUGUCAACGUGACUAG	AAAGGCAUGUUGAUGAUAAU	Cleavage
CmbHLH92	mtr-miR2638a	1	21	2055	2075	AUGAUUAAUAUUUGCAGUGGC	UCAGCUGCAAGUAUUAAACAU	Cleavage
CmbHLH92	mtr-miR2638b	1	21	2055	2075	AUGAUUAAUAUUUGCAGUGGC	UCAGCUGCAAGUAUUAAACAU	Cleavage
CmbHLH50	mtr-miR2641	1	20	470	489	GUUUGAUCCUUUACGUUUAU	UCAAACGUAGAGGAUCAGGA	Cleavage
CmbHLH74	mtr-miR2648	1	21	1135	1155	UAGCCAAUGGGAAUAACAGAU	AGUUGUUGUUCCUAUUGCCUG	Cleavage
CmbHLH21	mtr-miR2670a	1	21	2318	2338	CAAGAAGGUUGCUCACUAUUU	GAACACUGGGCGACCUUUUUG	Cleavage
CmbHLH21	mtr-miR2670b	1	21	2318	2338	CAAGAAGGUUGCUCACUAUUU	GAACACUGGGCGACCUUUUUG	Cleavage
CmbHLH21	mtr-miR2670c	1	21	2318	2338	CAAGAAGGUUGCUCACUAUUU	GAACACUGGGCGACCUUUUUG	Cleavage
CmbHLH21	mtr-miR2670d	1	21	2318	2338	CAAGAAGGUUGCUCACUAUUU	GAACACUGGGCGACCUUUUUG	Cleavage
CmbHLH52	mtr-miR2671a	1	21	1413	1433	UUAAAAGUUUCGUUUCGGUCC	AUGUUGAAGUGAAGCUUUUAG	Cleavage
CmbHLH52	mtr-miR2671b	1	21	1413	1433	UUAAAAGUUUCGUUUCGGUCC	AUGUUGAAGUGAAGCUUUUAG	Cleavage
CmbHLH52	mtr-miR2671c	1	21	1413	1433	UUAAAAGUUUCGUUUCGGUCC	AUGUUGAAGUGAAGCUUUUAG	Cleavage
CmbHLH52	mtr-miR2671d	1	21	1413	1433	UUAAAAGUUUCGUUUCGGUCC	AUGUUGAAGUGAAGCUUUUAG	Cleavage
CmbHLH52	mtr-miR2671e	1	21	1413	1433	UUAAAAGUUUCGUUUCGGUCC	AUGUUGAAGUGAAGCUUUUAG	Cleavage
CmbHLH52	mtr-miR2671f	1	21	1413	1433	UUAAAAGUUUCGUUUCGGUCC	AUGUUGAAGUGAAGCUUUUAG	Cleavage
CmbHLH52	mtr-miR2671g	1	21	1413	1433	UUAAAAGUUUCGUUUCGGUCC	AUGUUGAAGUGAAGCUUUUAG	Cleavage
CmbHLH52	mtr-miR2671h	1	21	1413	1433	UUAAAAGUUUCGUUUCGGUCC	AUGUUGAAGUGAAGCUUUUAG	Cleavage
CmbHLH52	mtr-miR2671i	1	21	1413	1433	UUAAAAGUUUCGUUUCGGUCC	AUGUUGAAGUGAAGCUUUUAG	Cleavage
CmbHLH52	mtr-miR2671j	1	21	1413	1433	UUAAAAGUUUCGUUUCGGUCC	AUGUUGAAGUGAAGCUUUUAG	Cleavage
CmbHLH58	mtr-miR2673a	1	22	1244	1265	CCUCUUCCUCUUCCUCUUCCAC	UGGGCAGAGGAGGAGGAGCAGG	Cleavage
CmbHLH58	mtr-miR2673b	1	22	1244	1265	CCUCUUCCUCUUCCUCUUCCAC	UGGGCAGAGGAGGAGGAGCAGG	Cleavage
CmbHLH64	mtr-miR2676a	1	21	1567	1587	CAUUGUUUGGAUAAUAAUUUG	AUAUUUUUUAUUCAAGUAAUG	Cleavage
CmbHLH64	mtr-miR2676b	1	21	1567	1587	CAUUGUUUGGAUAAUAAUUUG	AUAUUUUUUAUUCAAGUAAUG	Cleavage
CmbHLH64	mtr-miR2676c	1	21	1567	1587	CAUUGUUUGGAUAAUAAUUUG	AUAUUUUUUAUUCAAGUAAUG	Cleavage
CmbHLH64	mtr-miR2676d	1	21	1567	1587	CAUUGUUUGGAUAAUAAUUUG	AUAUUUUUUAUUCAAGUAAUG	Cleavage
CmbHLH64	mtr-miR2676e	1	21	1567	1587	CAUUGUUUGGAUAAUAAUUUG	AUAUUUUUUAUUCAAGUAAUG	Cleavage
CmbHLH64	mtr-miR2676f	1	21	1567	1587	CAUUGUUUGGAUAAUAAUUUG	AUAUUUUUUAUUCAAGUAAUG	Cleavage
CmbHLH47	mtr-miR393a	1	21	4193	4212	UCCAAAGGGAUCGCAUUGAUC	GGUUAAUGCGAUCC-UUUGGA	Cleavage
CmbHLH47	mtr-miR393b-5p	1	21	4193	4212	UCCAAAGGGAUCGCAUUGAUC	GGUUAAUGCGAUCC-UUUGGA	Cleavage
CmbHLH76	mtr-miR395b	1	21	1196	1216	AUGAAGUAUUUGGGGGAACUC	CAGUUGUUUCAAGUACUUUAU	Cleavage
CmbHLH61	mtr-miR5222	1	22	1175	1196	UUACAGGAGAAGAAUGUAUGGC	UUCAUACAUUUUUUUUUUUUAA	Cleavage
CmbHLH85	mtr-miR5223	1	22	1309	1330	CGUGGAAUUUACUUGAAGAUGC	UUGUCAAUAAGUAAAUUUCAUG	Cleavage
CmbHLH19	mtr-miR5227	1	22	2196	2217	UGAAGAGAAGAAGAUUGAUGAA	AGUUUUAAUCUUCUUCUUUUUU	Cleavage
CmbHLH84	mtr-miR5227	1	22	1285	1306	UGAAGAGAAGAAGAUUGAUGAA	AAAAGCAAUCUUUUUUUUUUCC	Cleavage
CmbHLH66	mtr-miR5233	1	21	1127	1147	GAGGAGGAUGGCCGUCUGGAC	UACCAUAAGCCCAUCCUCCUC	Cleavage
CmbHLH68	mtr-miR5235a	1	21	3739	3759	AUAAGGUCAAUGAUUGGCGUG	CAUGCUAUUCAUUGACAUUAU	Cleavage
CmbHLH68	mtr-miR5235b	1	21	3739	3759	AUAAGGUCAAUGAUUGGCGUG	CAUGCUAUUCAUUGACAUUAU	Cleavage
CmbHLH47	mtr-miR5236a	1	21	1484	1504	UGAAUUUCGGGCAGAUUUGGU	CCCAUGUGUGCUUGAAAUUCA	Cleavage
CmbHLH47	mtr-miR5236b	1	21	1484	1504	UGAAUUUCGGGCAGAUUUGGU	CCCAUGUGUGCUUGAAAUUCA	Cleavage
CmbHLH47	mtr-miR5236c	1	21	1484	1504	UGAAUUUCGGGCAGAUUUGGU	CCCAUGUGUGCUUGAAAUUCA	Cleavage
CmbHLH47	mtr-miR5236d	1	21	1484	1504	UGAAUUUCGGGCAGAUUUGGU	CCCAUGUGUGCUUGAAAUUCA	Cleavage
CmbHLH47	mtr-miR5236e	1	21	1484	1504	UGAAUUUCGGGCAGAUUUGGU	CCCAUGUGUGCUUGAAAUUCA	Cleavage
CmbHLH15	mtr-miR5244	1	21	1036	1056	UAUCUCAUGAAGAUUGUUGGU	GACUGCAAUUUUUAUGGGAUG	Cleavage
CmbHLH81	mtr-miR5249	1	21	22276	22296	ACUUAGGGGGCAGUUUUGUAG	AGGUAAAAUUCUCCCCUAAGU	Translation
CmbHLH18	mtr-miR5254	1	21	823	843	AGGAGGUGGAAGCAUUUGUGA	AUACAAGUGUUACCACCUCCA	Translation
CmbHLH1	mtr-miR5256	1	21	1708	1728	UAAUGGAUUAUGUAAGAUUAA	AUAAAAUUAUAUAAUUUAUUA	Cleavage
CmbHLH5	mtr-miR5260	1	21	1108	1128	UUUGUAUUGUUGACAUGGCUU	UUUUCAUGUCAGCCAUACAAA	Cleavage
CmbHLH26	mtr-miR5260	1	21	3810	3830	UUUGUAUUGUUGACAUGGCUU	CUGCCAUAUCAAUAAUAGAGA	Cleavage
CmbHLH67	mtr-miR5265	1	20	1247	1266	AAGUGAUGUUGGAAUGGUUA	AAAAAAUUUUAAUAUCACUU	Cleavage
CmbHLH64	mtr-miR5267a	1	24	4525	4548	AGGCAUUUGCUAGAAUACACCCAC	UAAAGUAUGUUUUAGUAAAUGCCA	Cleavage
CmbHLH64	mtr-miR5267b	1	24	4525	4548	AGGCAUUUGCUAGAAUACACCCAC	UAAAGUAUGUUUUAGUAAAUGCCA	Cleavage
CmbHLH64	mtr-miR5267c	1	24	4525	4548	AGGCAUUUGCUAGAAUACACCCAC	UAAAGUAUGUUUUAGUAAAUGCCA	Cleavage
CmbHLH64	mtr-miR5267d	1	24	4525	4548	AGGCAUUUGCUAGAAUACACCCAC	UAAAGUAUGUUUUAGUAAAUGCCA	Cleavage
CmbHLH64	mtr-miR5267e	1	24	4525	4548	AGGCAUUUGCUAGAAUACACCCAC	UAAAGUAUGUUUUAGUAAAUGCCA	Cleavage
CmbHLH64	mtr-miR5267f	1	24	4525	4548	AGGCAUUUGCUAGAAUACACCCAC	UAAAGUAUGUUUUAGUAAAUGCCA	Cleavage
CmbHLH64	mtr-miR5267g	1	24	4525	4548	AGGCAUUUGCUAGAAUACACCCAC	UAAAGUAUGUUUUAGUAAAUGCCA	Cleavage
CmbHLH64	mtr-miR5267h	1	24	4525	4548	AGGCAUUUGCUAGAAUACACCCAC	UAAAGUAUGUUUUAGUAAAUGCCA	Cleavage
CmbHLH64	mtr-miR5267i	1	24	4525	4548	AGGCAUUUGCUAGAAUACACCCAC	UAAAGUAUGUUUUAGUAAAUGCCA	Cleavage
CmbHLH64	mtr-miR5267j	1	24	4525	4548	AGGCAUUUGCUAGAAUACACCCAC	UAAAGUAUGUUUUAGUAAAUGCCA	Cleavage
CmbHLH64	mtr-miR5267k	1	24	4525	4548	AGGCAUUUGCUAGAAUACACCCAC	UAAAGUAUGUUUUAGUAAAUGCCA	Cleavage
CmbHLH64	mtr-miR5267m	1	24	4525	4548	AGGCAUUUGCUAGAAUACACCCAC	UAAAGUAUGUUUUAGUAAAUGCCA	Cleavage
CmbHLH64	mtr-miR5267n	1	24	4525	4548	AGGCAUUUGCUAGAAUACACCCAC	UAAAGUAUGUUUUAGUAAAUGCCA	Cleavage
CmbHLH75	mtr-miR5269a	1	24	1304	1327	AAAGUGGUGGAACAUACAUUGAUU	UAUGGAUGUAUGCUCCAUCGCUUA	Cleavage
CmbHLH64	mtr-miR5272a	1	24	2311	2334	GAAUUGAUUUAUGUUUGGAUACAC	UUGAGUUCAAACAUAAACCAAAUC	Cleavage
CmbHLH40	mtr-miR5272a	1	24	1103	1126	GAAUUGAUUUAUGUUUGGAUACAC	UAAUAUAUAAAUUUAAAUCAAUUC	Cleavage
CmbHLH64	mtr-miR5272b	1	24	2311	2334	GAAUUGAUUUAUGUUUGGAUACAC	UUGAGUUCAAACAUAAACCAAAUC	Cleavage
CmbHLH40	mtr-miR5272b	1	24	1103	1126	GAAUUGAUUUAUGUUUGGAUACAC	UAAUAUAUAAAUUUAAAUCAAUUC	Cleavage
CmbHLH64	mtr-miR5272c	1	24	2311	2334	GAAUUGAUUUAUGUUUGGAUACAC	UUGAGUUCAAACAUAAACCAAAUC	Cleavage
CmbHLH40	mtr-miR5272c	1	24	1103	1126	GAAUUGAUUUAUGUUUGGAUACAC	UAAUAUAUAAAUUUAAAUCAAUUC	Cleavage
CmbHLH64	mtr-miR5272d	1	24	2311	2334	GAAUUGAUUUAUGUUUGGAUACAC	UUGAGUUCAAACAUAAACCAAAUC	Cleavage
CmbHLH40	mtr-miR5272d	1	24	1103	1126	GAAUUGAUUUAUGUUUGGAUACAC	UAAUAUAUAAAUUUAAAUCAAUUC	Cleavage
CmbHLH64	mtr-miR5272e	1	24	2311	2334	GAAUUGAUUUAUGUUUGGAUACAC	UUGAGUUCAAACAUAAACCAAAUC	Cleavage
CmbHLH40	mtr-miR5272e	1	24	1103	1126	GAAUUGAUUUAUGUUUGGAUACAC	UAAUAUAUAAAUUUAAAUCAAUUC	Cleavage
CmbHLH81	mtr-miR5273	1	24	13725	13748	UAGGGGCUGUAGUUUGAGAAGAGG	UUUAGUUUUAAACUGUAGUUCUUA	Cleavage
CmbHLH87	mtr-miR5274b-3p	1	21	882	902	CAUUUACACUCCGUCAUAUUG	UAAAAUCAUGGGGUGUGAAUG	Cleavage
CmbHLH25	mtr-miR5288	1	24	1762	1785	CAGCAUUGAAGAACAUAGGGAUUA	CUCUCUUUAUUUUUUUUAAUGUUG	Cleavage
CmbHLH63	mtr-miR5289a	1	24	1787	1810	CGAGGAAAACUGAAAACUUCGGCA	GAGUGGAGGUUUUAGUUUUCCUGG	Cleavage
CmbHLH63	mtr-miR5289b	1	24	1787	1810	CGAGGAAAACUGAAAACUUCGGCA	GAGUGGAGGUUUUAGUUUUCCUGG	Cleavage
CmbHLH68	mtr-miR5290	1	24	365	388	AAUUUGGAGAGAGAUAGACACAUA	GCUUUCUCUAUCUCUCUCUAGACU	Cleavage
CmbHLH25	mtr-miR5291a	1	24	497	519	GUUUGAUGGAUGGAUUGGAUGGAU	AGCACUCCAAUCCAUCC-UUAAAC	Cleavage
CmbHLH25	mtr-miR5291b	1	24	497	519	GUUUGAUGGAUGGAUUGGAUGGAU	AGCACUCCAAUCCAUCC-UUAAAC	Cleavage
CmbHLH25	mtr-miR5291c	1	24	497	519	GUUUGAUGGAUGGAUUGGAUGGAU	AGCACUCCAAUCCAUCC-UUAAAC	Cleavage
CmbHLH15	mtr-miR5293	1	24	1521	1544	GAUGAAGAAGUGGAAGGAAGAAGA	UUCACCUUCUUCUUCUUCUUCAUC	Translation
CmbHLH65	mtr-miR5293	1	24	1763	1786	GAUGAAGAAGUGGAAGGAAGAAGA	UGUCAUUUUUUGCAUUUCUUUAUC	Cleavage
CmbHLH30	mtr-miR5298a	1	24	3634	3657	UGGAUAUGAUAUGAAGAUGAAGAA	UUGGGCAUCUUUAUGUUAUAUUGA	Cleavage
CmbHLH89	mtr-miR5298a	1	24	1038	1061	UGGAUAUGAUAUGAAGAUGAAGAA	AGGGUCUUUCUUAUAUCAUAUUCA	Cleavage
CmbHLH70	mtr-miR5298b	1	24	8998	9021	UGAUGGAGAUGAUAUGAAGAUGAA	AAAUAAUUUAUAUCAUUUCCUUCA	Cleavage
CmbHLH70	mtr-miR5298c	1	24	8998	9021	UGAUGGAGAUGAUAUGAAGAUGAA	AAAUAAUUUAUAUCAUUUCCUUCA	Cleavage
CmbHLH87	mtr-miR5557-3p	1	21	383	403	UGCUUCCUUAGUACUUGUUGA	GAGGUUAGUGCUGAGGAAGCA	Cleavage
CmbHLH37	mtr-miR5558-3p	1	21	1696	1716	UAGAUUUAGAAUUAGAAAAGC	UCUUUUCUAAUCCUAAAAUUA	Translation
CmbHLH70	mtr-miR5558-3p	1	21	1576	1596	UAGAUUUAGAAUUAGAAAAGC	UAUUUUCCAAUUUUUAAUUUA	Cleavage
CmbHLH43	mtr-miR5561-3p	1	21	1095	1115	GUCUAUCUCUCUCUAAAUGGA	UUCAUGUAGAGAGAGAGAGAG	Cleavage
CmbHLH12	mtr-miR5740	1	21	460	480	UGAACAGAAAGAACAUUUGGC	AAUAAUUGUUUUUUCUCUUCA	Cleavage
CmbHLH23	mtr-miR5743a	1	22	1959	1980	UGAGAACUGUUUUCCGCACCUU	UGGAUGCAGAAAAUAGUUCUUG	Cleavage
CmbHLH23	mtr-miR5743b	1	22	1959	1980	UGAGAACUGUUUUCCGCACCUU	UGGAUGCAGAAAAUAGUUCUUG	Cleavage
CmbHLH42	mtr-miR5747	1	24	1703	1726	AAAAGAAUACUCAUACAUAACAUU	AUAUAUAUGUAUGAUUAUUUUUAU	Translation
CmbHLH81	mtr-miR5749	1	22	19	41	UUCGG-GUUGAUAAUAUUUUCUU	CAUAAAAUAUUAUCAACUCCGGA	Cleavage
CmbHLH64	mtr-miR5751	1	21	1147	1167	UUGAUUUGAUCAGAUGGUUUU	AAUACUAUUUAAUCAAAUCAA	Translation
CmbHLH86	mtr-miR5752a	1	21	1487	1507	CAUUGUUUGGUUUAGUACAAA	UAUGCAUUGAAUUAAAUAAUG	Cleavage
CmbHLH86	mtr-miR5752b	1	21	1487	1507	CAUUGUUUGGUUUAGUACAAA	UAUGCAUUGAAUUAAAUAAUG	Cleavage
CmbHLH32	mtr-miR5754	1	22	2460	2481	UAUUGCACUCAUCUUCCAUGGC	CAGAUGGAGGAUGAGUGUAAAU	Cleavage
CmbHLH81	mtr-miR5758	1	21	24563	24583	UAAGUUGGAAGAAUGUAUUUG	UUGAGACAUUCUUCUAGUUUG	Cleavage
CmbHLH35	mtr-miR5759	1	21	82	102	AAGGGGGUGAAAAGAUUCAAA	AAUGAAUCUUUUCAGUCUCUC	Cleavage
CmbHLH81	mtr-miR5760	1	24	200	223	UGCUUUAAGGAUAUUUGUUAAGGA	UCCUUAAUAUAUGUCCUUGAAGCU	Cleavage
CmbHLH94	mtr-miR5760	1	24	1316	1339	UGCUUUAAGGAUAUUUGUUAAGGA	AAGAGAACAAAUAUCCUUUAGGGA	Cleavage
CmbHLH30	mtr-miR7696a-3p	1	21	3103	3124	UUGAAUUAUGAGAA-CUUGAAG	UUUCAAGGUUCUUAUAGUUUAA	Cleavage
CmbHLH30	mtr-miR7696b-3p	1	21	3103	3124	UUGAAUUAUGAGAA-CUUGAAG	UUUCAAGGUUCUUAUAGUUUAA	Cleavage
CmbHLH30	mtr-miR7696c-3p	1	21	3106	3126	UUUUGAAUUAUGAGAACUUGA	CAAGGUUCUUAUAGUUUAACA	Cleavage
CmbHLH30	mtr-miR7696d-3p	1	21	3106	3126	UUUUGAAUUAUGAGAACUUGA	CAAGGUUCUUAUAGUUUAACA	Cleavage
CmbHLH87	mtr-miR7699-5p	1	21	4113	4133	AUUUAAUGCAUUGAUUACACA	UGUGGGGUCACUGCAUUAAAU	Translation
CmbHLH77	nta-miR156f	1	20	1038	1057	UGACAGAAGAGAAUGAGCAC	AUGCUGGUUUUCUUUUGUUG	Cleavage
CmbHLH26	nta-miR164c	1	21	8035	8055	UGGAGAAGCAGGGCACAUGCU	GGCAUGGACCCCGCUUCUCCA	Translation
CmbHLH50	nta-miR477a	1	21	227	247	ACUCUCCCUCAAGGGCUUCUG	GUGGAGUUCUUGAGGAGGAGU	Cleavage
CmbHLH12	nta-miR482b-5p	1	21	214	234	AGUGGGUGGAGUGGUAAGAUA	GCUGUUGCUAUUUCAUCCACU	Cleavage
CmbHLH46	nta-miR6024	1	22	5152	5173	UUUUAGCCAGAGUUGUUUUCCC	AUAAAAAUAAUUUUGUUUAAAA	Cleavage
CmbHLH12	nta-miR6146b	1	22	1993	2014	UUUGUCCAAUGAAAUACUUAUC	AAAAAGAGUUUCAUCGGGCAAA	Cleavage
CmbHLH94	nta-miR6152a	1	24	1037	1060	UAUUGUAUUCGACUGUAUUCACGG	UUACAAGUACAGGGGAAUACAAUA	Translation
CmbHLH94	nta-miR6152b	1	24	1037	1060	UAUUGUAUUCGACUGUAUUCACGG	UUACAAGUACAGGGGAAUACAAUA	Translation
CmbHLH52	nta-miR6158a	1	22	534	555	AAGUUCGAUUUGUACGAAGGGC	GUUCUUUUGAUAAAUUGAACUU	Cleavage
CmbHLH52	nta-miR6158b	1	22	534	555	AAGUUCGAUUUGUACGAAGGGC	GUUCUUUUGAUAAAUUGAACUU	Cleavage
CmbHLH52	nta-miR6158c	1	22	534	555	AAGUUCGAUUUGUACGAAGGGC	GUUCUUUUGAUAAAUUGAACUU	Cleavage
CmbHLH61	nta-miR6164a	1	21	1057	1077	UCACAUAAAUUGAAACGGAGG	UUUUUUUUUAAAUUUAUGUGA	Cleavage
CmbHLH61	nta-miR6164b	1	21	1057	1077	UCACAUAAAUUGAAACGGAGG	UUUUUUUUUAAAUUUAUGUGA	Cleavage
CmbHLH25	nta-miR827	1	21	1354	1374	UUAGAUGAACAUCAACAAACA	AAUUUAUUGGUGUUUAUCCAA	Cleavage
CmbHLH46	osa-miR1440b	1	21	6733	6753	UUUAGGAGAGUGGUAUUUGAG	UAUAAAUGUCAUUUUUUUAAA	Cleavage
CmbHLH67	osa-miR1440b	1	21	1157	1177	UUUAGGAGAGUGGUAUUUGAG	AAAAAAAGCUACUCUCUUAAA	Cleavage
CmbHLH46	osa-miR156c-3p	1	21	1	21	GCUCACUUCUCUCUCUGUCAG	AAGAGAGAGAGAGAAGAGAGA	Cleavage
CmbHLH46	osa-miR156g-3p	1	21	1	21	GCUCACUUCUCUCUCUGUCAG	AAGAGAGAGAGAGAAGAGAGA	Cleavage
CmbHLH34	osa-miR156j-3p	1	22	428	449	GCUCGCUCCUCUUUCUGUCAGC	UUGGACAGUGAGAGAAGUGAGC	Cleavage
CmbHLH15	osa-miR156k	1	21	888	908	UGACAGAAGAGAGAGAGCACA	UAUGCCUUUUUUUUUUUGUCA	Cleavage
CmbHLH77	osa-miR156l-5p	1	21	1037	1057	CGACAGAAGAGAGUGAGCAUA	CAUGCUGGUUUUCUUUUGUUG	Cleavage
CmbHLH4	osa-miR1854-3p	1	22	811	832	UCCAAUUUGGGGAUUUGCUGAU	UAAAUCAAACCUUCAAAUUGGA	Cleavage
CmbHLH29	osa-miR1854-5p	1	21	3844	3864	UGGUGAAAUUUGUAGAUUGGA	AACAAUGUACAAUUUUCACCU	Cleavage
CmbHLH57	osa-miR1857-5p	1	21	1447	1467	UGGUUUUUUUGGAGCAUGAGG	AUUUAUCUUUCAAAAAGAUCA	Cleavage
CmbHLH81	osa-miR1857-5p	1	21	23145	23165	UGGUUUUUUUGGAGCAUGAGG	UAUGAUGAUCUAGGAAAACCA	Cleavage
CmbHLH68	osa-miR1861c	1	22	2876	2897	CGAUCUUGUAGCAAGAACUGAG	CAUAUUUCUUUCUAUAAGAUUG	Cleavage
CmbHLH81	osa-miR1866-3p	1	22	14323	14344	UGAAAUUCCUGUAAAAUUCUUG	CUUGAAUUUUUGGGGAAUUUCA	Translation
CmbHLH15	osa-miR2090	1	22	611	632	AACUCUGAUUCUAGAAUUUUUG	AUAAGAUUUUGGGGUUAGGGUU	Cleavage
CmbHLH6	osa-miR2093-3p	1	20	1046	1065	ACAUCUUCCAAUUAAUGCAU	UUGUAGUGCUUGGAAGAUGU	Cleavage
CmbHLH81	osa-miR2095-3p	1	20	12280	12299	CUUCCAUUUAUGAUAAGUAU	UUACUAAUUGUAAAUGGUAG	Cleavage
CmbHLH87	osa-miR2101-5p	1	22	775	795	ACAUGUUUACAAGUUAAAAUGU	UUAUUUUAACUUGUGAAC-UGU	Cleavage
CmbHLH43	osa-miR2102-3p	1	22	859	880	CAUGGUGCCGGUUCCGGUGGCG	GGGUGCAGGAACUGGCAUUAUG	Cleavage
CmbHLH5	osa-miR2105	1	20	451	470	UUGUGAUGUGAAUGAUUCAU	AUCAAUUAUUCAUGUCACAU	Cleavage
CmbHLH69	osa-miR2275a	1	22	1609	1630	UUUGGUUUCCUCCAAUAUCUCA	AAUCGUAGUGGAGGAAACUGAA	Cleavage
CmbHLH69	osa-miR2275b	1	22	1609	1630	UUUGGUUUCCUCCAAUAUCUCA	AAUCGUAGUGGAGGAAACUGAA	Cleavage
CmbHLH84	osa-miR2864.2	1	21	3804	3824	UUGUUUUGCAUUGUAUAGGUA	GGCUUCUACAAUGCAGCACAA	Cleavage
CmbHLH24	osa-miR2870	1	21	1742	1762	UAAUCAGUUUGGGGAGACAAA	UUUGUGUCCCUAGACUAAUUA	Cleavage
CmbHLH33	osa-miR2871a-3p	1	21	1247	1267	UAUUUUAGUUUCUAUGGUCAC	UGCACCAAAGAAACUGAAGUG	Cleavage
CmbHLH81	osa-miR2871a-3p	1	21	21600	21620	UAUUUUAGUUUCUAUGGUCAC	AAGACUUUAGAAACUAAUGUA	Cleavage
CmbHLH33	osa-miR2871b	1	21	1247	1267	UAUUUUAGUUUCUAUGGUCAC	UGCACCAAAGAAACUGAAGUG	Cleavage
CmbHLH81	osa-miR2871b	1	21	21600	21620	UAUUUUAGUUUCUAUGGUCAC	AAGACUUUAGAAACUAAUGUA	Cleavage
CmbHLH56	osa-miR2875	1	24	912	935	AUUUACAGUCAUAUACAGUUUAUA	AUUAGAUUGUAUAUGAGUGUAGAG	Cleavage
CmbHLH14	osa-miR2876-5p	1	21	818	838	AAUUGCUGGCAGCACUGUUUA	CUAACAAUGUUAUCAGCAAUU	Translation
CmbHLH8	osa-miR2919	1	19	5154	5172	AAGGGGGGGGGGGGAAAGA	UCUUUCCCUUCCCUUCCCU	Cleavage
CmbHLH57	osa-miR2919	1	19	103	121	AAGGGGGGGGGGGGAAAGA	UCUUUCUCUCUCUCUUUUU	Cleavage
CmbHLH57	osa-miR2919	1	19	3567	3585	AAGGGGGGGGGGGGAAAGA	UUUCUUCCCUCCUUCCCUU	Cleavage
CmbHLH47	osa-miR393a	1	21	4193	4212	UCCAAAGGGAUCGCAUUGAUC	GGUUAAUGCGAUCC-UUUGGA	Cleavage
CmbHLH47	osa-miR393b-5p	1	22	4192	4212	UCCAAAGGGAUCGCAUUGAUCU	UGGUUAAUGCGAUCC-UUUGGA	Cleavage
CmbHLH93	osa-miR395o	1	21	2049	2069	AUGAAGUGUUUGGAGGAACUC	AAAUUCCUACAAACACUUCAC	Cleavage
CmbHLH76	osa-miR395o	1	21	1196	1216	AUGAAGUGUUUGGAGGAACUC	CAGUUGUUUCAAGUACUUUAU	Cleavage
CmbHLH41	osa-miR395o	1	21	199	219	AUGAAGUGUUUGGAGGAACUC	UUUUCCCUACAAACACUUCAU	Cleavage
CmbHLH38	osa-miR396f-3p	1	24	4791	4814	AUAGUUCAAGAAAGUCCUUGGAAA	CAAUCAAGGACUUUUUUUUACUAU	Cleavage
CmbHLH32	osa-miR3979-5p	1	20	617	636	UCUCUCUCUCCCUUGAAGGC	GUCACUGAGGGAGAGAGAGA	Cleavage
CmbHLH30	osa-miR3982-3p	1	21	747	767	AGUUGCCUACAUGGAGCGCCA	CUGCGUUCCGUGUAGUCAGUU	Cleavage
CmbHLH4	osa-miR426	1	21	5219	5239	UUUUGGAAGUUUGUCCUUACG	CAUAGGAACUAAUUUCCAAAA	Cleavage
CmbHLH70	osa-miR435	1	20	6747	6766	UUAUCCGGUAUUGGAGUUGA	AAAGCUUCAAUGCUGGAUGA	Cleavage
CmbHLH70	osa-miR5079a	1	22	2174	2195	UUUGGAUCUGUUAUUUUGGUAU	UUGCCAAAAUAAUGGAUUCUAG	Cleavage
CmbHLH70	osa-miR5079b	1	22	2174	2195	UUUGGAUCUGUUAUUUUGGUAU	UUGCCAAAAUAAUGGAUUCUAG	Cleavage
CmbHLH90	osa-miR5144-5p	1	21	4295	4315	UUCUUGUGCUGCUGAAGAGAC	UUUUCUUCAGCAAUGCAAGGA	Cleavage
CmbHLH64	osa-miR5146	1	24	2794	2817	UUUAACUAAUGAACCGGCACCUAU	AUAUUUGCUACUUCAUUAGUUAGG	Cleavage
CmbHLH6	osa-miR5159	1	24	2246	2269	AACUAGAGUGGGUCAACGGGUACC	UUAAUUCAUGGAUCUACUCUAGUU	Cleavage
CmbHLH11	osa-miR529b	1	21	1884	1904	AGAAGAGAGAGAGUACAGCUU	AAGCUUUUCUCUCUUUUUUUU	Cleavage
CmbHLH94	osa-miR529b	1	21	3394	3414	AGAAGAGAGAGAGUACAGCUU	CUCUUUUACUUUCUUUCUUCU	Cleavage
CmbHLH81	osa-miR5488	1	21	26624	26644	UGAAGGCGACUGAUGAUUUCA	UUGAAGCAACAGUCGUCUUCA	Cleavage
CmbHLH81	osa-miR5490	1	21	1716	1736	UUGGAUUUUUAUUUAGGACGG	AAGUCUUAAAUACAAGUUUAA	Cleavage
CmbHLH78	osa-miR5490	1	21	979	999	UUGGAUUUUUAUUUAGGACGG	AUCUGCUAAAUCAAAAUCCAA	Translation
CmbHLH47	osa-miR5491	1	21	417	437	UGAAAUGGAGGCUCGUUGUAC	UUCUAACGAGUUUCUGUUUCA	Cleavage
CmbHLH69	osa-miR5492	1	21	242	262	AGAAGGAGAAUAGAUAUGGUU	CUCUAUUUCUUUUCUUCUUCU	Translation
CmbHLH70	osa-miR5501	1	21	3085	3105	UCUUGUGGCUAGAAGGGUGAG	AACAUCCAUCUAGUCAUGAGG	Cleavage
CmbHLH18	osa-miR5516a	1	21	567	587	CUCAUUGCUUCGGUAGGCUGG	UGAUCCUGCCGAAGAGAUGAG	Cleavage
CmbHLH18	osa-miR5516b	1	21	567	587	CUCAUUGCUUCGGUAGGCUGG	UGAUCCUGCCGAAGAGAUGAG	Cleavage
CmbHLH81	osa-miR5519	1	21	2913	2933	UGGCAGAAGUACUGGACUUAG	AUAUUUCCAGUACUUUUGCUG	Cleavage
CmbHLH47	osa-miR5524	1	21	2074	2094	UGGAAAAUGUGUUCAUGACGG	AAAUCAUGAAUAUAUUUUCAA	Cleavage
CmbHLH51	osa-miR5524	1	21	1504	1523	UGGAAAAUGUGUUCAUGACGG	GUGUCCU-AAUACAUUUUCCA	Cleavage
CmbHLH81	osa-miR5528	1	21	25725	25745	AAGACGGUUUUAGAUGUUGCC	AGUAAUGUCUAAAACUGUCAU	Cleavage
CmbHLH1	osa-miR5534a	1	21	639	659	UGACGACAACAGCUAGAAUGG	GGGUUGUUGCUGUUGUUGUUA	Cleavage
CmbHLH6	osa-miR5542	1	21	6030	6050	UUUGAGAAGGUAUCAUGAGAU	UAAUUAUGAUGCUUUCUUGAA	Cleavage
CmbHLH54	osa-miR5543	1	21	800	820	UAUGAAUGGUAUAUUUUCUUG	UCAGAAAAUACAUUAUUUGUA	Translation
CmbHLH41	osa-miR5806	1	21	3403	3423	ACAGGCAAAGACAAUGACGGC	UUUGUUGUUGUUAUUGCCUGU	Cleavage
CmbHLH21	osa-miR5806	1	21	3858	3877	ACAGGCAAAGACAAUGACGGC	UAUGUCAUUGUCUU-GCCUGU	Cleavage
CmbHLH51	osa-miR5807	1	24	3501	3524	AGGAGGUCUGGAGAGUUAUGUGGC	AGCAAUUGACUUUUCAGAUCUCUU	Cleavage
CmbHLH40	osa-miR5815	1	24	2225	2248	AAUGUUAUGGACACUAGAUGACAU	UUCGAAUAUAGUGUCCACAACAUC	Cleavage
CmbHLH8	osa-miR5827	1	21	3852	3872	UUUGUUGCAAUUUGGACUACC	CCUAGUCCAAAUUUUAUCAAA	Cleavage
CmbHLH46	osa-miR5835	1	24	7126	7149	ACGAAACCAUAGGGAUUUUGGCAU	UAAAUAAAAGAUUUAUGGUUUUGU	Cleavage
CmbHLH87	osa-miR6248	1	21	3658	3678	UAUUUGAGGAUGGAGGUAGUA	UUCAACCACCAUCUUCAGGUA	Cleavage
CmbHLH38	osa-miR6252	1	23	473	495	AUUCGUUGUAUUAAGAGAGGGUU	CAUUGUUUCUUAAUAUAAUGAAC	Cleavage
CmbHLH10	osa-miR810b.2	1	21	1744	1764	AAGUGAUUUAAUUAUGCCGUU	AAUGGAAUGAUCAAAUCACUU	Translation
CmbHLH44	osa-miR815a	1	21	2657	2677	AAGGGGAUUGAGGAGAUUGGG	CACGAUUUCCUUGAUACCCUU	Cleavage
CmbHLH44	osa-miR815b	1	21	2657	2677	AAGGGGAUUGAGGAGAUUGGG	CACGAUUUCCUUGAUACCCUU	Cleavage
CmbHLH44	osa-miR815c	1	21	2657	2677	AAGGGGAUUGAGGAGAUUGGG	CACGAUUUCCUUGAUACCCUU	Cleavage
CmbHLH4	osa-miR816	1	20	693	712	GUGACAUAUUUUACUACAAC	UUUUUUUUAAAGUAUGUCAC	Cleavage
CmbHLH93	pab-miR395	1	21	2049	2069	CUGAAGUGUUUGGAGGAACUU	AAAUUCCUACAAACACUUCAC	Cleavage
CmbHLH81	pde-miR1312	1	22	12677	12698	UUUGGAGAGAAAAUGGCGACAU	UUUUCUCUCUUUUCUCUCCAAU	Cleavage
CmbHLH1	ppt-miR1027a	1	21	3791	3811	UUUCUAUCUUCUCUUCCAAUC	GCUUGGAAGCGAGGGUGGAAG	Cleavage
CmbHLH51	ppt-miR1027a	1	21	3824	3844	UUUCUAUCUUCUCUUCCAAUC	AUUUGGAAGAGAAGAGAAAGA	Cleavage
CmbHLH1	ppt-miR1027b	1	21	3791	3811	UUUCUAUCUUCUCUUCCAAUC	GCUUGGAAGCGAGGGUGGAAG	Cleavage
CmbHLH51	ppt-miR1027b	1	21	3824	3844	UUUCUAUCUUCUCUUCCAAUC	AUUUGGAAGAGAAGAGAAAGA	Cleavage
CmbHLH38	ppt-miR1028a-3p	1	21	2082	2102	UGACAUUGUAGAUCUACGUGC	UCAUAUAGAUCUACAGUGUAA	Cleavage
CmbHLH22	ppt-miR1028a-3p	1	21	131	151	UGACAUUGUAGAUCUACGUGC	AAACAUAAAUUUAUAAUGUUA	Cleavage
CmbHLH84	ppt-miR1028c-3p	1	21	3220	3240	UGGCAUUGUAGGUUUAAGAGC	UGUCUGAAAUUUGCAGUGUCA	Cleavage
CmbHLH70	ppt-miR1030a	1	21	1128	1148	UCUGCAUCUGCACCUGCACCA	GAGUGCAAGUGCGGAGGCGGA	Cleavage
CmbHLH70	ppt-miR1030b	1	21	1128	1148	UCUGCAUCUGCACCUGCACCA	GAGUGCAAGUGCGGAGGCGGA	Cleavage
CmbHLH70	ppt-miR1030c	1	21	1128	1148	UCUGCAUCUGCACCUGCACCA	GAGUGCAAGUGCGGAGGCGGA	Cleavage
CmbHLH70	ppt-miR1030d	1	21	1128	1148	UCUGCAUCUGCACCUGCACCA	GAGUGCAAGUGCGGAGGCGGA	Cleavage
CmbHLH70	ppt-miR1030e	1	21	1128	1148	UCUGCAUCUGCACCUGCACCA	GAGUGCAAGUGCGGAGGCGGA	Cleavage
CmbHLH70	ppt-miR1030f	1	21	1128	1148	UCUGCAUCUGCACCUGCACCA	GAGUGCAAGUGCGGAGGCGGA	Cleavage
CmbHLH70	ppt-miR1030g	1	21	1128	1148	UCUGCAUCUGCACCUGCACCA	GAGUGCAAGUGCGGAGGCGGA	Cleavage
CmbHLH70	ppt-miR1030h	1	21	1128	1148	UCUGCAUCUGCACCUGCACCG	GAGUGCAAGUGCGGAGGCGGA	Cleavage
CmbHLH64	ppt-miR1043-3p	1	21	777	797	UUGCGCGUGAAUUUGAAGGCU	UACCGUCGAAUUCAAGCGCGA	Cleavage
CmbHLH34	ppt-miR1043-5p	1	20	457	476	CCUUCAACUUCAUGCGUGCA	GGCUCGGAUGAAGUUGGAGC	Cleavage
CmbHLH57	ppt-miR1046-3p	1	21	779	799	UGGUGAAAAAUAUGAAAAAUC	GGUUUUUCAUUUUUUUUCCCA	Translation
CmbHLH64	ppt-miR1046-3p	1	21	1559	1579	UGGUGAAAAAUAUGAAAAAUC	UUUUUUUAAUAUUUUUUAUUC	Cleavage
CmbHLH18	ppt-miR1046-5p	1	20	1171	1190	UGGAUUUCAUAUUUUUCACG	GGUGAAAUAAAUGAAGUCCA	Translation
CmbHLH44	ppt-miR1046-5p	1	20	2899	2918	UGGAUUUCAUAUUUUUCACG	AGGGGAAAACAUGAAGUCCA	Translation
CmbHLH2	ppt-miR1061-3p	1	21	1870	1890	UGAGUAGUCAAUGGAAUAAUG	GGGGAUGCCAUUGACUACUUA	Cleavage
CmbHLH3	ppt-miR1061-3p	1	21	1639	1659	UGAGUAGUCAAUGGAAUAAUG	GGGGAUGCCAUUGACUACUUA	Cleavage
CmbHLH92	ppt-miR1074	1	21	4826	4846	AGGGUUGUUAGUUGUGUUGAU	GGCAACACAGCUGUUAACUCU	Cleavage
CmbHLH67	ppt-miR1222b	1	21	222	242	CUGAAGGAGUUCAUUGGUACA	UUUAUUAGUGCACUUCUUCAG	Translation
CmbHLH67	ppt-miR1222c	1	21	222	242	CUGAAGGAGUUCAUUGGUACA	UUUAUUAGUGCACUUCUUCAG	Translation
CmbHLH54	ppt-miR414	1	21	835	855	UCAUCCUCAUCAUCCUCGUCC	GUUGGAUGAUGAUGAGGAUGG	Cleavage
CmbHLH81	ppt-miR529d	1	21	12669	12689	AGAAGAGAGAGAGCACAGCCC	CUACAGUGUUUUCUCUCUUUU	Cleavage
CmbHLH27	ppt-miR529d	1	21	185	205	AGAAGAGAGAGAGCACAGCCC	ACUCUUUGCUCUCUUUUUUUU	Cleavage
CmbHLH63	ppt-miR529d	1	21	2669	2689	AGAAGAGAGAGAGCACAGCCC	CUGUUUUGCUCUGUUUCUUCU	Cleavage
CmbHLH11	ppt-miR529d	1	21	1884	1904	AGAAGAGAGAGAGCACAGCCC	AAGCUUUUCUCUCUUUUUUUU	Cleavage
CmbHLH94	ppt-miR529e	1	21	3394	3414	AGAAGAGAGAGAGUACAGCCC	CUCUUUUACUUUCUUUCUUCU	Cleavage
CmbHLH11	ppt-miR529e	1	21	1884	1904	AGAAGAGAGAGAGUACAGCCC	AAGCUUUUCUCUCUUUUUUUU	Cleavage
CmbHLH94	ppt-miR529f	1	21	3394	3414	AGAAGAGAGAGAGUACAGCCC	CUCUUUUACUUUCUUUCUUCU	Cleavage
CmbHLH11	ppt-miR529f	1	21	1884	1904	AGAAGAGAGAGAGUACAGCCC	AAGCUUUUCUCUCUUUUUUUU	Cleavage
CmbHLH81	ppt-miR529g	1	21	12669	12689	CGAAGAGAGAGAGCACAGUCC	CUACAGUGUUUUCUCUCUUUU	Cleavage
CmbHLH4	ppt-miR904a	1	21	6005	6025	UCUUGUCAAUGUUUAGGGGCA	AUGCCAUAAACAUUGUCAAGA	Cleavage
CmbHLH4	ppt-miR904b	1	21	6005	6025	UCUUGUCAAUGUUUAGGGGCA	AUGCCAUAAACAUUGUCAAGA	Cleavage
CmbHLH81	pta-miR1312	1	22	12677	12698	UUUGGAGAGAAAAUGGCGACAU	UUUUCUCUCUUUUCUCUCCAAU	Cleavage
CmbHLH41	pta-miR1315	1	21	2746	2766	UGGAGGCCUGUCAGGUUCCCA	CUGGAGCCUGGAAGGCCUCCU	Translation
CmbHLH29	pta-miR946a-5p	1	21	5484	5504	UGUGGAUAGAGAAGGGUUAGU	GAUUACCCUUCUCUGUUCUCA	Cleavage
CmbHLH26	ptc-miR164f	1	21	8035	8055	UGGAGAAGCAGGGCACAUGCU	GGCAUGGACCCCGCUUCUCCA	Translation
CmbHLH8	ptc-miR167h-5p	1	21	709	729	UGAAGCUGCCAACAUGAUCUG	GUGGUGGAGUUGGUAGCUUCA	Cleavage
CmbHLH53	ptc-miR169b-3p	1	20	1348	1367	GGCAGGUUGUUCUUGGCUAC	GUUGUCCAGAGCAGCCUGCC	Cleavage
CmbHLH47	ptc-miR393a-5p	1	21	4193	4212	UCCAAAGGGAUCGCAUUGAUC	GGUUAAUGCGAUCC-UUUGGA	Cleavage
CmbHLH47	ptc-miR393b-5p	1	21	4193	4212	UCCAAAGGGAUCGCAUUGAUC	GGUUAAUGCGAUCC-UUUGGA	Cleavage
CmbHLH47	ptc-miR393c	1	21	4193	4212	UCCAAAGGGAUCGCAUUGAUC	GGUUAAUGCGAUCC-UUUGGA	Cleavage
CmbHLH92	ptc-miR474b	1	24	3012	3035	CAAAAGUUGUUGGGUUUGGCUGGG	GAUUAACAAAUUCAAUAGUUUUUG	Cleavage
CmbHLH87	ptc-miR476b	1	21	6112	6132	UAGUAAUUCUUCUUUGCAAAA	CCUUACAGAGAAGGGUUGUUA	Cleavage
CmbHLH70	ptc-miR6423	1	22	1003	1024	CCGCUGUCGCCACUAUCUUCCU	AACAAGAGAAUGGCGGCGGCGG	Cleavage
CmbHLH46	ptc-miR6425a-5p	1	22	4147	4167	UUGUCUUCCAUGGAAUAGGCAG	CUCCCUCU-CCGUGGAAGACAA	Cleavage
CmbHLH46	ptc-miR6425b-5p	1	22	4147	4167	UUGUCUUCCAUGGAAUAGGCAG	CUCCCUCU-CCGUGGAAGACAA	Cleavage
CmbHLH46	ptc-miR6425c-5p	1	22	4147	4167	UUGUCUUCCAUGGAAUAGGCAG	CUCCCUCU-CCGUGGAAGACAA	Cleavage
CmbHLH46	ptc-miR6425d-5p	1	22	4147	4167	UUGUCUUCCAUGGAAUAGGCAG	CUCCCUCU-CCGUGGAAGACAA	Cleavage
CmbHLH46	ptc-miR6425e	1	22	4147	4167	UUGUCUUCCAUGGAAUAGGCAG	CUCCCUCU-CCGUGGAAGACAA	Cleavage
CmbHLH63	ptc-miR6436	1	22	2381	2402	CCAGACUCAAUAGCAGGACCCA	AUAGCCCUGCUGUUGGGCCUGG	Cleavage
CmbHLH23	ptc-miR6439a	1	21	640	660	CCAAAUGAAGAAGCAGAAGCC	AACUUUUGUUUCUUCCUUUGU	Cleavage
CmbHLH14	ptc-miR6439b	1	21	3792	3812	AGCAGAAGCCAUCACUAGCGC	GUGUUAGUGGUGGUUGUUGCU	Cleavage
CmbHLH81	ptc-miR6459a-5p	1	21	5231	5251	AGCUCAAGCACAAAUUCGAUC	GCUCGAGCUUGGGCUUGGGCU	Translation
CmbHLH22	ptc-miR6461	1	21	48	68	UAGCUAGCAAGUUCAUGGAUC	CCUCAAUCAGCUUGUUGGCUA	Cleavage
CmbHLH76	ptc-miR6462a	1	21	1522	1542	UCUCUUAUGCAUUUUUGUCCC	AAUAUAAGAAUGUGUGAGAGA	Cleavage
CmbHLH76	ptc-miR6462b	1	21	1522	1542	UCUCUUAUGCAUUUUUGUCCC	AAUAUAAGAAUGUGUGAGAGA	Cleavage
CmbHLH76	ptc-miR6462c-3p	1	21	1522	1542	UCUCUUAUGCAUUUUUGUCCC	AAUAUAAGAAUGUGUGAGAGA	Cleavage
CmbHLH48	ptc-miR6462c-5p	1	22	4167	4188	AAGGGACAAAAAUGGCAUAAGA	CAAGCUGCUAUUUUUGUCCCUA	Cleavage
CmbHLH76	ptc-miR6462d	1	21	1522	1542	UCUCUUAUGCAUUUUUGUCCC	AAUAUAAGAAUGUGUGAGAGA	Cleavage
CmbHLH43	ptc-miR7817a	1	21	1744	1764	UUUGGUUAUUGUCUCGAGACA	UGUACCAAGACAAUAACUAAA	Cleavage
CmbHLH70	ptc-miR7823	1	21	2566	2586	UUGCAUGCAUGAACUUGAAAU	UUUUUCGGUUCAUGCAUGUAU	Cleavage
CmbHLH21	ptc-miR7836	1	21	1465	1485	UGGGUGGGAGGUGUGGUAGCU	AGCCAUCCCACUUCCCAUCCA	Cleavage
CmbHLH21	ptc-miR7837	1	21	1465	1485	UGGGUGGGAGGUGUGGUAGCU	AGCCAUCCCACUUCCCAUCCA	Cleavage
CmbHLH49	ptc-miR828b-3p	1	21	1482	1502	UCAUUCGAGCAAGAAAUAUUA	ACAUUUUUUUUGUUUGGGUGA	Cleavage
CmbHLH46	pti-miR5471	1	21	8765	8785	CGAGAAUCGAUACUAAUACGC	AUGGAUUGGUGUCGAUUCUUA	Cleavage
CmbHLH24	pti-miR5477	1	22	2999	3020	AAAAAUAGAAGACUUUGGAACC	GAACUCAAAGUUUUCUCUUUUU	Cleavage
CmbHLH56	pti-miR5477	1	22	987	1008	AAAAAUAGAAGACUUUGGAACC	GGAGUCCAAGUUUUUUAUUUUU	Cleavage
CmbHLH8	pti-miR5477	1	22	3419	3440	AAAAAUAGAAGACUUUGGAACC	AAAUUUAUGGUUUUUUAUUUUU	Cleavage
CmbHLH11	pti-miR5477	1	22	3918	3939	AAAAAUAGAAGACUUUGGAACC	AAAUCCCCAGUCUUCUAUUAUU	Cleavage
CmbHLH45	pti-miR5478	1	22	1619	1640	GACAAAGGAAUCGAUCGUAUCG	UGAUAUGAAUGAUUUUUUUGUU	Cleavage
CmbHLH48	pti-miR5483	1	23	4949	4970	AUUUUUUUGGAUCGUGUGAUAUA	UGUAUCACA-GAUCCAAAAAGAA	Cleavage
CmbHLH4	pti-miR5483	1	23	4728	4750	AUUUUUUUGGAUCGUGUGAUAUA	UCAGUUACCUUAUCCAAAAAAAU	Cleavage
CmbHLH15	rco-miR156e	1	21	888	908	UGACAGAAGAGAGAGAGCACA	UAUGCCUUUUUUUUUUUGUCA	Cleavage
CmbHLH26	rco-miR164d	1	21	8035	8055	UGGAGAAGCAGGGCACAUGCU	GGCAUGGACCCCGCUUCUCCA	Translation
CmbHLH47	rco-miR393	1	21	4193	4212	UCCAAAGGGAUCGCAUUGAUC	GGUUAAUGCGAUCC-UUUGGA	Cleavage
CmbHLH90	rgl-miR5573	1	21	634	654	GAGUAGUCGACCUGAGAUGGA	CCCAUCUCAGGUGCACUACUU	Cleavage
CmbHLH4	rgl-miR5574	1	21	8167	8187	UUUAAUCAGAAUCUAAAAGCA	GGCGUUUUGAUUUUGGUUAGA	Cleavage
CmbHLH89	rgl-miR5574	1	21	2562	2582	UUUAAUCAGAAUCUAAAAGCA	UUCUGUCAGAUUCUGAUAAAA	Cleavage
CmbHLH12	rgl-miR7798	1	20	2235	2254	AGGGAGUGUUUGCAAAAACU	UGUUGUUGCAAAAGCUUCCU	Cleavage
CmbHLH38	rgl-miR7799	1	20	2412	2431	AGUGGAAUAGGAGAUCUCAA	CUCAGAUCUUUUAUUCAACU	Cleavage
CmbHLH70	rgl-miR7805-5p	1	21	2062	2082	AAAUUUGGUGUAGUGAAUAGU	GAUAUUUUUUACACCAUAUUU	Cleavage
CmbHLH57	rgl-miR7807b-3p	1	22	651	672	UUGAGAUUUUCAUAUAGUUACU	CUUAAUUUUAUGGAAAUCUCGU	Cleavage
CmbHLH37	rgl-miR7810	1	21	645	665	AGAGGAAGAGUUUUCUGGCUC	AAGCUGUAAAACUCUUUUUUU	Cleavage
CmbHLH10	rgl-miR7810	1	21	1294	1313	AGAGGAAGAGUUUUCUGGCUC	UAGCUA-AAAAUUCUUCCUUU	Cleavage
CmbHLH15	sbi-miR156d	1	21	888	908	UGACAGAAGAGAGAGAGCACA	UAUGCCUUUUUUUUUUUGUCA	Cleavage
CmbHLH77	sbi-miR156e	1	20	1038	1057	UGACAGAAGAGAGCGAGCAC	AUGCUGGUUUUCUUUUGUUG	Cleavage
CmbHLH47	sbi-miR393a	1	21	4193	4212	UCCAAAGGGAUCGCAUUGAUC	GGUUAAUGCGAUCC-UUUGGA	Cleavage
CmbHLH47	sbi-miR393b	1	21	4193	4212	UCCAAAGGGAUCGCAUUGAUC	GGUUAAUGCGAUCC-UUUGGA	Cleavage
CmbHLH22	sbi-miR5387b	1	24	447	470	CGUGGCUCUGACCGGUGCUAAAGG	AUUGUAGGACUGGUCAGGGUCACC	Cleavage
CmbHLH6	sbi-miR5567	1	24	3717	3740	UUAAUGAUUCAUGUAUGUGUCCAA	AAAAACACAUACAUAGAUCAUAAA	Translation
CmbHLH51	sbi-miR5568c-5p	1	21	3815	3835	UCUGUUCCAAAUUGUAAGUCG	AAAAUUAAAAUUUGGAAGAGA	Cleavage
CmbHLH71	sbi-miR5569	1	24	1876	1899	UAUUGCAUGCUUGAACUAUGGUAA	AUGCCAAAGUCUAAGCAUGCAAUU	Cleavage
CmbHLH9	sbi-miR6218-3p	1	21	736	756	ACAAGUUUCGUGAUUUUUGGA	CACAAAACUCAGGAAGUUUGU	Translation
CmbHLH12	sbi-miR6228-3p	1	24	1166	1189	GUGGCAGUAGAAUUAAUGAAGGGA	GCAGCCCAUUGAUUCUGUUGCUGC	Cleavage
CmbHLH81	sbi-miR6228-5p	1	24	8033	8056	UUCUAUCUCUAUUAAUUGUGUUGC	GUAGCAUAAUUAAUGGGGGUGGGG	Cleavage
CmbHLH62	sbi-miR6228-5p	1	24	627	650	UUCUAUCUCUAUUAAUUGUGUUGC	GAGCUAGGGUUAGUAGAGGUGGAA	Cleavage
CmbHLH63	sbi-miR6228-5p	1	24	599	622	UUCUAUCUCUAUUAAUUGUGUUGC	AAUUGACACUAAAUAAAGAUAGAA	Cleavage
CmbHLH4	sbi-miR6230-5p	1	21	603	623	UUUUGGGUCCCUAAACUUGUU	GGUAAGUUUGUGGAUUCAAAA	Translation
CmbHLH10	sbi-miR6232b-3p	1	21	739	759	AAUUCGAUGUACCAAAAAAGU	AUUUUUUUGGUUCAAUGAAUU	Translation
CmbHLH57	sbi-miR6235-5p	1	24	1645	1668	UUGUGAGAGAAAAAUACUGUUGGC	AUUUUUGGUUUUUUUUUUUUACAA	Cleavage
CmbHLH73	sbi-miR821a	1	21	2082	2102	AAGUCAUCAACAUAAAAGUUG	UAUGUGUUAUGUUGAUGAUUU	Cleavage
CmbHLH73	sbi-miR821c	1	21	2082	2102	AAGUCAUCAACAUAAAAGUUG	UAUGUGUUAUGUUGAUGAUUU	Cleavage
CmbHLH1	sbi-miR821e	1	21	120	140	AAGUCAUCAAAAUAAAAGUUG	UAAUUAUUACUUUGAUGAUUU	Cleavage
CmbHLH91	sly-miR169e-3p	1	21	2129	2149	UGGCAAGCAUCUUUGGCGACU	UUUCAUUAAACAUGCUUGCCA	Translation
CmbHLH8	sly-miR1916	1	20	7351	7370	AUUUCACUUAGACACCUCAA	AUGUGGUGUUCAAGUGAAGU	Translation
CmbHLH64	sly-miR1916	1	20	378	397	AUUUCACUUAGACACCUCAA	CUGAAGUGUUUGAUUGAAAU	Cleavage
CmbHLH4	sly-miR1917	1	21	4788	4808	AUUAAUAAAGAGUGCUAAAGU	AGUUUAGCACUGUUUAUUUGU	Translation
CmbHLH48	sly-miR1919a	1	21	2653	2673	ACGAGAGUCAUCUGUGACAGG	CCUGUCAUGGAUGGCUUUCCU	Cleavage
CmbHLH48	sly-miR1919b	1	21	2653	2673	ACGAGAGUCAUCUGUGACAGG	CCUGUCAUGGAUGGCUUUCCU	Cleavage
CmbHLH48	sly-miR1919c-3p	1	21	2653	2673	ACGAGAGUCAUCUGUGACAGG	CCUGUCAUGGAUGGCUUUCCU	Cleavage
CmbHLH47	sly-miR4376	1	22	279	300	ACGCAGGAGAGAUGAUGCUGGA	GUAUGCACCAUCUUUCUUGUGU	Cleavage
CmbHLH39	sly-miR482e-5p	1	21	103	123	UGUGGGUGGGGUGGAAAGAUU	AAUCGUUCCACGCCAUCCACG	Translation
CmbHLH58	sly-miR5302b-3p	1	22	1631	1652	UUUUCAACUAUAGCAUUAUUUU	CAGAUGAUUUUAUAGUGGAAAA	Cleavage
CmbHLH51	sly-miR5302b-3p	1	22	3655	3676	UUUUCAACUAUAGCAUUAUUUU	UCGAAGAUGCUAUAAUUGAGAA	Cleavage
CmbHLH21	sly-miR5302b-3p	1	22	2023	2044	UUUUCAACUAUAGCAUUAUUUU	UUUAUAAUUCAAUAGUUGAGAG	Cleavage
CmbHLH86	sly-miR6024	1	22	136	157	UUUUAGCAAGAGUUGUUUUACC	AAAAAACCAGUUUUUGUUAAAG	Cleavage
CmbHLH2	sly-miR9472-3p	1	21	2287	2307	UUCACAAUCUCUGCUGAAAAA	UCUUUUAGCUGAAAUUGUGAA	Cleavage
CmbHLH3	sly-miR9472-3p	1	21	2055	2075	UUCACAAUCUCUGCUGAAAAA	UCUUUUAGCUGAAAUUGUGAA	Cleavage
CmbHLH4	sly-miR9479-3p	1	22	7169	7190	GAGAAUGGUAGAGGGUCGGACC	AAUUCCACACUCUAUCAUUUUC	Cleavage
CmbHLH86	smo-miR1081	1	21	2304	2324	UGAGGCUUGCCUUUGAUUCUC	AAGAAGUAAAGGUAAGGCUCA	Cleavage
CmbHLH5	smo-miR1087	1	21	265	285	UACAGAUUGGUGUUAGUGCUU	UUGUGCUAAUAUCAACCUGUA	Cleavage
CmbHLH30	smo-miR1092	1	21	3369	3389	UGACAGGAAUGCAUUGGUGUU	UCCUCCACUGCAUUCCUCUCA	Cleavage
CmbHLH12	smo-miR1099	1	21	276	296	UAUAGCAAUGGUGUUUUUGUC	AACAAAACCAUUAUUGAUAUA	Cleavage
CmbHLH2	smo-miR1103-3p	1	24	3656	3679	UGGAAAAAGGAGGUGCAUUCUUGU	GUCUUAUUGAAUUUUCUUUUUCCA	Cleavage
CmbHLH3	smo-miR1103-3p	1	24	3426	3449	UGGAAAAAGGAGGUGCAUUCUUGU	GUCUUAUUGAAUUUUCUUUUUCCA	Cleavage
CmbHLH47	smo-miR1109	1	21	1384	1404	UAGUGGGAGAUUUUGUGUAAC	GCUACAGAAAAUUUCCAAUUA	Cleavage
CmbHLH58	smo-miR1110	1	21	2356	2376	GCUAGGGGCAGUGGUCAAGGA	AUCUAGACUAUUGCCCCUUGC	Cleavage
CmbHLH51	smo-miR1115-5p	1	21	315	335	UGAGCUCAGGCACUUUGGUGG	GCAGCAGGGGGCCUGAGCUCA	Cleavage
CmbHLH77	smo-miR156a	1	20	1038	1057	CGACAGAAGAGAGUGAGCAC	AUGCUGGUUUUCUUUUGUUG	Cleavage
CmbHLH70	smo-miR156c	1	21	8132	8152	UUGACAGAAGAAAGAGAGCAC	UAGUUCUGUUUCUUCUGAUAA	Cleavage
CmbHLH66	ssp-miR1128	1	21	1970	1990	UACUACUCCCUCCGUCCCAAA	CAGGGAACGGAGGGAGGAGUA	Cleavage
CmbHLH78	stu-miR156f-5p	1	20	1568	1587	CUGACAGAAGAGAGUGAGCA	AGCUCAUUCAUUUCUGUUGG	Translation
CmbHLH26	stu-miR164-5p	1	21	8035	8055	UGGAGAAGCAGGGCACAUGCU	GGCAUGGACCCCGCUUCUCCA	Translation
CmbHLH2	stu-miR169e-3p	1	19	4732	4750	GCAAGUUAUCCUGGCUAUC	GAAGGCCAGGAUGUCUUGC	Cleavage
CmbHLH3	stu-miR169e-3p	1	19	4500	4518	GCAAGUUAUCCUGGCUAUC	GAAGGCCAGGAUGUCUUGC	Cleavage
CmbHLH94	stu-miR1886g-3p	1	22	2983	3004	UUUCAUAUUGAUUUCAUCUCAU	GAGACAUGAAUUCAGUAUGGAA	Cleavage
CmbHLH48	stu-miR1919-3p	1	21	2653	2673	ACGAGAGUCAUCUGUGACAGG	CCUGUCAUGGAUGGCUUUCCU	Cleavage
CmbHLH47	stu-miR393-5p	1	22	4192	4212	UCCAAAGGGAUCGCAUUGAUCC	UGGUUAAUGCGAUCC-UUUGGA	Cleavage
CmbHLH58	stu-miR4376-5p	1	21	3492	3512	UACGCAGGAGAGAUGAUGCUG	AGGUCUCAUUUCUUUUGUGUA	Cleavage
CmbHLH47	stu-miR4376-5p	1	21	281	301	UACGCAGGAGAGAUGAUGCUG	AUGCACCAUCUUUCUUGUGUU	Cleavage
CmbHLH64	stu-miR482d-5p	1	21	3751	3771	CGUGAGUGGUGGGGUAAGAUA	ACUCAUAACUCAUCAUUCACG	Cleavage
CmbHLH70	stu-miR530	1	21	1122	1142	UCUGCAUUUGCACCUGCACCU	CUGUUCGAGUGCAAGUGCGGA	Cleavage
CmbHLH67	stu-miR5303f	1	24	1288	1311	AUUUUUGGAGAAUCUGACACGGGU	CAUCUUUUUAUAUUCUCCAAAAAC	Cleavage
CmbHLH41	stu-miR5303h	1	24	1390	1413	AACAUUUUUGAAGAGUCUGAGCAA	ACCUCCUGAUUCUUCGAAGAUGUA	Cleavage
CmbHLH86	stu-miR6024-3p	1	22	136	157	UUUUAGCAAGAGUUGUUUUCCC	AAAAAACCAGUUUUUGUUAAAG	Cleavage
CmbHLH28	stu-miR6024-5p	1	22	2840	2861	AGAAACAACACUUGCUAAAAGA	AAGCUUAAAAAGUGUUGUUUUU	Cleavage
CmbHLH81	stu-miR7979	1	24	440	463	AGGUACAUGAACUCUAACGAGGCA	AACUAUGUUACAGUUCGUGUAUCC	Cleavage
CmbHLH74	stu-miR7982a	1	24	2396	2418	AAGUUGGAUGAUAAUAAUAUAUAU	UUAU-UAUUAUUAUUAUCUUGUUU	Cleavage
CmbHLH74	stu-miR7982b	1	24	2396	2418	AAGUUGGAUGAUAAUAAUAUAUAU	UUAU-UAUUAUUAUUAUCUUGUUU	Cleavage
CmbHLH57	stu-miR7987	1	24	1452	1475	ACACUAGUUGAUCUUAUUGAUGAC	UCUUUCAAAAAGAUCAGUUAUUGU	Cleavage
CmbHLH46	stu-miR7988	1	24	7161	7184	AACGGAAAAGGGCCAAAAAUACCC	UUAGCAUUAUGGCUCUUUUUUGUU	Cleavage
CmbHLH52	stu-miR7994a	1	24	1568	1591	AUAUUAUACUUGGGCAUAAACUCC	UCGUUUAAUGUCAAGGUAUAAUAU	Cleavage
CmbHLH52	stu-miR7994b-3p	1	24	1568	1591	AUAUUAUACUUGGGCAUAAACUCC	UCGUUUAAUGUCAAGGUAUAAUAU	Cleavage
CmbHLH92	stu-miR7997a	1	21	2427	2447	AUGCUGCUCGGACUCUUCAAA	ACUGAAGAGUCCGAAUACCAU	Cleavage
CmbHLH92	stu-miR7997b	1	21	2427	2447	AUGCUGCUCGGACUCUUCAAA	ACUGAAGAGUCCGAAUACCAU	Cleavage
CmbHLH66	stu-miR8002-5p	1	24	1699	1722	UUUUUCGUGAUAAUAAUGGAAUCA	UCAUAUCAUAAUUAUCAUGACAAA	Cleavage
CmbHLH68	stu-miR8005b-5p	1	24	3280	3303	ACUCUAAAUUUUAAAUUCUAAAUC	GCAGAAGAAUUUGUAAUUGAGAGU	Translation
CmbHLH72	stu-miR8007b-3p	1	24	1182	1205	CGAAAAAUGAAAAGUACCACAUAA	AGAUUUAGCAUUUUUCAUUUUUCA	Cleavage
CmbHLH46	stu-miR8011a-3p	1	24	7031	7054	AAUAAAAAGAAGCCUCACACAACU	ACAGCUGUGGUGAUUCUUUUUGUU	Cleavage
CmbHLH11	stu-miR8011a-5p	1	24	150	173	UUGUGUGAGGUUUCUUUUUGUUUC	AAAAGAUGAAAAAAUCUUACACAA	Cleavage
CmbHLH14	stu-miR8014-5p	1	24	2848	2871	AUUGUUUCAUAUUGUAUUGUAUUU	UUGAAUAAUGAAAUAUGAAACACU	Cleavage
CmbHLH19	stu-miR8019-5p	1	23	147	169	AGGGAAGCAGGUCAUUCUUUAUG	AUGCAAGGAUGACUUGCAUUUCU	Cleavage
CmbHLH74	stu-miR8020	1	24	563	586	AAUUUCAUUGAGUAUGUUGUUGUU	AAAACUAAUAUAUGUAAUGAAAUU	Translation
CmbHLH15	stu-miR8024a-5p	1	24	2233	2256	UUGAAGAAUUUAAAGACUUCAACU	CAAGGGAGUAUUUGAGUUCUUUGA	Cleavage
CmbHLH26	stu-miR8024a-5p	1	24	1692	1715	UUGAAGAAUUUAAAGACUUCAACU	UCAAAAAGGCAUGAAAUUCUUCAA	Cleavage
CmbHLH3	stu-miR8035	1	22	890	911	UCCAUCUUCAAUAUCACUUUCU	UGAGUGUGAUUUUGAGGAUGGA	Cleavage
CmbHLH2	stu-miR8035	1	22	1120	1141	UCCAUCUUCAAUAUCACUUUCU	UGAGUGUGAUUUUGAGGAUGGA	Cleavage
CmbHLH81	stu-miR8040-3p	1	21	12399	12419	CUUAUAAUUGUAAUUAUGAUC	CCUAAAAAUUAUAGUUGUAAG	Cleavage
CmbHLH41	stu-miR8040-5p	1	21	893	913	UCAUAAUUACAAUUAUAAGCC	AAAUUAUUGUUGUAAUUAUGC	Cleavage
CmbHLH49	stu-miR8044-5p	1	21	2815	2835	UUUCAAAUAUGGUUGGAGAUG	UAUGUGCAACUGUAUUUGAAG	Cleavage
CmbHLH8	stu-miR8044-5p	1	21	3806	3826	UUUCAAAUAUGGUUGGAGAUG	CUUGUUCAACCAUCUUUGAGA	Cleavage
CmbHLH33	stu-miR8044-5p	1	21	1781	1801	UUUCAAAUAUGGUUGGAGAUG	AUUAUUCAGCCAUAAUUGAAA	Cleavage
CmbHLH19	stu-miR8046-5p	1	21	2460	2480	UAUGAUCGAAGUUUCAAUGAC	UGUAUUGAAACUUUGGCCAUG	Cleavage
CmbHLH11	stu-miR8050-5p	1	20	2297	2316	AAGUAGGAAUCAAGGUCAAU	UUUUAGCUUGGUUUUUACUU	Cleavage
CmbHLH25	stu-miR827-3p	1	21	1354	1374	UUAGAUGAACAUCAACAAACA	AAUUUAUUGGUGUUUAUCCAA	Cleavage
CmbHLH92	tae-miR1124	1	22	1942	1963	GCAGGACGUGAAGAGCGAGUCC	UCUCUCAUUUCUCACGUCCUGC	Cleavage
CmbHLH1	tae-miR1134	1	24	4047	4070	CAACAACAACAAGAAGAAGAAGAU	AUGUUGUUGUUGUUGUUGUUGUUG	Cleavage
CmbHLH1	tae-miR1134	1	24	657	680	CAACAACAACAAGAAGAAGAAGAU	UUAACGUUGUUGUUGUUGUUGUUG	Cleavage
CmbHLH12	tae-miR1134	1	24	2219	2242	CAACAACAACAAGAAGAAGAAGAU	UCGUUGUUGUUGUUGUUGUUGUUG	Cleavage
CmbHLH81	tae-miR1137a	1	20	18595	18614	UAGUACAAAGUUGAGUCAUC	CCUAACUCAAGUUUGUACUA	Translation
CmbHLH70	tae-miR1847-5p	1	21	6946	6966	ACCUGCAGUUGGGCCAAUGAC	UUGUUUGGCUUAAUUGCAGGU	Cleavage
CmbHLH69	tae-miR2275-3p	1	22	1609	1630	UUUGGUUUCCUCCAAUAUCUCG	AAUCGUAGUGGAGGAAACUGAA	Cleavage
CmbHLH76	tae-miR6197-5p	1	21	1680	1700	UCUGUAAACAAAUGUAGGACG	ACUCAUAUAUUUUUUUAUAGA	Cleavage
CmbHLH30	tae-miR9652-3p	1	20	3558	3577	AAGCUUAAUGAGAACAUGUG	AAAAUGUUCUUAUUUAGUUU	Cleavage
CmbHLH49	tae-miR9652-5p	1	22	2442	2463	CCUGUUUGUCAUUAAGUUUCUU	CCAAAAUUUAGUGACAUACAGA	Cleavage
CmbHLH61	tae-miR9653a-3p	1	21	88	108	UUUGAGACUUUGGCCAUGGCC	AGCUAUGGCCUGGGUCUUAAA	Translation
CmbHLH74	tae-miR9670-3p	1	21	196	216	AGGUGGAAUACUUGAAGAAGA	UUUUCUUGUAGUAUUUCACUU	Cleavage
CmbHLH4	tae-miR9670-3p	1	21	694	714	AGGUGGAAUACUUGAAGAAGA	UUUUUUUAAAGUAUGUCACCU	Cleavage
CmbHLH23	tae-miR9773	1	24	2755	2778	UUUGUUUUUAUGUUAUUUUGUGAA	CUUCCACAAUAGAAUGAAAACAAA	Cleavage
CmbHLH32	tae-miR9773	1	24	2626	2648	UUUGUUUUUAUGUUAUUUUGUGAA	AAAACAAAA-AACAAAAAAACAAA	Translation
CmbHLH6	tae-miR9773	1	24	2586	2609	UUUGUUUUUAUGUUAUUUUGUGAA	CCACUAUAAUAAUACAAAAGCAAA	Translation
CmbHLH94	tae-miR9773	1	24	5189	5212	UUUGUUUUUAUGUUAUUUUGUGAA	CACAGACACUCACAUAAAGACAAA	Cleavage
CmbHLH78	tae-miR9773	1	24	473	496	UUUGUUUUUAUGUUAUUUUGUGAA	UAAUAAAAGUAAAACAAAAACAAA	Translation
CmbHLH64	tae-miR9773	1	24	886	909	UUUGUUUUUAUGUUAUUUUGUGAA	ACGCGAGAAGAAGGUAAAAACAAA	Cleavage
CmbHLH70	tae-miR9777	1	20	8068	8087	AGCAAACAUAUCUGAGCACA	AGGGCUUAGAUGUGUUUGUG	Cleavage
CmbHLH15	tcc-miR156a	1	21	888	908	UGACAGAAGAGAGAGAGCACA	UAUGCCUUUUUUUUUUUGUCA	Cleavage
CmbHLH26	tcc-miR164c	1	21	8035	8055	UGGAGAAGCAGGGCACAUGCU	GGCAUGGACCCCGCUUCUCCA	Translation
CmbHLH47	tcc-miR393a	1	22	4192	4212	UCCAAAGGGAUCGCAUUGAUCC	UGGUUAAUGCGAUCC-UUUGGA	Cleavage
CmbHLH47	tcc-miR393b	1	21	4193	4212	UCCAAAGGGAUCGCAUUGAUC	GGUUAAUGCGAUCC-UUUGGA	Cleavage
CmbHLH15	vvi-miR156h	1	20	889	908	UGACAGAAGAGAGAGAGCAU	AUGCCUUUUUUUUUUUGUCA	Cleavage
CmbHLH26	vvi-miR164b	1	21	8035	8055	UGGAGAAGCAGGGCACAUGCU	GGCAUGGACCCCGCUUCUCCA	Translation
CmbHLH87	vvi-miR3625-3p	1	21	6657	6677	CGGGAGAUGACUACUGGAAGC	AGAUUUAGUAGUCAUUUCCCA	Cleavage
CmbHLH81	vvi-miR3625-5p	1	21	17548	17568	UUCCAGCAGUCAUCUCCAAGG	UGUUGGAUAUGAUGGCUGGAG	Cleavage
CmbHLH48	vvi-miR3629a-5p	1	21	740	760	CGCAUUUUCUCAGCAGCCAAG	UGUGGUUGCUGAGGAAAUGGA	Cleavage
CmbHLH86	vvi-miR3631b-3p	1	21	741	761	UGUUGGAUGAUGUCAAUAAGU	AGUCAAUGAUAUCAUCCAGUA	Cleavage
CmbHLH37	vvi-miR3633b-5p	1	21	219	239	GGAAUGGGUGGCUGGGAUCUA	CAGUUCCCGGCGACCCAUUUC	Translation
CmbHLH40	vvi-miR3637-5p	1	24	1011	1034	AUUUAUGUAUUGUGUUUUGUCGGA	AUUAAAAAAAAACAAUACAUAUAU	Cleavage
CmbHLH87	vvi-miR3639-3p	1	24	404	427	GAGCUUUUGGCUUCUCAGAAGUCA	UCCCUUCAGAGAAGCCAGCAGCUU	Cleavage
CmbHLH47	vvi-miR393a	1	21	4193	4212	UCCAAAGGGAUCGCAUUGAUC	GGUUAAUGCGAUCC-UUUGGA	Cleavage
CmbHLH47	vvi-miR393b	1	21	4193	4212	UCCAAAGGGAUCGCAUUGAUC	GGUUAAUGCGAUCC-UUUGGA	Cleavage
CmbHLH46	zma-miR156a-3p	1	21	1	21	GCUCACUUCUCUCUCUGUCAG	AAGAGAGAGAGAGAAGAGAGA	Cleavage
CmbHLH43	zma-miR156e-3p	1	22	1106	1127	GCUCACUGCUCUCUCUGUCAUC	AGAGAGAGAGAGAGAAGUGAGA	Cleavage
CmbHLH15	zma-miR156j-5p	1	21	888	908	UGACAGAAGAGAGAGAGCACA	UAUGCCUUUUUUUUUUUGUCA	Cleavage
CmbHLH77	zma-miR156k-5p	1	20	1038	1057	UGACAGAAGAGAGCGAGCAC	AUGCUGGUUUUCUUUUGUUG	Cleavage
CmbHLH90	zma-miR159g-3p	1	21	4111	4131	UUUGGAGUGAAGGGAGUUCUG	UUGAACUUCCUUUGUCCCAAA	Cleavage
CmbHLH38	zma-miR169l-3p	1	20	3801	3820	GGCAAAUCAUCCCUGCUACC	GGUGGCUGGGAUGGUUUGUG	Cleavage
CmbHLH48	zma-miR2275a-3p	1	22	749	770	UUUGUUUUCCUCCAAUAUCUCA	UGAGGAAAUGGAGGAAAAUGAA	Cleavage
CmbHLH9	zma-miR2275a-3p	1	22	1018	1039	UUUGUUUUCCUCCAAUAUCUCA	AAAGAAAUUGAAGGGAAACGAA	Cleavage
CmbHLH44	zma-miR2275d-5p	1	21	1988	2008	AGAGUUGGAGGAAAGAAAACU	UCUAUUCUUUCCUCUAAUUAU	Cleavage
CmbHLH65	zma-miR2275d-5p	1	21	527	547	AGAGUUGGAGGAAAGAAAACU	UUUUUUAUUUUUUUUAACUUU	Cleavage
CmbHLH53	zma-miR393a-3p	1	22	2204	2225	AUCAGUGCAAUCCCUUUGGAAU	GACUCAAAGGGAUCGCUCUGAU	Cleavage
CmbHLH47	zma-miR393a-5p	1	22	4192	4212	UCCAAAGGGAUCGCAUUGAUCU	UGGUUAAUGCGAUCC-UUUGGA	Cleavage
CmbHLH47	zma-miR393b-5p	1	22	4192	4212	UCCAAAGGGAUCGCAUUGAUCC	UGGUUAAUGCGAUCC-UUUGGA	Cleavage
CmbHLH47	zma-miR393c-5p	1	22	4192	4212	UCCAAAGGGAUCGCAUUGAUCU	UGGUUAAUGCGAUCC-UUUGGA	Cleavage
CmbHLH70	zma-miR395d-5p	1	22	3951	3972	GUUCUAUGCAAGCACUUCACGA	UUCUCAUGUGCUUGUAUAGAAA	Cleavage
CmbHLH70	zma-miR395g-5p	1	22	3951	3972	GUUCUAUGCAAGCACUUCACGA	UUCUCAUGUGCUUGUAUAGAAA	Cleavage
CmbHLH27	zma-miR395l-5p	1	22	11	32	GUUCCUUCCAAACACUUCACCA	CAAUGAGGGGUUUGGAGAGAAC	Cleavage
CmbHLH27	zma-miR395n-5p	1	22	11	32	GUUCUCUACAAGCACUUCACGA	CAAUGAGGGGUUUGGAGAGAAC	Cleavage
CmbHLH54	zma-miR395o-5p	1	22	857	878	GUUCUCUUCAAGCACUUCACGA	AGUUGAUGGGUUUGAAGAGAGU	Cleavage
CmbHLH51	zma-miR399h-5p	1	21	2948	2968	GUGCAGUUCUCCUCUGGCACG	GAUGACAUAGGAGAACUUCAC	Cleavage
CmbHLH81	zma-miR529-3p	1	21	12441	12461	GCUGUACCCUCUCUCUUCUUC	CAAUAAUAGAGAGGGUAUAGG	Cleavage
CmbHLH94	zma-miR529-5p	1	21	3394	3414	AGAAGAGAGAGAGUACAGCCU	CUCUUUUACUUUCUUUCUUCU	Cleavage
CmbHLH11	zma-miR529-5p	1	21	1884	1904	AGAAGAGAGAGAGUACAGCCU	AAGCUUUUCUCUCUUUUUUUU	Cleavage
CmbHLH19	tae-miR9773	1	24	1392	1417	UUUGUU--UUUAUGUUAUUUUGUGAA	ACAUUAAAAUAACAUAAACAAACAAA	Cleavage
CmbHLH21	aau-miR168	1	24	3303	3326	AUUCAGUUGAUGCAAGGCGGGAUC	AACCUCUCCUUGCAUCAAUUGACC	Cleavage
CmbHLH7	aau-miR172	1	23	1145	1167	UGAGAAUCUUGAUGAUGCUGCAU	CGACAACAUCAUCAAGUUUUUCU	Cleavage
CmbHLH84	aau-miR2086	1	21	1499	1519	GACAUGAAUGCAGAACUGGAA	CAUCAAUUCUGAAUUUAUGUU	Translation
CmbHLH81	ahy-miR156a	1	20	12674	12693	UGACAGAAGAGAGAGAGCAC	GUGUUUUCUCUCUUUUCUCU	Cleavage
CmbHLH57	ahy-miR156b-5p	1	21	1868	1888	UUGACAGAAGAUAGAGAGCAC	UACCCUUCUGUUUUCUGUUAA	Cleavage
CmbHLH25	ahy-miR156c	1	21	1696	1716	UUGACAGAAGAGAGAGAGCAC	UUCAUCUUUCUCUUCUCUCAA	Cleavage
CmbHLH32	ahy-miR156c	1	21	236	256	UUGACAGAAGAGAGAGAGCAC	UCUGUCUCUCUCUUCUGCUAA	Cleavage
CmbHLH70	ahy-miR156c	1	21	8132	8152	UUGACAGAAGAGAGAGAGCAC	UAGUUCUGUUUCUUCUGAUAA	Cleavage
CmbHLH81	ahy-miR167-3p	1	21	22146	22166	AGAUCAUGUGGCAGUUUCACC	CUCGAAGCUGUCACGUGGUCG	Cleavage
CmbHLH71	ahy-miR167-3p	1	21	1268	1288	AGAUCAUGUGGCAGUUUCACC	GAUGAAGCUUCUACAAGAUCU	Cleavage
CmbHLH8	ahy-miR167-5p	1	21	709	729	UGAAGCUGCCAGCAUGAUCUU	GUGGUGGAGUUGGUAGCUUCA	Cleavage
CmbHLH3	ahy-miR3511-3p	1	21	4244	4264	UGUUACUAUGGCAUCUGGUAA	AUACUAGAUUCUGUAGUAAUG	Cleavage
CmbHLH2	ahy-miR3511-3p	1	21	4476	4496	UGUUACUAUGGCAUCUGGUAA	AUACUAGAUUCUGUAGUAAUG	Cleavage
CmbHLH28	ahy-miR3511-3p	1	21	1261	1281	UGUUACUAUGGCAUCUGGUAA	CAACCUGAUGCUGUAGUGAUU	Cleavage
CmbHLH33	ahy-miR3513-3p	1	21	1703	1723	UUGAUAAGAUAGAAAUUGUAU	GCUCCAUUUAUAUUUUAUCAA	Cleavage
CmbHLH22	ahy-miR3513-5p	1	21	1946	1966	UUAAUUUCUGAGUUUGUCAUC	CAUGACAAACCUAGAAAUGGA	Translation
CmbHLH17	ahy-miR3513-5p	1	21	1155	1175	UUAAUUUCUGAGUUUGUCAUC	AGAGAGAGAAUCAGAAAUUAA	Cleavage
CmbHLH76	ahy-miR3513-5p	1	21	2535	2555	UUAAUUUCUGAGUUUGUCAUC	UGUGUGAAAUUCAAAAAUUAA	Cleavage
CmbHLH65	ahy-miR3514-5p	1	22	1133	1154	AGGAUUCUGUAUUAACGGUGGA	CAAACUGCAAAUACAGAAUCUG	Cleavage
CmbHLH21	ahy-miR3515	1	21	764	784	AAUGUAGAAAAUGAACGGUAU	AAACUCUUCUUUUUUUAUAUU	Cleavage
CmbHLH23	ahy-miR3515	1	21	1864	1884	AAUGUAGAAAAUGAACGGUAU	UCACUUUUUAUUUUUUUCAUU	Cleavage
CmbHLH4	ahy-miR3515	1	21	4170	4190	AAUGUAGAAAAUGAACGGUAU	ACACCAUCCAUGUUCUGCAUU	Translation
CmbHLH43	ahy-miR3519	1	21	920	940	UCAAUCAAUGACAGCAUUUCA	CCAAAUCCUGGCAUUGGUUGC	Translation
CmbHLH81	ahy-miR3520-3p	1	21	16956	16976	AAGGGAGACGUUUGAAUUAUC	UAUGAUUUGGAUGUCACCCUU	Cleavage
CmbHLH46	ahy-miR3520-3p	1	21	7956	7976	AAGGGAGACGUUUGAAUUAUC	AAUAAAGUAGAUGUUUCCCUU	Cleavage
CmbHLH43	aly-miR156a-3p	1	22	1106	1127	GCUCACUGCUCUUUCUGUCAGA	AGAGAGAGAGAGAGAAGUGAGA	Cleavage
CmbHLH77	aly-miR156a-5p	1	20	1038	1057	UGACAGAAGAGAGUGAGCAC	AUGCUGGUUUUCUUUUGUUG	Cleavage
CmbHLH43	aly-miR156b-3p	1	22	1106	1127	GCUCACCUCUCUUUCUGUCAGU	AGAGAGAGAGAGAGAAGUGAGA	Cleavage
CmbHLH77	aly-miR156b-5p	1	20	1038	1057	UGACAGAAGAGAGUGAGCAC	AUGCUGGUUUUCUUUUGUUG	Cleavage
CmbHLH34	aly-miR156c-3p	1	22	428	449	GCUCACUGCUCUAUCUGUCAGA	UUGGACAGUGAGAGAAGUGAGC	Cleavage
CmbHLH77	aly-miR156c-5p	1	20	1038	1057	UGACAGAAGAGAGUGAGCAC	AUGCUGGUUUUCUUUUGUUG	Cleavage
CmbHLH6	aly-miR156d-3p	1	21	5115	5135	GCUCACUCUCUUUCUGUCAUA	UAUGAGAGAGAGAGAGAGAGA	Cleavage
CmbHLH55	aly-miR156d-3p	1	21	173	193	GCUCACUCUCUUUCUGUCAUA	UGAGAGAGAGAGAGAGAGAGC	Cleavage
CmbHLH86	aly-miR156d-3p	1	21	4155	4175	GCUCACUCUCUUUCUGUCAUA	UGUGAGAGAGAGAGAGAGAGA	Cleavage
CmbHLH26	aly-miR156d-3p	1	21	7300	7320	GCUCACUCUCUUUCUGUCAUA	CAUGAGAGAGAGAGAGAGAGA	Cleavage
CmbHLH87	aly-miR156d-3p	1	21	1529	1549	GCUCACUCUCUUUCUGUCAUA	CAUGAGAGAGAGAGAGAGAGA	Cleavage
CmbHLH79	aly-miR156d-3p	1	21	828	848	GCUCACUCUCUUUCUGUCAUA	AGAGACAGAGAGAGAGAGAGA	Cleavage
CmbHLH23	aly-miR156d-3p	1	21	5095	5115	GCUCACUCUCUUUCUGUCAUA	UUUGAGAGAGAGAGAGAGAGA	Cleavage
CmbHLH1	aly-miR156d-3p	1	21	1081	1101	GCUCACUCUCUUUCUGUCAUA	GUUGAGAGAGAGAGAGAGAGA	Cleavage
CmbHLH19	aly-miR156d-3p	1	21	1453	1473	GCUCACUCUCUUUCUGUCAUA	CUUGAGAGAGAGAGAGAGAGA	Cleavage
CmbHLH77	aly-miR156d-5p	1	20	1038	1057	UGACAGAAGAGAGUGAGCAC	AUGCUGGUUUUCUUUUGUUG	Cleavage
CmbHLH86	aly-miR156e-3p	1	21	4155	4175	GCUUACUCUCUCUCUGUCACC	UGUGAGAGAGAGAGAGAGAGA	Cleavage
CmbHLH79	aly-miR156e-3p	1	21	828	848	GCUUACUCUCUCUCUGUCACC	AGAGACAGAGAGAGAGAGAGA	Cleavage
CmbHLH46	aly-miR156e-3p	1	21	15	35	GCUUACUCUCUCUCUGUCACC	AGAGAGAGAGAGAGAGAAAGU	Cleavage
CmbHLH26	aly-miR156e-3p	1	21	7316	7336	GCUUACUCUCUCUCUGUCACC	AGAGAGAGAGAGAGAGAGAGC	Cleavage
CmbHLH1	aly-miR156e-3p	1	21	1081	1101	GCUUACUCUCUCUCUGUCACC	GUUGAGAGAGAGAGAGAGAGA	Cleavage
CmbHLH55	aly-miR156e-3p	1	21	173	193	GCUUACUCUCUCUCUGUCACC	UGAGAGAGAGAGAGAGAGAGC	Cleavage
CmbHLH19	aly-miR156e-3p	1	21	1453	1473	GCUUACUCUCUCUCUGUCACC	CUUGAGAGAGAGAGAGAGAGA	Cleavage
CmbHLH23	aly-miR156e-3p	1	21	5095	5115	GCUUACUCUCUCUCUGUCACC	UUUGAGAGAGAGAGAGAGAGA	Cleavage
CmbHLH6	aly-miR156e-3p	1	21	5115	5135	GCUUACUCUCUCUCUGUCACC	UAUGAGAGAGAGAGAGAGAGA	Cleavage
CmbHLH87	aly-miR156e-3p	1	21	1529	1549	GCUUACUCUCUCUCUGUCACC	CAUGAGAGAGAGAGAGAGAGA	Cleavage
CmbHLH77	aly-miR156e-5p	1	20	1038	1057	UGACAGAAGAGAGUGAGCAC	AUGCUGGUUUUCUUUUGUUG	Cleavage
CmbHLH77	aly-miR156f-5p	1	20	1038	1057	UGACAGAAGAGAGUGAGCAC	AUGCUGGUUUUCUUUUGUUG	Cleavage
CmbHLH78	aly-miR156g-5p	1	20	1567	1586	CGACAGAAGAGAGUGAGCAC	UAGCUCAUUCAUUUCUGUUG	Translation
CmbHLH32	aly-miR156h-5p	1	20	2851	2870	UGACAGAAGAAAGAGAGCAC	GUUCUUUUUUUCUUUUGUUU	Cleavage
CmbHLH27	aly-miR156h-5p	1	20	190	209	UGACAGAAGAAAGAGAGCAC	UUGCUCUCUUUUUUUUUUUU	Cleavage
CmbHLH94	aly-miR156h-5p	1	20	3399	3418	UGACAGAAGAAAGAGAGCAC	UUACUUUCUUUCUUCUUUCU	Cleavage
CmbHLH77	aly-miR156h-5p	1	20	1038	1057	UGACAGAAGAAAGAGAGCAC	AUGCUGGUUUUCUUUUGUUG	Cleavage
CmbHLH47	aly-miR156h-5p	1	20	2587	2605	UGACAGAAGAAAGAGAGCAC	AUGC-CUUUUUCUUAUGUCA	Cleavage
CmbHLH57	aly-miR157a-5p	1	21	1868	1888	UUGACAGAAGAUAGAGAGCAC	UACCCUUCUGUUUUCUGUUAA	Cleavage
CmbHLH57	aly-miR157b-5p	1	21	1868	1888	UUGACAGAAGAUAGAGAGCAC	UACCCUUCUGUUUUCUGUUAA	Cleavage
CmbHLH57	aly-miR157c-5p	1	21	1868	1888	UUGACAGAAGAUAGAGAGCAC	UACCCUUCUGUUUUCUGUUAA	Cleavage
CmbHLH41	aly-miR158a-3p	1	20	712	731	UCCCAAAUGUAGACAAAGCA	GGCUUUGUUUGUUUUUGGGU	Cleavage
CmbHLH41	aly-miR158b-3p	1	19	713	731	UCCCAAAUGUAGACAAAGC	GCUUUGUUUGUUUUUGGGU	Cleavage
CmbHLH33	aly-miR158b-5p	1	20	726	745	UUUGUCUACAAUUUUGGAAA	UGAUCAAAAUUGUAGAUAAC	Cleavage
CmbHLH81	aly-miR158b-5p	1	20	26158	26177	UUUGUCUACAAUUUUGGAAA	AUUUUAAAAUAGUAUACAAA	Translation
CmbHLH47	aly-miR158b-5p	1	20	3523	3542	UUUGUCUACAAUUUUGGAAA	CUUUCAAAAAUGCAGACAGA	Translation
CmbHLH68	aly-miR159b-5p	1	21	3546	3566	GAGCUCCUUGAAGUUCAAUGG	AAAAUUAACUUCAAAGAGUUC	Cleavage
CmbHLH81	aly-miR160a-3p	1	21	15930	15950	GCGUAUGAGGAGCCAUGCAUA	GAUGCAUGGCUCCCAGUACGU	Cleavage
CmbHLH26	aly-miR164a-5p	1	21	8035	8055	UGGAGAAGCAGGGCACGUGCA	GGCAUGGACCCCGCUUCUCCA	Translation
CmbHLH26	aly-miR164b-5p	1	21	8035	8055	UGGAGAAGCAGGGCACGUGCA	GGCAUGGACCCCGCUUCUCCA	Translation
CmbHLH26	aly-miR164c-5p	1	21	8035	8055	UGGAGAAGCAGGGCACGUGCG	GGCAUGGACCCCGCUUCUCCA	Translation
CmbHLH29	aly-miR166a-5p	1	21	1069	1089	GGAAUGUUGUCUGGCUCGAGG	AUGAGGACCAGACAACAUUCU	Cleavage
CmbHLH29	aly-miR166c-5p	1	21	1069	1089	GGAAUGUUGUCUGGCUCGAGG	AUGAGGACCAGACAACAUUCU	Cleavage
CmbHLH29	aly-miR166d-5p	1	21	1069	1089	GGAAUGUUGUCUGGCUCGAGG	AUGAGGACCAGACAACAUUCU	Cleavage
CmbHLH81	aly-miR167a-3p	1	21	14584	14604	GAUCAUGUUCGCAGUUUCACC	CUCCAAACUUUGAACAUGAUC	Cleavage
CmbHLH8	aly-miR167a-5p	1	21	709	729	UGAAGCUGCCAGCAUGAUCUA	GUGGUGGAGUUGGUAGCUUCA	Cleavage
CmbHLH8	aly-miR167b-5p	1	21	709	729	UGAAGCUGCCAGCAUGAUCUA	GUGGUGGAGUUGGUAGCUUCA	Cleavage
CmbHLH29	aly-miR167d-3p	1	21	1178	1197	AGGUCAUCCUGCAGCUUCAGU	CUUGAAG-UGCAGGAUUACUU	Cleavage
CmbHLH8	aly-miR167d-5p	1	22	708	729	UGAAGCUGCCAGCAUGAUCUGG	GGUGGUGGAGUUGGUAGCUUCA	Cleavage
CmbHLH91	aly-miR169d-3p	1	21	3841	3861	GCAAGUUGACCUUGGCUCUGU	ACAAAGACAAGGUUGGCUUGU	Cleavage
CmbHLH85	aly-miR169d-3p	1	21	600	620	GCAAGUUGACCUUGGCUCUGU	UUAGAGUUAUGGUUAAUUUGU	Cleavage
CmbHLH91	aly-miR169e-3p	1	21	3841	3861	GCAAGUUGACCUUGGCUCUGU	ACAAAGACAAGGUUGGCUUGU	Cleavage
CmbHLH85	aly-miR169e-3p	1	21	600	620	GCAAGUUGACCUUGGCUCUGU	UUAGAGUUAUGGUUAAUUUGU	Cleavage
CmbHLH85	aly-miR169f-3p	1	21	600	620	GCAAGUUGACCUUGGCUCUGC	UUAGAGUUAUGGUUAAUUUGU	Cleavage
CmbHLH91	aly-miR169f-3p	1	21	3841	3861	GCAAGUUGACCUUGGCUCUGC	ACAAAGACAAGGUUGGCUUGU	Cleavage
CmbHLH91	aly-miR169g-3p	1	21	3841	3861	GCAAGUUGACCUUGGCUCUGU	ACAAAGACAAGGUUGGCUUGU	Cleavage
CmbHLH85	aly-miR169g-3p	1	21	600	620	GCAAGUUGACCUUGGCUCUGU	UUAGAGUUAUGGUUAAUUUGU	Cleavage
CmbHLH8	aly-miR171b-5p	1	21	6753	6773	AGAUAUUAGUGCGGUUCAAUC	AUUUAAAACUCACUGAUAUCU	Cleavage
CmbHLH7	aly-miR172a-3p	1	21	1145	1165	AGAAUCUUGAUGAUGCUGCAU	CGACAACAUCAUCAAGUUUUU	Cleavage
CmbHLH7	aly-miR172b-3p	1	21	1145	1165	AGAAUCUUGAUGAUGCUGCAU	CGACAACAUCAUCAAGUUUUU	Cleavage
CmbHLH7	aly-miR172c-3p	1	21	1145	1165	AGAAUCUUGAUGAUGCUGCAG	CGACAACAUCAUCAAGUUUUU	Cleavage
CmbHLH87	aly-miR172c-5p	1	21	4143	4163	GGAGCAUCAUCAAGAUUCACA	AGUGUAUCAUGAUGAUGUUCG	Cleavage
CmbHLH48	aly-miR172c-5p	1	21	3211	3231	GGAGCAUCAUCAAGAUUCACA	AGUGCAUGUUGAUGAUCCUCU	Cleavage
CmbHLH7	aly-miR172d-3p	1	21	1145	1165	AGAAUCUUGAUGAUGCUGCAG	CGACAACAUCAUCAAGUUUUU	Cleavage
CmbHLH7	aly-miR172f-3p	1	21	1145	1165	AGAAUCUUGAUGAUGCUGCAG	CGACAACAUCAUCAAGUUUUU	Cleavage
CmbHLH87	aly-miR172f-5p	1	21	4143	4163	GGAGCAUCAUCAAGAUUCACA	AGUGUAUCAUGAUGAUGUUCG	Cleavage
CmbHLH48	aly-miR172f-5p	1	21	3211	3231	GGAGCAUCAUCAAGAUUCACA	AGUGCAUGUUGAUGAUCCUCU	Cleavage
CmbHLH76	aly-miR2111a-3p	1	21	2746	2766	GUCCUCGGGAUGCGGAUUACC	ACUAAUCUUUGUCUUGAGGAC	Cleavage
CmbHLH76	aly-miR2111b-3p	1	21	2746	2766	AUCCUCGGGAUACAGAUUACC	ACUAAUCUUUGUCUUGAGGAC	Cleavage
CmbHLH76	aly-miR2111c-3p	1	21	2746	2766	GUCCUCGGGAUGCGGAUUACC	ACUAAUCUUUGUCUUGAGGAC	Cleavage
CmbHLH26	aly-miR319c-5p	1	21	728	748	GGAGAUUCUUUCAGUCCAGUC	CCUUGGACUGAAGGAAUUGCA	Cleavage
CmbHLH81	aly-miR319c-5p	1	21	2561	2581	GGAGAUUCUUUCAGUCCAGUC	GUAUGAGUUGAAAGAAUUUCU	Cleavage
CmbHLH26	aly-miR319d-5p	1	21	728	748	GGAGAUUCUUUCAGUCCAGUC	CCUUGGACUGAAGGAAUUGCA	Cleavage
CmbHLH81	aly-miR319d-5p	1	21	2561	2581	GGAGAUUCUUUCAGUCCAGUC	GUAUGAGUUGAAAGAAUUUCU	Cleavage
CmbHLH87	aly-miR3433-3p	1	21	5924	5944	UCACAGUUCUUGAUUACCCAC	AGAGGAAGUUAAGAAUUGUGG	Cleavage
CmbHLH15	aly-miR3433-5p	1	21	7	28	GGUCAUUUGAGAACUGUG-AUG	CAUGCAUAGUUUUCAAAUGACG	Cleavage
CmbHLH13	aly-miR3437-3p	1	20	1634	1653	CGGUGGAUCUUGUUUUUUGU	CCAAAAAAAAAAAUCCAUUG	Cleavage
CmbHLH81	aly-miR3437-5p	1	21	26938	26958	AAAAAACAAGGAUCCACGGAU	GGCUAUGUAUCCUUUUUUUUU	Cleavage
CmbHLH9	aly-miR3441-5p.1	1	21	372	392	UUCAAAGCAUCUUUGAAGGAA	ACACUUUGAGGAUCCUUUGAA	Cleavage
CmbHLH11	aly-miR3442-5p	1	21	1672	1692	ACCAUGUUUAGACUCUGAAUU	AAUUUGUGGUCUUAACAUGGU	Cleavage
CmbHLH38	aly-miR3445-5p.1	1	21	3985	4005	CGAACCAUCACCUUCCAAACC	GGUUUGUGCGGUGGUGGUUUG	Cleavage
CmbHLH81	aly-miR3446-3p	1	24	17109	17132	UGCCACUCUUUUAGCUUCCGAAUC	CCAAAGGAAUUUGAAAGGGUAGCA	Cleavage
CmbHLH21	aly-miR3447-3p	1	21	4170	4190	UUUGAGUGUGUUUGUUAUGAA	CACUUAACAAACCCACUUAAC	Cleavage
CmbHLH6	aly-miR3448-3p	1	22	4699	4720	UCUGAGGAUUUUUUUUGUGGUC	UUCUAUAAAAAGAAUUCUUAAA	Cleavage
CmbHLH81	aly-miR3448-3p	1	22	11908	11929	UCUGAGGAUUUUUUUUGUGGUC	UUCCAAAAGAGAAAUUUUUGGA	Cleavage
CmbHLH47	aly-miR3448-3p	1	22	3157	3178	UCUGAGGAUUUUUUUUGUGGUC	UGUUUCAAAAAAAAUCCCCAGU	Cleavage
CmbHLH57	aly-miR3448-3p	1	22	123	144	UCUGAGGAUUUUUUUUGUGGUC	UAAAACAAAAAAAAUUCUUGAA	Cleavage
CmbHLH91	aly-miR395b-3p	1	21	3182	3202	CUGAAGUGUUUGGGGGGACUC	UAGUACCCCCAAGCACUUCUC	Cleavage
CmbHLH41	aly-miR395b-3p	1	21	199	219	CUGAAGUGUUUGGGGGGACUC	UUUUCCCUACAAACACUUCAU	Cleavage
CmbHLH91	aly-miR395c-3p	1	21	3182	3202	CUGAAGUGUUUGGGGGGACUU	UAGUACCCCCAAGCACUUCUC	Cleavage
CmbHLH41	aly-miR395c-3p	1	21	199	219	CUGAAGUGUUUGGGGGGACUU	UUUUCCCUACAAACACUUCAU	Cleavage
CmbHLH91	aly-miR395d-3p	1	21	3182	3202	CUGAAGUGUUUGGGGGAACUC	UAGUACCCCCAAGCACUUCUC	Cleavage
CmbHLH93	aly-miR395d-3p	1	21	2049	2069	CUGAAGUGUUUGGGGGAACUC	AAAUUCCUACAAACACUUCAC	Cleavage
CmbHLH91	aly-miR395e-3p	1	21	3182	3202	CUGAAGUGUUUGGGGGAACUC	UAGUACCCCCAAGCACUUCUC	Cleavage
CmbHLH93	aly-miR395e-3p	1	21	2049	2069	CUGAAGUGUUUGGGGGAACUC	AAAUUCCUACAAACACUUCAC	Cleavage
CmbHLH91	aly-miR395f-3p	1	21	3182	3202	CUGAAGUGUUUGGGGGGACUC	UAGUACCCCCAAGCACUUCUC	Cleavage
CmbHLH41	aly-miR395f-3p	1	21	199	219	CUGAAGUGUUUGGGGGGACUC	UUUUCCCUACAAACACUUCAU	Cleavage
CmbHLH91	aly-miR395g-3p	1	21	3182	3202	CUGAAGUGUUUGGGGGAACUC	UAGUACCCCCAAGCACUUCUC	Cleavage
CmbHLH93	aly-miR395g-3p	1	21	2049	2069	CUGAAGUGUUUGGGGGAACUC	AAAUUCCUACAAACACUUCAC	Cleavage
CmbHLH91	aly-miR395h-3p	1	21	3182	3202	CUGAAGUGUUUGGGGGGACUC	UAGUACCCCCAAGCACUUCUC	Cleavage
CmbHLH41	aly-miR395h-3p	1	21	199	219	CUGAAGUGUUUGGGGGGACUC	UUUUCCCUACAAACACUUCAU	Cleavage
CmbHLH71	aly-miR399a-5p	1	22	357	378	GGGUAAGAUCUCUAUUGGCAGG	UUUGGUAAAAGAGAACUUACCC	Cleavage
CmbHLH46	aly-miR399a-5p	1	22	10389	10410	GGGUAAGAUCUCUAUUGGCAGG	UCAGUAAAAAGAGAUUUUGCCU	Cleavage
CmbHLH57	aly-miR400-5p	1	21	689	709	UAUGAGAGUAUUAUAAGUCAC	UGAACUGGUAAUAUUCUUAUG	Cleavage
CmbHLH81	aly-miR403a-5p	1	22	6987	7008	UGUUUUGUGCGUGACUCUAAUU	AUUUAGAGGUGUGCAAAAAACA	Cleavage
CmbHLH81	aly-miR403b-5p	1	22	6987	7008	UGUUUUGUGCGUGACUCUAAUU	AUUUAGAGGUGUGCAAAAAACA	Cleavage
CmbHLH2	aly-miR4221	1	22	3479	3500	AAGAGUUCAAAAGUAGUGAAGA	UCUUUAUUGCUUUUGAGUUUUA	Cleavage
CmbHLH3	aly-miR4221	1	22	3249	3270	AAGAGUUCAAAAGUAGUGAAGA	UCUUUAUUGCUUUUGAGUUUUA	Cleavage
CmbHLH19	aly-miR4221	1	22	121	142	AAGAGUUCAAAAGUAGUGAAGA	AUAUAGCUUCUCUUGAACUCUU	Translation
CmbHLH67	aly-miR4230	1	21	3087	3107	UGUCUCGGAAAUUUGCACCCU	ACGAUGCGGAUUUCUGAGAGA	Cleavage
CmbHLH39	aly-miR4231	1	21	1583	1603	UAGACCUUUGUGUUGCCAUCG	UUAUGGUAGCAUUAGGGUUUA	Cleavage
CmbHLH16	aly-miR4234	1	22	736	756	CAACUUAAAAUCAGUUGGCAAU	GUUGGCAG-UGAUUUUAGGUUG	Cleavage
CmbHLH46	aly-miR4235	1	21	1227	1247	ACUGAAAACACUACAACCCCU	AUGGAUUUUAAUGUUUUCGGU	Translation
CmbHLH87	aly-miR4237	1	22	234	255	AAACGUAAACAUAUAUAAUCGA	UCAAUUAUGUAUGAUUAUGGUU	Cleavage
CmbHLH38	aly-miR4238	1	22	4237	4258	UUUUUGCAAAUUAAAACCCCAA	AAAUGGUUUAAAUUUGGAAAAA	Cleavage
CmbHLH19	aly-miR4238	1	22	1822	1843	UUUUUGCAAAUUAAAACCCCAA	UAAUGGUCUUAUUUUGUAAAAA	Translation
CmbHLH22	aly-miR4241	1	22	3207	3228	CUUUGGGAUUUUCUUACAGCGA	UAUCAGUAAGAGAAUCCCAAUU	Cleavage
CmbHLH86	aly-miR4241	1	22	3738	3759	CUUUGGGAUUUUCUUACAGCGA	UGUUUGUAAGAAAAACCAAGAG	Cleavage
CmbHLH19	aly-miR4241	1	22	2269	2290	CUUUGGGAUUUUCUUACAGCGA	AAGAUGGGAGAAAGUCUUAAAG	Cleavage
CmbHLH90	aly-miR4242	1	21	1546	1566	AAAGUUAACUAUGGCAUUCCC	UUGAAUGUUAAAGUUAGCUUC	Translation
CmbHLH53	aly-miR4243	1	21	814	834	UGAAAUUAUAGAUUUCGUACA	UGCACAUAGUUUAUAAUUUCA	Cleavage
CmbHLH81	aly-miR4243	1	21	9387	9407	UGAAAUUAUAGAUUUCGUACA	GACAAGAAAUUUAGAAUUUCA	Cleavage
CmbHLH57	aly-miR4244	1	21	625	645	UUGUUGAUUCCUUGGAGAUUG	UCAUCUUUAAGGAAACAAAAA	Cleavage
CmbHLH37	aly-miR4246	1	22	3273	3294	AAAUCCAAUUUUCAUUGCUUAA	UAAAGAAUUGAAGGUUGGAUUA	Cleavage
CmbHLH91	aly-miR4248a	1	21	2933	2953	ACAUUUUAUUUUUGGCAAUCA	UUGUUGCCGAGGGUAACAUGU	Cleavage
CmbHLH68	aly-miR4248a	1	21	3993	4013	ACAUUUUAUUUUUGGCAAUCA	GGCUUGGAAGAGAUAAAAUGU	Cleavage
CmbHLH91	aly-miR4248b	1	21	2933	2953	ACAUUUUAUUUUUGGCAAUCA	UUGUUGCCGAGGGUAACAUGU	Cleavage
CmbHLH68	aly-miR4248b	1	21	3993	4013	ACAUUUUAUUUUUGGCAAUCA	GGCUUGGAAGAGAUAAAAUGU	Cleavage
CmbHLH91	aly-miR4248c	1	21	2933	2953	ACAUUUUAUUUUUGGCAAUCA	UUGUUGCCGAGGGUAACAUGU	Cleavage
CmbHLH68	aly-miR4248c	1	21	3993	4013	ACAUUUUAUUUUUGGCAAUCA	GGCUUGGAAGAGAUAAAAUGU	Cleavage
CmbHLH63	aly-miR4249	1	21	2091	2111	UGAAUUUGAGAAGUUGAGGUA	GACAUGAGCUUCUUAGAUUUA	Cleavage
CmbHLH32	aly-miR773b-5p	1	21	2540	2560	UAUCUUUGAACAAACAGUUGA	GUAGCUGAUUGUUCAAAGACU	Cleavage
CmbHLH87	aly-miR774a-3p.2	1	21	4184	4204	UUAUUUGUUACCCAUAUCUCC	AUACACAUGGGAAAUAAAUAA	Translation
CmbHLH70	aly-miR774b-5p	1	21	3201	3221	UGAGAUGAAGAUUUGGAUGAC	GUUACUUAGAUUUUCAUCUUA	Cleavage
CmbHLH58	aly-miR774b-5p	1	21	2161	2181	UGAGAUGAAGAUUUGGAUGAC	AAUAUUCAAGUCUUCAUCACU	Cleavage
CmbHLH24	aly-miR822-5p	1	21	2852	2872	AUGUAACGCAUGUUGUUUUCU	UGACACUGAUAUGUGUUACAU	Cleavage
CmbHLH26	aly-miR823-3p	1	22	3289	3310	UAGGUUGGUGAUCAUAUAGGAU	AUUAUGUGUGAUCACUAACUUC	Cleavage
CmbHLH6	aly-miR823-3p	1	22	4221	4242	UAGGUUGGUGAUCAUAUAGGAU	UACAUAUAUGGUCAUUAAUCUU	Cleavage
CmbHLH41	aly-miR823-3p	1	22	1813	1834	UAGGUUGGUGAUCAUAUAGGAU	UAUCUGUAUGGUUACUGACUUC	Cleavage
CmbHLH40	aly-miR823-3p	1	22	881	902	UAGGUUGGUGAUCAUAUAGGAU	CUACUAUAUCAUCAAUAACUUA	Cleavage
CmbHLH86	aly-miR823-5p	1	20	3447	3466	CUUGUAUGAUCACUAACCAU	CUGGAUAAUGAUGAUACAAG	Cleavage
CmbHLH66	aly-miR825-3p	1	21	1993	2013	UUCUCGAGAAGGUGCAUGAAC	AAUCAUUCACCUUCUUGCGAC	Cleavage
CmbHLH86	aly-miR829-3p	1	21	444	464	CAAAUCAAAUCUUCAAGGUAC	GAAACAUGAAGGUUUAAUUUG	Cleavage
CmbHLH94	aly-miR829-5p	1	21	3880	3900	ACUUUGAAUCUUUGAUUUGAA	AUUAAACAAAAGAUUCCAAGU	Cleavage
CmbHLH75	aly-miR829-5p	1	21	968	988	ACUUUGAAUCUUUGAUUUGAA	UAUAAAUGAAAGGUUGAGAGU	Cleavage
CmbHLH11	aly-miR829-5p	1	21	505	525	ACUUUGAAUCUUUGAUUUGAA	GGAAGAUGGAAGAUUUAAGGU	Cleavage
CmbHLH46	aly-miR829-5p	1	21	7124	7144	ACUUUGAAUCUUUGAUUUGAA	CAUAAAUAAAAGAUUUAUGGU	Cleavage
CmbHLH69	aly-miR831-5p	1	23	403	424	AGAAGAGGUACAAGGAGAUGAGA	GUAAAUCUCUUUGU-CUUCUUCU	Cleavage
CmbHLH86	aly-miR831-5p	1	23	3058	3080	AGAAGAGGUACAAGGAGAUGAGA	CACAAUCUUCUUGAACCUUUACU	Translation
CmbHLH26	aly-miR834-3p	1	21	8066	8086	UGGUAGCAGUAGCGGUGGUAA	CAGCUACUGCUGCUGCUGCUU	Cleavage
CmbHLH1	aly-miR835-5p	1	21	1658	1678	UUCUUGCAUAUGUUCUUUAUC	AUUAAAAAACAUAUACACGAA	Cleavage
CmbHLH29	aly-miR835-5p	1	21	5114	5134	UUCUUGCAUAUGUUCUUUAUC	AGUGCACAACAUAGGCAAGAA	Cleavage
CmbHLH58	aly-miR837-3p	1	21	563	583	AAACGAACAAGAAACUGAUGA	CUGUCUGUUUUUUGUUUGGUU	Cleavage
CmbHLH24	aly-miR837-5p	1	21	3270	3289	CAUUGUUUCUUGUUUUUUUCA	UCAAGAAAACAA-AAGCAAUG	Cleavage
CmbHLH11	aly-miR837-5p	1	21	1637	1657	CAUUGUUUCUUGUUUUUUUCA	AAAAGAAAAUAAGGUACAAUC	Cleavage
CmbHLH1	aly-miR837-5p	1	21	323	343	CAUUGUUUCUUGUUUUUUUCA	AAAGAUAAACAAGAGGUGGUG	Cleavage
CmbHLH29	aly-miR838-3p	1	21	504	524	UUUUCUUCUUCUUCUUGCACA	GUGGCAACAGGAAGAAGUAAA	Cleavage
CmbHLH64	aly-miR838-3p	1	21	5136	5156	UUUUCUUCUUCUUCUUGCACA	UUAGCAAGAAGUAGAGGGAAG	Translation
CmbHLH81	aly-miR838-3p	1	21	15393	15413	UUUUCUUCUUCUUCUUGCACA	CAUUCAAGAAGAUGAUGAAAA	Cleavage
CmbHLH48	aly-miR838-3p	1	21	594	614	UUUUCUUCUUCUUCUUGCACA	GCGGUAGUAGGAAGAAGAGAA	Cleavage
CmbHLH51	aly-miR838-5p	1	21	928	948	UGCAAGAAUGAGAAGCAAAGC	CCUUUAUUUCUUAUUUUUCCA	Cleavage
CmbHLH70	aly-miR838-5p	1	21	8038	8058	UGCAAGAAUGAGAAGCAAAGC	CUUUUCCUUCUUAAUCUUGCC	Cleavage
CmbHLH48	aly-miR846-3p	1	21	4732	4752	UUGAAUUGAAGUGCUUGAAUU	CCUUUCAGUACUUUAAAUCAA	Cleavage
CmbHLH17	aly-miR853-5p	1	22	1832	1853	CUGCUAUCCUUUUCCUGUUGCA	CACAAUAAGAAAAGAAUAGCAA	Cleavage
CmbHLH70	aly-miR856-3p	1	21	9772	9792	UGAUGUUAUUUGUGGUAUAAA	AUUAUAUAGUAAAUAAUAUCU	Cleavage
CmbHLH21	aly-miR856-3p	1	21	3520	3540	UGAUGUUAUUUGUGGUAUAAA	GCAAUGACACGAGUAGCAUCA	Cleavage
CmbHLH41	aly-miR856-5p	1	22	889	910	UAAUUCCACCAAUAACUUCAGC	AAUGAAAUUAUUGUUGUAAUUA	Cleavage
CmbHLH83	aly-miR857-3p	1	21	322	342	UUUUGUAUGUUGAAGGUGUAU	AUCUACCUUUAACAAAUAAAA	Cleavage
CmbHLH82	aly-miR857-3p	1	21	323	343	UUUUGUAUGUUGAAGGUGUAU	AUCUACCUUUAACAAAUAAAA	Cleavage
CmbHLH79	aly-miR857-3p	1	21	776	796	UUUUGUAUGUUGAAGGUGUAU	AAACCCCAUCAACAUAUAUAA	Cleavage
CmbHLH84	aly-miR859-3p	1	21	1201	1220	UGAUUUUACAAUAGAUAGAUA	GUUCU-UCUAUUAUGAAAUCA	Cleavage
CmbHLH24	aly-miR861-3p	1	21	221	241	GAUGGAUAUAUCUUCAAGAAC	UGUCUUGAAGCUAUUUCCAUA	Translation
CmbHLH73	aly-miR868-3p	1	21	2668	2688	CUUCUUAAGUGCUGAUAAUGU	UAAUUGUGAGCAUUGGAGAAG	Cleavage
CmbHLH84	amg-miR2086	1	21	1499	1519	GACAUGAAUGCAGAACUGGAA	CAUCAAUUCUGAAUUUAUGUU	Translation
CmbHLH7	aqc-miR172a	1	21	1145	1165	AGAAUCUUGAUGAUGCUGCAU	CGACAACAUCAUCAAGUUUUU	Cleavage
CmbHLH51	aqc-miR395a	1	21	2153	2173	CUGAAGGGUUUGGAGGAACUC	UUGUUUCUUUAAGCUCUUGAG	Cleavage
CmbHLH51	aqc-miR395b	1	21	2153	2173	CUGAAGGGUUUGGAGGAACUC	UUGUUUCUUUAAGCUCUUGAG	Cleavage
CmbHLH3	aqc-miR477d	1	20	2153	2172	CUCUUCUUCAAAGGCUUCUA	UUGAAGCUUUUAGGGAAGAG	Cleavage
CmbHLH2	aqc-miR477d	1	20	2385	2404	CUCUUCUUCAAAGGCUUCUA	UUGAAGCUUUUAGGGAAGAG	Cleavage
CmbHLH73	aqc-miR477d	1	20	2767	2786	CUCUUCUUCAAAGGCUUCUA	AAGAAGUCUUGGAGGAAGGA	Translation
CmbHLH90	aqc-miR477d	1	20	1043	1062	CUCUUCUUCAAAGGCUUCUA	AGGAAGAAUUUGGAGGAGAG	Cleavage
CmbHLH17	aqc-miR477d	1	20	2290	2309	CUCUUCUUCAAAGGCUUCUA	CAAAAGUUUUUGAAGUAGGG	Cleavage
CmbHLH32	aqc-miR477d	1	20	2048	2067	CUCUUCUUCAAAGGCUUCUA	AAGAAAACUGUGGAGAAGAG	Translation
CmbHLH17	aqc-miR477f	1	20	2290	2309	CUCUCCUUCAAAGGCUUCUA	CAAAAGUUUUUGAAGUAGGG	Cleavage
CmbHLH57	aqc-miR529	1	21	723	743	AGAAGAGAGAGAGCACAACCC	UUGUUGUUUUCUUUUUCUUUC	Cleavage
CmbHLH89	aqc-miR529	1	21	2800	2820	AGAAGAGAGAGAGCACAACCC	UAUUUCUGCUCUUCCUCUUCU	Cleavage
CmbHLH46	aqc-miR529	1	21	5738	5758	AGAAGAGAGAGAGCACAACCC	AGCUUCAGCUCUCUCUCUUCC	Cleavage
CmbHLH11	aqc-miR529	1	21	1807	1827	AGAAGAGAGAGAGCACAACCC	CUUUUUUUCUCUUUUUCUUCU	Cleavage
CmbHLH48	aqc-miR529	1	21	3553	3573	AGAAGAGAGAGAGCACAACCC	UUCUUCUUCUUUCUUUCUUCU	Cleavage
CmbHLH94	aqc-miR529	1	21	3394	3414	AGAAGAGAGAGAGCACAACCC	CUCUUUUACUUUCUUUCUUCU	Cleavage
CmbHLH91	aqu-miR-2015-5p	1	21	2197	2217	UCAUGUAUUGUGGAGGGGAGA	CAUUACUUCCACAGUAUAUGU	Cleavage
CmbHLH64	aqu-miR-2021-3p	1	21	2015	2035	UGGUGGUCGGUGUUUCGUGGA	CUUUUGAAGCACCGGCCACCG	Cleavage
CmbHLH46	aqu-miR-2021-3p	1	21	10162	10182	UGGUGGUCGGUGUUUCGUGGA	GACAAAAAGCACUGAUCAUCA	Cleavage
CmbHLH77	ata-miR156a-5p	1	20	1038	1057	UGACAGAAGAGAGUGAGCAC	AUGCUGGUUUUCUUUUGUUG	Cleavage
CmbHLH27	ata-miR156b-3p	1	22	2634	2655	GCUCAUUUCUCUCUCUGUCAGC	ACUGAGAGAGAGAGAGAGGAGA	Cleavage
CmbHLH46	ata-miR156b-3p	1	21	1	21	GCUCAUUUCUCUCUCUGUCAG	AAGAGAGAGAGAGAAGAGAGA	Cleavage
CmbHLH90	ata-miR156b-3p	1	22	1103	1123	GCUCAUUUCUCUCUCUGUCAGC	AAGGGCA-AGAGAGAAAUGGGG	Cleavage
CmbHLH77	ata-miR156b-5p	1	20	1038	1057	UGACAGAAGAGAGUGAGCAC	AUGCUGGUUUUCUUUUGUUG	Cleavage
CmbHLH34	ata-miR156c-3p	1	22	428	449	GCUCACUGCUCUAUCUGUCACC	UUGGACAGUGAGAGAAGUGAGC	Cleavage
CmbHLH77	ata-miR156c-5p	1	20	1038	1057	UGACAGAAGAGAGUGAGCAC	AUGCUGGUUUUCUUUUGUUG	Cleavage
CmbHLH30	ata-miR156d-3p	1	22	2077	2098	GCUCACUCCUCUUUCUGUCAGC	AAGAAAAGGAAAAGGAGUGAGC	Translation
CmbHLH43	ata-miR156d-3p	1	22	1106	1127	GCUCACUCCUCUUUCUGUCAGC	AGAGAGAGAGAGAGAAGUGAGA	Cleavage
CmbHLH27	ata-miR156d-3p	1	22	2638	2659	GCUCACUCCUCUUUCUGUCAGC	AGAGAGAGAGAGAGGAGAGAGA	Cleavage
CmbHLH77	ata-miR156d-5p	1	20	1038	1057	UGACAGAAGAGAGUGAGCAC	AUGCUGGUUUUCUUUUGUUG	Cleavage
CmbHLH77	ata-miR156e-5p	1	20	1038	1057	UGACAGAAGAGAGUGAGCAC	AUGCUGGUUUUCUUUUGUUG	Cleavage
CmbHLH26	ata-miR164a-5p	1	21	8035	8055	UGGAGAAGCAGGGCACGUGCU	GGCAUGGACCCCGCUUCUCCA	Translation
CmbHLH26	ata-miR164b-5p	1	21	8035	8055	UGGAGAAGCAGGGCACGUGCA	GGCAUGGACCCCGCUUCUCCA	Translation
CmbHLH26	ata-miR164c-5p	1	21	8035	8055	UGGAGAAGCAGGGCACGUGCA	GGCAUGGACCCCGCUUCUCCA	Translation
CmbHLH90	ata-miR166a-5p	1	21	2132	2152	GGAAUGUUGUCUGGUUCAAGG	AUUUGAACCAGAUGAAAAUCC	Cleavage
CmbHLH29	ata-miR166d-5p	1	21	1069	1089	GGAAUGUUGUCUGGCUCGGGG	AUGAGGACCAGACAACAUUCU	Cleavage
CmbHLH29	ata-miR166e-5p	1	21	1069	1089	GGAAUGUUGUCUGGUUGGAGA	AUGAGGACCAGACAACAUUCU	Cleavage
CmbHLH8	ata-miR167a-5p	1	21	709	729	UGAAGCUGCCAGCAUGAUCUA	GUGGUGGAGUUGGUAGCUUCA	Cleavage
CmbHLH8	ata-miR167b-5p	1	22	708	729	UGAAGCUGCCAGCAUGAUCUGA	GGUGGUGGAGUUGGUAGCUUCA	Cleavage
CmbHLH8	ata-miR167c-5p	1	21	709	729	UGAAGCUGCCAGCAUGAUCUA	GUGGUGGAGUUGGUAGCUUCA	Cleavage
CmbHLH71	ata-miR167d-3p	1	21	1268	1288	AGGUCAUGUGGCAGCUUCAUU	GAUGAAGCUUCUACAAGAUCU	Cleavage
CmbHLH81	ata-miR167d-3p	1	21	22146	22166	AGGUCAUGUGGCAGCUUCAUU	CUCGAAGCUGUCACGUGGUCG	Cleavage
CmbHLH8	ata-miR167d-5p	1	22	708	729	UGAAGCUGCCAGCAUGAUCUGA	GGUGGUGGAGUUGGUAGCUUCA	Cleavage
CmbHLH8	ata-miR167e-5p	1	21	709	729	UGAAGCUGCCAGCAUGAUCUA	GUGGUGGAGUUGGUAGCUUCA	Cleavage
CmbHLH8	ata-miR167f-5p	1	22	708	729	UGAAGCUGCCAGCAUGAUCUGC	GGUGGUGGAGUUGGUAGCUUCA	Cleavage
CmbHLH7	ata-miR172a-3p	1	21	1145	1165	AGAAUCUUGAUGAUGCUGCGU	CGACAACAUCAUCAAGUUUUU	Cleavage
CmbHLH7	ata-miR172b-3p	1	21	1145	1165	AGAAUCUUGAUGAUGCUGCAU	CGACAACAUCAUCAAGUUUUU	Cleavage
CmbHLH4	ata-miR172b-5p	1	21	8369	8389	GCAGCACCACCAAGAUUCACA	UCUGAUUCUGGGUGGUGCAGC	Cleavage
CmbHLH48	ata-miR2275a-3p	1	22	749	770	UUUGUUUUUCUCCAAUAUCUCA	UGAGGAAAUGGAGGAAAAUGAA	Cleavage
CmbHLH9	ata-miR2275a-3p	1	22	1018	1039	UUUGUUUUUCUCCAAUAUCUCA	AAAGAAAUUGAAGGGAAACGAA	Cleavage
CmbHLH83	ata-miR2275a-5p	1	20	919	938	UGAGUGUUCGAGGAAAGCAA	GUUUUUUCUUCGAAUUCUCA	Cleavage
CmbHLH82	ata-miR2275a-5p	1	20	919	938	UGAGUGUUCGAGGAAAGCAA	GUUUUUUCUUCGAAUUCUCA	Cleavage
CmbHLH67	ata-miR2275c-3p	1	22	2030	2051	UUUGGUUUCCUCCAAUAUCUCA	AUUAAUAUUGGAGGAAGUGGAA	Cleavage
CmbHLH86	ata-miR2275c-3p	1	22	4116	4137	UUUGGUUUCCUCCAAUAUCUCA	GCAGAGAAUGAAGGAAGCCAAA	Cleavage
CmbHLH47	ata-miR393-5p	1	21	4194	4213	UUCCAAAGGGAUCGCAUUGAU	GUUAAUGCGAUCC-UUUGGAG	Cleavage
CmbHLH75	ata-miR395a-3p	1	20	867	886	UGAAGUGUUUGGGGGAACUC	AAGUUCCCUCAAAUGCUUGC	Cleavage
CmbHLH76	ata-miR395a-3p	1	20	1196	1215	UGAAGUGUUUGGGGGAACUC	CAGUUGUUUCAAGUACUUUA	Cleavage
CmbHLH27	ata-miR395a-5p	1	21	12	32	GUUCCCUUCAAGCACUUCAGG	AAUGAGGGGUUUGGAGAGAAC	Cleavage
CmbHLH75	ata-miR395c-3p	1	20	867	886	UGAAGUGUUUGGGGGAACUC	AAGUUCCCUCAAAUGCUUGC	Cleavage
CmbHLH76	ata-miR395c-3p	1	20	1196	1215	UGAAGUGUUUGGGGGAACUC	CAGUUGUUUCAAGUACUUUA	Cleavage
CmbHLH75	ata-miR395d-3p	1	20	867	886	UGAAGUGUUUGGGGGAACUC	AAGUUCCCUCAAAUGCUUGC	Cleavage
CmbHLH76	ata-miR395d-3p	1	20	1196	1215	UGAAGUGUUUGGGGGAACUC	CAGUUGUUUCAAGUACUUUA	Cleavage
CmbHLH75	ata-miR395e-3p	1	20	867	886	UGAAGUGUUUGGGGGAACUC	AAGUUCCCUCAAAUGCUUGC	Cleavage
CmbHLH76	ata-miR395e-3p	1	20	1196	1215	UGAAGUGUUUGGGGGAACUC	CAGUUGUUUCAAGUACUUUA	Cleavage
CmbHLH75	ata-miR395f-3p	1	20	867	886	UGAAGUGUUUGGGGGAACUC	AAGUUCCCUCAAAUGCUUGC	Cleavage
CmbHLH76	ata-miR395f-3p	1	20	1196	1215	UGAAGUGUUUGGGGGAACUC	CAGUUGUUUCAAGUACUUUA	Cleavage
CmbHLH27	ata-miR395f-5p	1	21	12	32	GUUCCCUUCAAGCACUUCAGG	AAUGAGGGGUUUGGAGAGAAC	Cleavage
CmbHLH58	ata-miR396d-3p	1	21	4435	4455	GUUCAAGAAAGCCCAUGGAAA	CUUUUAUGGCUUUUCUUGGAU	Cleavage
CmbHLH78	ata-miR398g-5p	1	21	1196	1216	GGGUCGAGCUGGGAACACAUG	UGUAUCUUCUUAGCUCGAUUC	Cleavage
CmbHLH55	ata-miR5062a-3p	1	24	1116	1139	GUGGAUUUUUCACCAAGAUUCAAG	AUGAAGUAUUGGUGAGAAAUUCCC	Cleavage
CmbHLH83	ata-miR5062a-3p	1	24	161	184	GUGGAUUUUUCACCAAGAUUCAAG	UAACAUUUUUGGUGAAAAGUUUGU	Cleavage
CmbHLH55	ata-miR5062b-5p	1	24	1116	1139	GCGGAUUUUUCACCAAGAUUCAAG	AUGAAGUAUUGGUGAGAAAUUCCC	Cleavage
CmbHLH1	ata-miR5168-3p	1	21	2122	2142	UCGGACCAGGCUUCAAUCCCU	CAGCAUUGAAGCCUUGUCUGU	Cleavage
CmbHLH81	ata-miR5168-5p	1	21	5330	5350	GGGUUGUUGUCUGGUUCAAGG	UAUUCAGCCAGACAGCUACCU	Cleavage
CmbHLH81	ata-miR9772a-5p	1	21	27438	27458	UGAGAUGAGAUUACCCCAUAC	AAAUUGAAUGAUCUCAUCUUA	Cleavage
CmbHLH81	ata-miR9772b-5p	1	21	27438	27458	UGAGAUGAGAUUACCCCAUAC	AAAUUGAAUGAUCUCAUCUUA	Cleavage
CmbHLH36	ata-miR9776-5p	1	21	1021	1042	AGCUUGGACGAGGAU-GUGCAA	UUGCUCCAUCUUCGUCCAGGCU	Cleavage
CmbHLH81	ata-miR9863a-3p	1	22	10559	10579	UGAGAAGGUAGAUCAUAAUAGC	CGAAUCAU-AUUUACCUUUUCA	Cleavage
CmbHLH73	ata-miR9863a-5p	1	21	1932	1952	UGUUAUGAUCUGCUUCUCAUC	UUUGAAAUGCAGAUCCUAAUA	Cleavage
CmbHLH81	ata-miR9863b-3p	1	22	10559	10579	UGAGAAGGUAGAUCAUAAUAGC	CGAAUCAU-AUUUACCUUUUCA	Cleavage
CmbHLH73	ata-miR9863b-5p	1	21	1932	1952	UGUUAUGAUCUGCUUCUCAUC	UUUGAAAUGCAGAUCCUAAUA	Cleavage
CmbHLH43	ath-miR156a-3p	1	22	1106	1127	GCUCACUGCUCUUUCUGUCAGA	AGAGAGAGAGAGAGAAGUGAGA	Cleavage
CmbHLH77	ath-miR156a-5p	1	20	1038	1057	UGACAGAAGAGAGUGAGCAC	AUGCUGGUUUUCUUUUGUUG	Cleavage
CmbHLH34	ath-miR156b-3p	1	23	428	450	UGCUCACCUCUCUUUCUGUCAGU	UUGGACAGUGAGAGAAGUGAGCU	Cleavage
CmbHLH77	ath-miR156b-5p	1	20	1038	1057	UGACAGAAGAGAGUGAGCAC	AUGCUGGUUUUCUUUUGUUG	Cleavage
CmbHLH34	ath-miR156c-3p	1	22	428	449	GCUCACUGCUCUAUCUGUCAGA	UUGGACAGUGAGAGAAGUGAGC	Cleavage
CmbHLH77	ath-miR156c-5p	1	20	1038	1057	UGACAGAAGAGAGUGAGCAC	AUGCUGGUUUUCUUUUGUUG	Cleavage
CmbHLH55	ath-miR156d-3p	1	23	880	901	GCUCACUCUCUUUUUGUCAUAAC	UAUAU-AUAGAAAGAGAGUGAGG	Cleavage
CmbHLH77	ath-miR156d-5p	1	20	1038	1057	UGACAGAAGAGAGUGAGCAC	AUGCUGGUUUUCUUUUGUUG	Cleavage
CmbHLH77	ath-miR156e	1	20	1038	1057	UGACAGAAGAGAGUGAGCAC	AUGCUGGUUUUCUUUUGUUG	Cleavage
CmbHLH77	ath-miR156f-5p	1	20	1038	1057	UGACAGAAGAGAGUGAGCAC	AUGCUGGUUUUCUUUUGUUG	Cleavage
CmbHLH78	ath-miR156g	1	20	1567	1586	CGACAGAAGAGAGUGAGCAC	UAGCUCAUUCAUUUCUGUUG	Translation
CmbHLH32	ath-miR156h	1	20	2851	2870	UGACAGAAGAAAGAGAGCAC	GUUCUUUUUUUCUUUUGUUU	Cleavage
CmbHLH27	ath-miR156h	1	20	190	209	UGACAGAAGAAAGAGAGCAC	UUGCUCUCUUUUUUUUUUUU	Cleavage
CmbHLH94	ath-miR156h	1	20	3399	3418	UGACAGAAGAAAGAGAGCAC	UUACUUUCUUUCUUCUUUCU	Cleavage
CmbHLH77	ath-miR156h	1	20	1038	1057	UGACAGAAGAAAGAGAGCAC	AUGCUGGUUUUCUUUUGUUG	Cleavage
CmbHLH47	ath-miR156h	1	20	2587	2605	UGACAGAAGAAAGAGAGCAC	AUGC-CUUUUUCUUAUGUCA	Cleavage
CmbHLH81	ath-miR156i	1	20	12674	12693	UGACAGAAGAGAGAGAGCAG	GUGUUUUCUCUCUUUUCUCU	Cleavage
CmbHLH87	ath-miR156i	1	20	1118	1136	UGACAGAAGAGAGAGAGCAG	CUG-UCUUUCUCUUCUGUAA	Cleavage
CmbHLH32	ath-miR156i	1	20	237	255	UGACAGAAGAGAGAGAGCAG	CUG-UCUCUCUCUUCUGCUA	Cleavage
CmbHLH81	ath-miR156j	1	20	12674	12693	UGACAGAAGAGAGAGAGCAC	GUGUUUUCUCUCUUUUCUCU	Cleavage
CmbHLH57	ath-miR157a-5p	1	21	1868	1888	UUGACAGAAGAUAGAGAGCAC	UACCCUUCUGUUUUCUGUUAA	Cleavage
CmbHLH57	ath-miR157b-5p	1	21	1868	1888	UUGACAGAAGAUAGAGAGCAC	UACCCUUCUGUUUUCUGUUAA	Cleavage
CmbHLH57	ath-miR157c-5p	1	21	1868	1888	UUGACAGAAGAUAGAGAGCAC	UACCCUUCUGUUUUCUGUUAA	Cleavage
CmbHLH41	ath-miR158a-3p	1	20	712	731	UCCCAAAUGUAGACAAAGCA	GGCUUUGUUUGUUUUUGGGU	Cleavage
CmbHLH41	ath-miR158b	1	20	712	731	CCCCAAAUGUAGACAAAGCA	GGCUUUGUUUGUUUUUGGGU	Cleavage
CmbHLH68	ath-miR159b-5p	1	21	3546	3566	GAGCUCCUUGAAGUUCAAUGG	AAAAUUAACUUCAAAGAGUUC	Cleavage
[truncated: 30,925 more rows]

## Sheet: Table S4
Supplementary Table S4 SSRs found in CmbHLH genes sequences
Gene ID	Number	Motif	No.of Repeats	SSR start	SSR end	SeqLength
CmbHLH1	1	GA	13	1084	1109	4475
CmbHLH1	2	GA	5	4206	4215	4475
CmbHLH1	3	GTT	6	662	679	4475
CmbHLH1	4	TGT	7	4048	4068	4475
CmbHLH2	1	TC	5	195	204	5103
CmbHLH2	2	TG	5	2805	2814	5103
CmbHLH2	3	CT	12	3819	3842	5103
CmbHLH3	1	TG	5	2573	2582	4574
CmbHLH3	2	CT	12	3588	3611	4574
CmbHLH4	1	AG	5	288	297	8829
CmbHLH4	2	GT	8	632	647	8829
CmbHLH4	3	CT	7	3081	3094	8829
CmbHLH4	4	TAT	5	7406	7420	8829
CmbHLH4	5	TGT	5	8471	8485	8829
CmbHLH6	1	AG	7	4790	4803	6271
CmbHLH6	2	GA	14	5118	5145	6271
CmbHLH8	1	TC	12	936	959	7823
CmbHLH8	2	AGA	8	251	274	7823
CmbHLH10	1	AT	5	342	351	2208
CmbHLH11	1	GA	5	2627	2636	4768
CmbHLH11	2	AAG	5	4471	4485	4768
CmbHLH11	3	AGA	5	4487	4501	4768
CmbHLH11	4	GAA	6	4599	4616	4768
CmbHLH12	1	AG	12	2598	2621	2913
CmbHLH12	2	TG	6	2886	2897	2913
CmbHLH12	3	GA	8	2897	2912	2913
CmbHLH12	4	GAA	8	1307	1330	2913
CmbHLH12	5	GTT	7	2221	2241	2913
CmbHLH67	1	AT	6	945	956	3650
CmbHLH67	2	TG	5	956	965	3650
CmbHLH68	1	AG	5	3	12	4203
CmbHLH68	2	TA	5	1364	1373	4203
CmbHLH69	1	TA	20	1392	1431	1644
CmbHLH69	2	TAT	6	802	819	1644
CmbHLH69	3	AAG	7	1092	1112	1644
CmbHLH70	1	CT	14	149	176	10617
CmbHLH70	2	AT	5	273	282	10617
CmbHLH70	3	AT	7	4502	4515	10617
CmbHLH70	4	ACA	5	800	814	10617
CmbHLH70	5	ATT	6	4269	4286	10617
CmbHLH72	1	AC	6	2878	2889	3171
CmbHLH73	1	AT	7	766	779	2892
CmbHLH74	1	AG	8	2434	2449	3082
CmbHLH74	2	CT	6	2781	2792	3082
CmbHLH74	3	ATT	8	2386	2409	3082
CmbHLH78	1	AT	5	1748	1757	2070
CmbHLH78	2	TC	9	1919	1936	2070
CmbHLH78	3	GAA	7	188	208	2070
CmbHLH79	1	GA	7	819	832	1406
CmbHLH79	2	AG	8	834	849	1406
CmbHLH81	1	TG	5	1943	1952	27476
CmbHLH81	2	TG	5	2185	2194	27476
CmbHLH81	3	AT	7	7154	7167	27476
CmbHLH81	4	AC	9	7427	7444	27476
CmbHLH81	5	AT	23	11600	11645	27476
CmbHLH84	1	TG	8	2290	2305	4233
CmbHLH86	1	CT	7	1464	1477	4189
CmbHLH86	2	GT	6	4146	4157	4189
CmbHLH86	3	GA	9	4158	4175	4189
CmbHLH87	1	GA	10	1532	1551	6900
CmbHLH87	2	TC	9	1687	1704	6900
CmbHLH87	3	CCA	5	6013	6027	6900
CmbHLH14	1	AT	7	1311	1324	4127
CmbHLH14	2	GT	5	1339	1348	4127
CmbHLH14	3	AT	8	3216	3231	4127
CmbHLH14	4	TC	5	3336	3345	4127
CmbHLH15	1	CT	5	305	314	3682
CmbHLH15	2	AT	8	2052	2067	3682
CmbHLH15	3	TA	7	2068	2081	3682
CmbHLH15	4	AT	8	2082	2097	3682
CmbHLH15	5	TG	7	2097	2110	3682
CmbHLH15	6	GT	6	2112	2123	3682
CmbHLH15	7	CTT	5	1526	1540	3682
CmbHLH17	1	AG	5	1153	1162	3854
CmbHLH17	2	AG	5	3226	3235	3854
CmbHLH17	3	GA	7	3796	3809	3854
CmbHLH19	1	GA	18	1456	1491	3743
CmbHLH19	2	TA	8	1868	1883	3743
CmbHLH21	1	AG	7	4798	4811	4901
CmbHLH21	2	TCA	6	3691	3708	4901
CmbHLH22	1	TC	5	543	552	3694
CmbHLH22	2	AG	6	2107	2118	3694
CmbHLH22	3	GA	7	2658	2671	3694
CmbHLH23	1	GA	8	5034	5049	5188
CmbHLH23	2	GA	13	5098	5123	5188
CmbHLH23	3	TGC	5	4112	4126	5188
CmbHLH24	1	CT	11	27	48	3545
CmbHLH26	1	TA	12	3957	3980	8673
CmbHLH26	2	TA	7	6315	6328	8673
CmbHLH26	3	AT	7	6329	6342	8673
CmbHLH26	4	AT	10	6344	6363	8673
CmbHLH26	5	AT	26	6365	6416	8673
CmbHLH26	6	GA	16	7303	7334	8673
CmbHLH26	7	CA	5	7733	7742	8673
CmbHLH26	8	TG	6	8660	8671	8673
CmbHLH26	9	ATT	5	5437	5451	8673
CmbHLH26	10	CCA	5	7999	8013	8673
CmbHLH26	15	AGCT	5	7696	7715	8673
CmbHLH27	1	CT	12	422	445	2902
CmbHLH27	2	TC	7	607	620	2902
CmbHLH27	3	GA	7	2637	2650	2902
CmbHLH27	4	GA	11	2652	2673	2902
CmbHLH27	5	AAT	8	2608	2631	2902
CmbHLH28	1	AG	5	2914	2923	3274
CmbHLH28	2	TG	5	2998	3007	3274
CmbHLH28	3	CT	8	3161	3176	3274
CmbHLH29	1	TGT	6	5397	5414	5505
CmbHLH29	2	AAAT	5	440	459	5505
CmbHLH30	1	TC	8	271	286	4614
CmbHLH30	2	CT	7	464	477	4614
CmbHLH31	1	CT	7	68	81	1906
CmbHLH31	2	CT	9	187	204	1906
CmbHLH31	3	TA	8	1830	1845	1906
CmbHLH31	4	CAC	5	611	625	1906
CmbHLH32	1	CT	7	422	435	2937
CmbHLH32	2	GA	6	627	638	2937
CmbHLH33	1	CT	12	1661	1684	1869
CmbHLH35	1	AG	27	203	256	1043
CmbHLH35	2	AT	10	829	848	1043
CmbHLH36	1	TCT	6	817	834	1058
CmbHLH37	1	TG	5	2032	2041	4100
CmbHLH37	2	TC	14	2881	2908	4100
CmbHLH38	1	GT	5	1713	1722	5719
CmbHLH38	2	AT	5	1992	2001	5719
CmbHLH38	3	CA	5	3360	3369	5719
CmbHLH38	4	AAT	5	5032	5046	5719
CmbHLH41	1	TC	5	334	343	3596
CmbHLH42	1	AT	6	812	823	2837
CmbHLH42	2	CT	5	1370	1379	2837
CmbHLH42	3	TTC	5	1147	1161	2837
CmbHLH42	4	GATG	6	2507	2530	2837
CmbHLH43	1	AG	9	1102	1119	2515
CmbHLH44	1	TC	15	213	242	3310
CmbHLH44	2	ACC	5	2126	2140	3310
CmbHLH46	1	AG	6	2	13	11295
CmbHLH46	2	AG	8	15	30	11295
CmbHLH46	3	AG	11	124	145	11295
CmbHLH46	4	AT	5	4075	4084	11295
CmbHLH46	5	AT	9	5332	5349	11295
CmbHLH46	6	CT	5	5746	5755	11295
CmbHLH46	7	AAC	7	5708	5728	11295
CmbHLH47	1	GA	5	108	117	4826
CmbHLH47	2	TA	6	381	392	4826
CmbHLH48	1	CT	6	22	33	5519
CmbHLH48	2	AT	18	230	265	5519
CmbHLH49	1	TC	5	145	154	2850
CmbHLH49	2	AT	5	2741	2750	2850
CmbHLH49	3	AAC	6	747	764	2850
CmbHLH50	1	CT	10	854	873	1756
CmbHLH50	2	AAG	9	1	27	1756
CmbHLH50	3	AAT	11	1354	1386	1756
CmbHLH52	1	ATC	6	363	380	1764
CmbHLH52	2	CAA	10	380	409	1764
CmbHLH53	1	TTG	5	2033	2047	2361
CmbHLH54	1	TCT	5	755	769	996
CmbHLH55	1	TA	5	57	66	1907
CmbHLH55	2	GA	9	174	191	1907
CmbHLH57	1	TC	5	107	116	3605
CmbHLH58	1	TC	5	104	113	4460
CmbHLH58	2	AT	5	3561	3570	4460
CmbHLH63	1	AT	18	787	822	3320
CmbHLH63	2	AT	9	824	841	3320
CmbHLH63	3	AG	6	3074	3085	3320
CmbHLH63	4	AG	7	3173	3186	3320
CmbHLH63	5	TTC	5	2683	2697	3320
CmbHLH64	1	CTC	5	655	669	5432
CmbHLH65	1	AC	7	98	111	2134
CmbHLH65	2	GA	5	385	394	2134
CmbHLH89	1	AT	5	362	371	3405
CmbHLH89	2	AT	5	390	399	3405
CmbHLH89	3	GA	8	3307	3322	3405
CmbHLH90	1	AAC	5	392	406	4633
CmbHLH91	1	AT	5	3012	3021	3898
CmbHLH91	2	GA	16	3733	3764	3898
CmbHLH92	1	CT	7	11	24	5317
CmbHLH92	2	TC	5	26	35	5317
CmbHLH92	3	CT	13	105	130	5317
CmbHLH92	4	CA	18	133	168	5317
CmbHLH94	1	AG	6	4209	4220	5944
CmbHLH94	2	AG	6	5864	5875	5944

## Sheet: Table S5
Supplementary Table S5 Information of 3D structure of CmbHLH proteins predicted by Swiss model.
Gene ID	Template	Seq identity	Seq identity (%)	GMQE	QMEANDisCo Global
CmbHLH1	4atk.1.A	0.3279	32.79	0.04	0.58 ± 0.08
CmbHLH2	5gnj.1.A	0.5769	57.69	0.07	0.63 ± 0.08
CmbHLH3	5gnj.1.A	0.5345	53.45	0.06	0.68 ± 0.08
CmbHLH4	4atk.1.A	0.2787	27.87	0.06	0.56 ± 0.08
CmbHLH5	6g1l.1.A	0.2742	27.42	0.08	0.55 ± 0.07
CmbHLH6	5gnj.3.A	0.4769	47.69	0.17	0.60 ± 0.07
CmbHLH7	5gnj.3.A	0.6875	68.75	0.09	0.61 ± 0.11
CmbHLH8	6g1l.1.A	0.3134	31.34	0.1	0.56 ± 0.07
CmbHLH9	6g1l.1.A	0.2373	23.73	0.1	0.59 ± 0.08
CmbHLH10	1mdy.2.C	0.25	25	0.09	0.63 ± 0.08
CmbHLH11	6g1l.1.A	0.3871	38.71	0.07	0.52 ± 0.07
CmbHLH12	5gnj.3.A	0.3226	32.26	0.07	0.52 ± 0.07
CmbHLH13	6g1l.1.A	0.2321	23.21	0.04	0.58 ± 0.08
CmbHLH14	4ati.1.A	0.2778	27.78	0.08	0.57 ± 0.08
CmbHLH15	5gnj.3.A	0.5323	53.23	0.05	0.50 ± 0.08
CmbHLH16	4atk.1.A	0.2667	26.67	0.08	0.55 ± 0.08
CmbHLH17	6g1l.1.A	0.25	25	0.16	0.61 ± 0.07
CmbHLH18	5gnj.3.A	0.3906	39.06	0.17	0.64 ± 0.07
CmbHLH19	4atk.1.A	0.2759	27.59	0.08	0.61 ± 0.08
CmbHLH20	5gnj.1.A	0.7538	75.38	0.07	0.57 ± 0.11
CmbHLH21	6g1l.1.A	0.46	46	0.03	0.51 ± 0.08
CmbHLH22	5gnj.1.A	0.5098	50.98	0.03	0.55 ± 0.09
CmbHLH23	6g1l.1.A	0.3387	33.87	0.04	0.53 ± 0.07
CmbHLH24	6g1l.1.A	0.2836	28.36	0.06	0.51 ± 0.07
CmbHLH25	5gnj.3.A	0.3115	31.15	0.07	0.51 ± 0.08
CmbHLH26	6g1l.1.A	0.3182	31.82	0.06	0.49 ± 0.07
CmbHLH27	5gnj.1.A	0.3594	35.94	0.06	0.67 ± 0.11
CmbHLH28	6g1l.1.A	0.3143	31.43	0.11	0.54 ± 0.07
CmbHLH29	6g1l.1.A	0.2923	29.23	0.07	0.52 ± 0.07
CmbHLH30	6g1l.1.A	0.2973	29.73	0.04	0.49 ± 0.07
CmbHLH31	5gnj.1.A	0.7581	75.81	0.08	0.57 ± 0.11
CmbHLH32	5gnj.3.A	0.3115	31.15	0.05	0.51 ± 0.08
CmbHLH33	6g1l.1.A	0.3103	31.03	0.11	0.56 ± 0.08
CmbHLH34	4ati.1.A	0.3036	30.36	0.1	0.55 ± 0.08
CmbHLH35	5gnj.3.A	0.2121	21.21	0.16	0.69 ± 0.07
CmbHLH36	7f2f.1.A	0.2456	24.56	0.06	0.63 ± 0.08
CmbHLH37	7m2w.1.J	0.1446	14.46	0.11	0.33 ± 0.09
CmbHLH38	5gnj.3.A	0.2388	23.88	0.18	0.68 ± 0.07
CmbHLH39	7f2f.1.A	0.2432	24.32	0.14	0.64 ± 0.07
CmbHLH40	5gnj.3.A	0.2647	26.47	0.11	0.66 ± 0.07
CmbHLH41	6szs.1.s	0.2333	23.33	0.2	0.63 ± 0.09
CmbHLH42	5gnj.3.A	0.5625	56.25	0.08	0.57 ± 0.09
CmbHLH43	2ypb.1.A	0.1905	19.05	0.05	0.47 ± 0.11
CmbHLH44	1nlw.2.D	0.2931	29.31	0.05	0.64 ± 0.11
CmbHLH45	5gnj.3.A	0.339	33.9	0.1	0.64 ± 0.08
CmbHLH46	6g1l.1.A	0.3281	32.81	0.04	0.51 ± 0.07
CmbHLH47	6g1l.1.A	0.2698	26.98	0.05	0.61 ± 0.07
CmbHLH48	6g1l.1.A	0.3286	32.86	0.1	0.51 ± 0.07
CmbHLH49	5gnj.3.A	0.3226	32.26	0.19	0.62 ± 0.07
CmbHLH50	5gnj.3.A	0.2794	27.94	0.14	0.63 ± 0.07
CmbHLH51	6c4i.1.s	0.1798	17.98	0.19	0.55 ± 0.09
CmbHLH52	5gnj.1.A	0.3175	31.75	0.05	0.49 ± 0.07
CmbHLH53	4atk.1.A	0.3284	32.84	0.04	0.56 ± 0.08
CmbHLH54	6g1l.1.A	0.2105	21.05	0.1	0.63 ± 0.08
CmbHLH55	5gnj.1.A	0.45	45	0.09	0.57 ± 0.08
CmbHLH56	5gnj.1.A	0.4833	48.33	0.09	0.55 ± 0.07
CmbHLH57	5gnj.3.A	0.5667	56.67	0.11	0.67 ± 0.08
CmbHLH58	6g1l.1.A	0.371	37.1	0.05	0.53 ± 0.07
CmbHLH59	5gnj.3.A	0.3833	38.33	0.12	0.68 ± 0.08
CmbHLH60	5gnj.3.A	0.3667	36.67	0.15	0.67 ± 0.08
CmbHLH61	5gnj.3.A	0.3538	35.38	0.08	0.53 ± 0.07
CmbHLH62	4atk.1.A	0.25	25	0.16	0.61 ± 0.08
CmbHLH63	6g1l.1.A	0.2714	27.14	0.05	0.36 ± 0.06
CmbHLH64	6g1l.1.A	0.2899	28.99	0.07	0.55 ± 0.07
CmbHLH65	6g1l.1.A	0.25	25	0.13	0.62 ± 0.07
CmbHLH66	6g1l.1.A	0.3125	31.25	0.12	0.61 ± 0.07
CmbHLH67	5gnj.3.A	0.3387	33.87	0.08	0.52 ± 0.08
CmbHLH68	4atk.1.A	0.2836	28.36	0.05	0.58 ± 0.08
CmbHLH69	4ati.1.A	0.2807	28.07	0.11	0.62 ± 0.08
CmbHLH70	4atk.1.A	0.3793	37.93	0.04	0.59 ± 0.08
CmbHLH71	4atk.1.A	0.3385	33.85	0.04	0.53 ± 0.08
CmbHLH72	5gnj.1.A	0.4754	47.54	0.05	0.65 ± 0.11
CmbHLH73	6g1l.1.A	0.2078	20.78	0.09	0.51 ± 0.11
CmbHLH74	4atk.1.A	0.2833	28.33	0.08	0.59 ± 0.08
CmbHLH75	6g1l.1.A	0.2687	26.87	0.07	0.48 ± 0.07
CmbHLH76	5gnj.3.A	0.5902	59.02	0.1	0.58 ± 0.08
CmbHLH77	6g1l.1.A	0.2581	25.81	0.06	0.56 ± 0.07
CmbHLH78	5gnj.1.A	0.4576	45.76	0.09	0.58 ± 0.08
CmbHLH79	7f2f.1.A	0.2394	23.94	0.14	0.70 ± 0.07
CmbHLH80	4atk.1.A	0.2206	22.06	0.11	0.59 ± 0.08
CmbHLH81	5gnj.3.A	0.2576	25.76	0.05	0.55 ± 0.07
CmbHLH82	6g1l.1.A	0.2727	27.27	0.06	0.56 ± 0.07
CmbHLH83	6g1l.1.A	0.2727	27.27	0.05	0.48 ± 0.07
CmbHLH84	4atk.1.A	0.3103	31.03	0.03	0.51 ± 0.08
CmbHLH85	5gnj.4.B	0.4918	49.18	0.04	0.62 ± 0.11
CmbHLH86	4ati.1.A	0.2459	24.59	0.06	0.52 ± 0.08
CmbHLH87	5gnj.1.A	0.5574	55.74	0.04	0.56 ± 0.11
CmbHLH88	5gnj.1.A	0.8235	82.35	0.07	0.56 ± 0.11
CmbHLH89	4atk.1.A	0.2985	29.85	0.08	0.61 ± 0.08
CmbHLH90	5gnj.1.A	0.5769	57.69	0.04	0.64 ± 0.08
CmbHLH91	6g6l.2.A	0.2436	24.36	0.12	0.65 ± 0.11
CmbHLH92	6g1l.1.A	0.3898	38.98	0.03	0.51 ± 0.08
CmbHLH93	5gnj.3.A	0.8254	82.54	0.07	0.61 ± 0.11
CmbHLH94	6g1l.1.A	0.3182	31.82	0.13	0.53 ± 0.07

## Sheet: Table S6
Supplementary Table S6 Information of cis-acting elements predicted from 2000 bp upstream regions of 94 CmbHLH genes.
Gene ID	Cis-Acting elements name	Cis-Acting elements sequences	Start	End	Function
GWHTANWH000143	TC-rich repeats	ATTCTCTAAC	1942	9	cis-acting element involved in defense and stress responsiveness
GWHTANWH000143	TCA-element	TCAGAAGAGG	1481	9	cis-acting element involved in salicylic acid responsiveness
GWHTANWH000143	ARE	AAACCA	1027	6	cis-acting regulatory element essential for the anaerobic induction
GWHTANWH000143	ARE	AAACCA	1154	6	cis-acting regulatory element essential for the anaerobic induction
GWHTANWH000143	AuxRR-core	GGTCCAT	1139	7	cis-acting regulatory element involved in auxin responsiveness
GWHTANWH000143	GA-motif	ATAGATAA	480	8	part of a light responsive element
GWHTANWH000174	TGA-element	AACGAC	1385	6	auxin-responsive element
GWHTANWH000174	TGA-element	AACGAC	1777	6	auxin-responsive element
GWHTANWH000174	ABRE	ACGTG	964	5	cis-acting element involved in the abscisic acid responsiveness
GWHTANWH000174	ARE	AAACCA	148	6	cis-acting regulatory element essential for the anaerobic induction
GWHTANWH000174	ARE	AAACCA	503	6	cis-acting regulatory element essential for the anaerobic induction
GWHTANWH000174	ARE	AAACCA	863	6	cis-acting regulatory element essential for the anaerobic induction
GWHTANWH000174	ARE	AAACCA	1596	6	cis-acting regulatory element essential for the anaerobic induction
GWHTANWH000174	ARE	AAACCA	1602	6	cis-acting regulatory element essential for the anaerobic induction
GWHTANWH000174	ARE	AAACCA	1941	6	cis-acting regulatory element essential for the anaerobic induction
GWHTANWH000174	G-box	TAACACGTAG	962	9	cis-acting regulatory element involved in light responsiveness
GWHTANWH000174	G-box	TACGTG	963	6	cis-acting regulatory element involved in light responsiveness
GWHTANWH000174	G-box	CACGAC	1712	6	cis-acting regulatory element involved in light responsiveness
GWHTANWH000174	CAT-box	GCCACT	1771	6	cis-acting regulatory element related to meristem expression
GWHTANWH000174	GT1-motif	GGTTAAT	807	7	light responsive element
GWHTANWH000174	GT1-motif	GGTTAA	808	6	light responsive element
GWHTANWH000174	GT1-motif	GGTTAA	1124	6	light responsive element
GWHTANWH000174	Sp1	GGGCGG	1860	6	light responsive element
GWHTANWH000174	Box 4	ATTAAT	695	6	part of a conserved DNA module involved in light responsiveness
GWHTANWH000174	Box 4	ATTAAT	1316	6	part of a conserved DNA module involved in light responsiveness
GWHTANWH000174	GA-motif	ATAGATAA	30	8	part of a light responsive element
GWHTANWH000174	GATA-motif	AAGGATAAGG	1508	9	part of a light responsive element
GWHTANWH000174	I-box	TGATAATGT	18	9	part of a light responsive element
GWHTANWH000174	AE-box	AGAAACAA	203	8	part of a module for light response
GWHTANWH000597	TGA-element	AACGAC	618	6	auxin-responsive element
GWHTANWH000597	TGA-element	AACGAC	784	6	auxin-responsive element
GWHTANWH000597	TGA-element	AACGAC	1384	6	auxin-responsive element
GWHTANWH000597	TATC-box	TATCCCA	1574	7	cis-acting element involved in gibberellin-responsiveness
GWHTANWH000597	CGTCA-motif	CGTCA	299	5	cis-acting regulatory element involved in the MeJA-responsiveness
GWHTANWH000597	CGTCA-motif	CGTCA	605	5	cis-acting regulatory element involved in the MeJA-responsiveness
GWHTANWH000597	CGTCA-motif	CGTCA	771	5	cis-acting regulatory element involved in the MeJA-responsiveness
GWHTANWH000597	TGACG-motif	TGACG	299	5	cis-acting regulatory element involved in the MeJA-responsiveness
GWHTANWH000597	TGACG-motif	TGACG	605	5	cis-acting regulatory element involved in the MeJA-responsiveness
GWHTANWH000597	TGACG-motif	TGACG	771	5	cis-acting regulatory element involved in the MeJA-responsiveness
GWHTANWH000597	P-box	CCTTTTG	948	7	gibberellin-responsive element
GWHTANWH000597	3-AF1 binding site	TAAGAGAGGAA	346	10	light responsive element
GWHTANWH000597	GT1-motif	GGTTAA	910	6	light responsive element
GWHTANWH000597	MBS	CAACTG	1392	6	MYB binding site involved in drought-inducibility
GWHTANWH000597	MBS	CAACTG	1507	6	MYB binding site involved in drought-inducibility
GWHTANWH000597	Box 4	ATTAAT	103	6	part of a conserved DNA module involved in light responsiveness
GWHTANWH000597	Box 4	ATTAAT	1629	6	part of a conserved DNA module involved in light responsiveness
GWHTANWH000597	GATA-motif	AAGGATAAGG	969	9	part of a light responsive element
GWHTANWH000597	I-box	cCATATCCAAT	1970	10	part of a light responsive element
GWHTANWH000597	TCCC-motif	TCTCCCT	1833	7	part of a light responsive element
GWHTANWH000597	AE-box	AGAAACAA	338	8	part of a module for light response
GWHTANWH000607	TGA-element	AACGAC	918	6	auxin-responsive element
GWHTANWH000607	AT-rich element	ATAGAAATCAA	71	10	binding site of AT-rich DNA binding protein (ATBP-1)
GWHTANWH000607	ACE	CTAACGTATT	1620	9	cis-acting element involved in light responsiveness
GWHTANWH000607	ABRE	CACGTG	1503	6	cis-acting element involved in the abscisic acid responsiveness
GWHTANWH000607	ABRE	ACGTG	1504	5	cis-acting element involved in the abscisic acid responsiveness
GWHTANWH000607	A-box	CCGTCC	840	6	cis-acting regulatory element
GWHTANWH000607	ARE	AAACCA	59	6	cis-acting regulatory element essential for the anaerobic induction
GWHTANWH000607	ARE	AAACCA	432	6	cis-acting regulatory element essential for the anaerobic induction
GWHTANWH000607	ARE	AAACCA	532	6	cis-acting regulatory element essential for the anaerobic induction
GWHTANWH000607	ARE	AAACCA	892	6	cis-acting regulatory element essential for the anaerobic induction
GWHTANWH000607	ARE	AAACCA	1700	6	cis-acting regulatory element essential for the anaerobic induction
GWHTANWH000607	ARE	AAACCA	1993	6	cis-acting regulatory element essential for the anaerobic induction
GWHTANWH000607	G-Box	CACGTG	1503	6	cis-acting regulatory element involved in light responsiveness
GWHTANWH000607	G-box	CACGTG	1503	6	cis-acting regulatory element involved in light responsiveness
GWHTANWH000607	GCN4_motif	TGAGTCA	1979	7	cis-regulatory element involved in endosperm expression
GWHTANWH000607	P-box	CCTTTTG	931	7	gibberellin-responsive element
GWHTANWH000607	3-AF1 binding site	TAAGAGAGGAA	1289	10	light responsive element
GWHTANWH000607	MBS	CAACTG	1966	6	MYB binding site involved in drought-inducibility
GWHTANWH000607	3-AF3 binding site	CACTATCTAAC	349	10	part of a conserved DNA module array (CMA3)
GWHTANWH000607	Box 4	ATTAAT	42	6	part of a conserved DNA module involved in light responsiveness
GWHTANWH000607	Box 4	ATTAAT	449	6	part of a conserved DNA module involved in light responsiveness
GWHTANWH000607	Box 4	ATTAAT	811	6	part of a conserved DNA module involved in light responsiveness
GWHTANWH000607	GA-motif	ATAGATAA	825	8	part of a light responsive element
GWHTANWH000607	GA-motif	ATAGATAA	1560	8	part of a light responsive element
GWHTANWH000607	GATA-motif	GATAGGA	161	7	part of a light responsive element
GWHTANWH000607	I-box	gGATAAGGTG	1274	9	part of a light responsive element
GWHTANWH000607	TCT-motif	TCTTAC	1260	6	part of a light responsive element
GWHTANWH000607	AT1-motif	AATTATTTTTTATT	958	13	part of a light responsive module
GWHTANWH000607	AE-box	AGAAACAA	570	8	part of a module for light response
GWHTANWH000607	AE-box	AGAAACAA	1961	8	part of a module for light response
GWHTANWH000706	TC-rich repeats	ATTCTCTAAC	561	9	cis-acting element involved in defense and stress responsiveness
GWHTANWH000706	ACE	CTAACGTATT	1449	9	cis-acting element involved in light responsiveness
GWHTANWH000706	ACE	CTAACGTATT	1544	10	cis-acting element involved in light responsiveness
GWHTANWH000706	LTR	CCGAAA	1489	6	cis-acting element involved in low-temperature responsiveness
GWHTANWH000706	TCA-element	CCATCTTTTT	1915	9	cis-acting element involved in salicylic acid responsiveness
GWHTANWH000706	ABRE	ACGTG	11	5	cis-acting element involved in the abscisic acid responsiveness
GWHTANWH000706	ABRE	TACGTGTC	322	8	cis-acting element involved in the abscisic acid responsiveness
GWHTANWH000706	ABRE	ACGTG	323	5	cis-acting element involved in the abscisic acid responsiveness
GWHTANWH000706	ARE	AAACCA	340	6	cis-acting regulatory element essential for the anaerobic induction
GWHTANWH000706	G-box	TACGTG	10	6	cis-acting regulatory element involved in light responsiveness
GWHTANWH000706	G-box	TACGTG	322	6	cis-acting regulatory element involved in light responsiveness
GWHTANWH000706	G-box	TAACACGTAG	947	9	cis-acting regulatory element involved in light responsiveness
GWHTANWH000706	O2-site	GATGACATGG	431	9	cis-acting regulatory element involved in zein metabolism regulation
GWHTANWH000706	GT1-motif	GGTTAA	363	6	light responsive element
GWHTANWH000706	GT1-motif	GGTTAAT	1962	7	light responsive element
GWHTANWH000706	MRE	AACCTAA	1462	7	MYB binding site involved in light responsiveness
GWHTANWH000706	Box 4	ATTAAT	964	6	part of a conserved DNA module involved in light responsiveness
GWHTANWH000706	AE-box	AGAAACTT	1820	8	part of a module for light response
GWHTANWH000706	Box III	atCATTTTCACt	1652	11	protein binding site
GWHTANWH001101	TGA-element	AACGAC	352	6	auxin-responsive element
GWHTANWH001101	AT-rich element	ATAGAAATCAA	1442	10	binding site of AT-rich DNA binding protein (ATBP-1)
GWHTANWH001101	LTR	CCGAAA	1327	6	cis-acting element involved in low-temperature responsiveness
GWHTANWH001101	ABRE	ACGTG	222	5	cis-acting element involved in the abscisic acid responsiveness
GWHTANWH001101	ABRE	ACGTG	869	5	cis-acting element involved in the abscisic acid responsiveness
GWHTANWH001101	ARE	AAACCA	260	6	cis-acting regulatory element essential for the anaerobic induction
GWHTANWH001101	ARE	AAACCA	305	6	cis-acting regulatory element essential for the anaerobic induction
GWHTANWH001101	ARE	AAACCA	603	6	cis-acting regulatory element essential for the anaerobic induction
GWHTANWH001101	ARE	AAACCA	1004	6	cis-acting regulatory element essential for the anaerobic induction
GWHTANWH001101	ARE	AAACCA	1062	6	cis-acting regulatory element essential for the anaerobic induction
GWHTANWH001101	ARE	AAACCA	1191	6	cis-acting regulatory element essential for the anaerobic induction
GWHTANWH001101	ARE	AAACCA	1361	6	cis-acting regulatory element essential for the anaerobic induction
GWHTANWH001101	ARE	AAACCA	1443	6	cis-acting regulatory element essential for the anaerobic induction
GWHTANWH001101	G-box	CCACGTAA	221	8	cis-acting regulatory element involved in light responsiveness
GWHTANWH001101	G-box	TACGTG	222	6	cis-acting regulatory element involved in light responsiveness
GWHTANWH001101	G-Box	CACGTT	869	6	cis-acting regulatory element involved in light responsiveness
GWHTANWH001101	CGTCA-motif	CGTCA	173	5	cis-acting regulatory element involved in the MeJA-responsiveness
GWHTANWH001101	TGACG-motif	TGACG	173	5	cis-acting regulatory element involved in the MeJA-responsiveness
GWHTANWH001101	GARE-motif	TCTGTTG	298	7	gibberellin-responsive element
GWHTANWH001101	GT1-motif	GGTTAA	629	6	light responsive element
GWHTANWH001101	ATCT-motif	AATCTAATCC	598	9	part of a conserved DNA module involved in light responsiveness
GWHTANWH001101	Box 4	ATTAAT	331	6	part of a conserved DNA module involved in light responsiveness
GWHTANWH001101	Gap-box	CAAATGAA(A/G)A	389	9.5	part of a light responsive element
GWHTANWH001101	GATA-motif	AAGGATAAGG	1205	9	part of a light responsive element
GWHTANWH001101	TCCC-motif	TCTCCCT	1642	7	part of a light responsive element
GWHTANWH001101	TCT-motif	TCTTAC	1947	6	part of a light responsive element
GWHTANWH002099	ABRE	CACGTG	732	6	cis-acting element involved in the abscisic acid responsiveness
GWHTANWH002099	ABRE	ACGTG	733	5	cis-acting element involved in the abscisic acid responsiveness
GWHTANWH002099	ARE	AAACCA	455	6	cis-acting regulatory element essential for the anaerobic induction
GWHTANWH002099	ARE	AAACCA	616	6	cis-acting regulatory element essential for the anaerobic induction
GWHTANWH002099	ARE	AAACCA	1096	6	cis-acting regulatory element essential for the anaerobic induction
GWHTANWH002099	ARE	AAACCA	1630	6	cis-acting regulatory element essential for the anaerobic induction
GWHTANWH002099	ARE	AAACCA	1674	6	cis-acting regulatory element essential for the anaerobic induction
GWHTANWH002099	ARE	AAACCA	1711	6	cis-acting regulatory element essential for the anaerobic induction
GWHTANWH002099	G-Box	CACGTG	732	6	cis-acting regulatory element involved in light responsiveness
GWHTANWH002099	G-box	CACGTG	732	6	cis-acting regulatory element involved in light responsiveness
GWHTANWH002099	O2-site	GATGATGTGG	864	9	cis-acting regulatory element involved in zein metabolism regulation
GWHTANWH002099	CAT-box	GCCACT	184	6	cis-acting regulatory element related to meristem expression
GWHTANWH002099	MRE	AACCTAA	52	7	MYB binding site involved in light responsiveness
GWHTANWH002099	ATC-motif	AGTAATCT	603	8	part of a conserved DNA module involved in light responsiveness
GWHTANWH002099	Box 4	ATTAAT	555	6	part of a conserved DNA module involved in light responsiveness
GWHTANWH002099	Box 4	ATTAAT	568	6	part of a conserved DNA module involved in light responsiveness
GWHTANWH002099	Box 4	ATTAAT	906	6	part of a conserved DNA module involved in light responsiveness
GWHTANWH002099	Box 4	ATTAAT	1263	6	part of a conserved DNA module involved in light responsiveness
GWHTANWH002099	GATA-motif	AAGATAAGATT	336	10	part of a light responsive element
GWHTANWH002099	GATA-motif	GATAGGA	664	7	part of a light responsive element
GWHTANWH002099	I-box	AAGATAAGGCT	336	10	part of a light responsive element
GWHTANWH002099	HD-Zip 3	GTAAT(G/C)ATTAC	853	9.5	protein binding site
GWHTANWH003144	TGA-element	AACGAC	1516	6	auxin-responsive element
GWHTANWH003144	ABRE	ACGTG	960	5	cis-acting element involved in the abscisic acid responsiveness
GWHTANWH003144	ARE	AAACCA	1761	6	cis-acting regulatory element essential for the anaerobic induction
GWHTANWH003144	G-box	CACGTC	959	6	cis-acting regulatory element involved in light responsiveness
GWHTANWH003144	CGTCA-motif	CGTCA	543	5	cis-acting regulatory element involved in the MeJA-responsiveness
GWHTANWH003144	CGTCA-motif	CGTCA	958	5	cis-acting regulatory element involved in the MeJA-responsiveness
GWHTANWH003144	TGACG-motif	TGACG	543	5	cis-acting regulatory element involved in the MeJA-responsiveness
GWHTANWH003144	TGACG-motif	TGACG	958	5	cis-acting regulatory element involved in the MeJA-responsiveness
GWHTANWH003144	O2-site	GATGACATGG	1702	9	cis-acting regulatory element involved in zein metabolism regulation
GWHTANWH003144	GCN4_motif	TGAGTCA	511	7	cis-regulatory element involved in endosperm expression
GWHTANWH003144	P-box	CCTTTTG	1911	7	gibberellin-responsive element
GWHTANWH003144	GT1-motif	GGTTAAT	94	7	light responsive element
GWHTANWH003144	GT1-motif	GGTTAA	153	6	light responsive element
GWHTANWH003144	GT1-motif	GGTTAA	1963	6	light responsive element
GWHTANWH003144	I-box	atGATAAGGTC	1003	10	part of a light responsive element
GWHTANWH003144	TCCC-motif	TCTCCCT	1462	7	part of a light responsive element
GWHTANWH003144	AE-box	AGAAACAA	1874	8	part of a module for light response
GWHTANWH003153	ABRE	ACGTG	395	5	cis-acting element involved in the abscisic acid responsiveness
GWHTANWH003153	ABRE	ACGTG	1472	5	cis-acting element involved in the abscisic acid responsiveness
GWHTANWH003153	G-Box	CACGTT	394	6	cis-acting regulatory element involved in light responsiveness
GWHTANWH003153	G-box	CACGTC	1471	6	cis-acting regulatory element involved in light responsiveness
GWHTANWH003153	CGTCA-motif	CGTCA	1057	5	cis-acting regulatory element involved in the MeJA-responsiveness
GWHTANWH003153	CGTCA-motif	CGTCA	1470	5	cis-acting regulatory element involved in the MeJA-responsiveness
GWHTANWH003153	TGACG-motif	TGACG	1057	5	cis-acting regulatory element involved in the MeJA-responsiveness
GWHTANWH003153	TGACG-motif	TGACG	1470	5	cis-acting regulatory element involved in the MeJA-responsiveness
GWHTANWH003153	GCN4_motif	TGAGTCA	412	7	cis-regulatory element involved in endosperm expression
GWHTANWH003153	GCN4_motif	TGAGTCA	1025	7	cis-regulatory element involved in endosperm expression
GWHTANWH003153	GT1-motif	GGTTAA	68	6	light responsive element
GWHTANWH003153	GT1-motif	GGTTAAT	607	7	light responsive element
GWHTANWH003153	GT1-motif	GGTTAA	666	6	light responsive element
GWHTANWH003153	Box II	ACACGTTGT	392	9	part of a light responsive element
GWHTANWH003153	Box II	tGTGTGGTTAATATG	602	14	part of a light responsive element
GWHTANWH003153	I-box	atGATAAGGTC	1515	10	part of a light responsive element
GWHTANWH003153	TCCC-motif	TCTCCCT	1971	7	part of a light responsive element
GWHTANWH003335	TC-rich repeats	ATTCTCTAAC	1886	9	cis-acting element involved in defense and stress responsiveness
GWHTANWH003335	TCA-element	CCATCTTTTT	1308	9	cis-acting element involved in salicylic acid responsiveness
GWHTANWH003335	ABRE	ACGTG	63	5	cis-acting element involved in the abscisic acid responsiveness
GWHTANWH003335	Box II -like sequence	TCCGTGTACCA	525	10	cis-acting regulatory element
GWHTANWH003335	ARE	AAACCA	1674	6	cis-acting regulatory element essential for the anaerobic induction
GWHTANWH003335	G-Box	CACGTT	63	6	cis-acting regulatory element involved in light responsiveness
GWHTANWH003335	G-box	TAACACGTAG	60	9	cis-acting regulatory element involved in light responsiveness
GWHTANWH003335	RY-element	CATGCATG	1435	8	cis-acting regulatory element involved in seed-specific regulation
GWHTANWH003335	GT1-motif	GGTTAA	1198	6	light responsive element
GWHTANWH003335	MBS	CAACTG	1530	6	MYB binding site involved in drought-inducibility
GWHTANWH003335	MBS	CAACTG	1558	6	MYB binding site involved in drought-inducibility
GWHTANWH003335	MRE	AACCTAA	294	7	MYB binding site involved in light responsiveness
GWHTANWH003335	CCAAT-box	CAACGG	1670	6	MYBHv1 binding site
GWHTANWH003335	Box 4	ATTAAT	1015	6	part of a conserved DNA module involved in light responsiveness
GWHTANWH003335	I-box	GTATAAGGCC	1340	9	part of a light responsive element
GWHTANWH003335	I-box	atGATAAGGTC	1699	10	part of a light responsive element
GWHTANWH003599	ACE	GACACGTATG	1284	9	cis-acting element involved in light responsiveness
GWHTANWH003599	LTR	CCGAAA	1303	6	cis-acting element involved in low-temperature responsiveness
GWHTANWH003599	TCA-element	TCAGAAGAGG	1391	9	cis-acting element involved in salicylic acid responsiveness
GWHTANWH003599	ARE	AAACCA	131	6	cis-acting regulatory element essential for the anaerobic induction
GWHTANWH003599	ARE	AAACCA	537	6	cis-acting regulatory element essential for the anaerobic induction
GWHTANWH003599	G-box	CACGAC	1380	6	cis-acting regulatory element involved in light responsiveness
GWHTANWH003599	CGTCA-motif	CGTCA	50	5	cis-acting regulatory element involved in the MeJA-responsiveness
GWHTANWH003599	TGACG-motif	TGACG	50	5	cis-acting regulatory element involved in the MeJA-responsiveness
GWHTANWH003599	GCN4_motif	TGAGTCA	1335	7	cis-regulatory element involved in endosperm expression
GWHTANWH003599	GCN4_motif	TGAGTCA	1526	7	cis-regulatory element involved in endosperm expression
GWHTANWH003599	P-box	CCTTTTG	1116	7	gibberellin-responsive element
GWHTANWH003599	GT1-motif	GGTTAA	459	6	light responsive element
GWHTANWH003599	GT1-motif	GGTTAA	728	6	light responsive element
GWHTANWH003599	GT1-motif	GGTTAA	1436	6	light responsive element
GWHTANWH003599	GT1-motif	GGTTAA	1546	6	light responsive element
GWHTANWH003599	MBS	CAACTG	92	6	MYB binding site involved in drought-inducibility
GWHTANWH003599	MBS	CAACTG	442	6	MYB binding site involved in drought-inducibility
GWHTANWH003599	ATC-motif	AGTAATCT	817	8	part of a conserved DNA module involved in light responsiveness
GWHTANWH003599	Box 4	ATTAAT	354	6	part of a conserved DNA module involved in light responsiveness
GWHTANWH003599	Box 4	ATTAAT	762	6	part of a conserved DNA module involved in light responsiveness
GWHTANWH003599	GATA-motif	GATAGGA	329	7	part of a light responsive element
GWHTANWH003599	GATA-motif	GATAGGG	1803	7	part of a light responsive element
GWHTANWH003599	TCCC-motif	TCTCCCT	1009	7	part of a light responsive element
GWHTANWH003599	TCT-motif	TCTTAC	1736	6	part of a light responsive element
GWHTANWH003961	ABRE	CACGTG	1792	6	cis-acting element involved in the abscisic acid responsiveness
GWHTANWH003961	ABRE	ACGTG	1793	5	cis-acting element involved in the abscisic acid responsiveness
GWHTANWH003961	A-box	CCGTCC	458	6	cis-acting regulatory element
GWHTANWH003961	A-box	CCGTCC	470	6	cis-acting regulatory element
GWHTANWH003961	A-box	CCGTCC	482	6	cis-acting regulatory element
GWHTANWH003961	A-box	CCGTCC	1716	6	cis-acting regulatory element
GWHTANWH003961	ARE	AAACCA	7	6	cis-acting regulatory element essential for the anaerobic induction
GWHTANWH003961	circadian	CAAAGATATC	1624	9	cis-acting regulatory element involved in circadian control
GWHTANWH003961	G-box	GCCACGTGGA	1790	9	cis-acting regulatory element involved in light responsiveness
GWHTANWH003961	G-box	CACGTG	1792	6	cis-acting regulatory element involved in light responsiveness
GWHTANWH003961	G-Box	CACGTG	1792	6	cis-acting regulatory element involved in light responsiveness
GWHTANWH003961	GC-motif	CCCCCG	467	6	enhancer-like element involved in anoxic specific inducibility
GWHTANWH003961	GT1-motif	GGTTAAT	1720	7	light responsive element
GWHTANWH003961	CCAAT-box	CAACGG	1383	6	MYBHv1 binding site
GWHTANWH003961	Box 4	ATTAAT	634	6	part of a conserved DNA module involved in light responsiveness
GWHTANWH003961	Box 4	ATTAAT	1280	6	part of a conserved DNA module involved in light responsiveness
GWHTANWH003961	Box 4	ATTAAT	1920	6	part of a conserved DNA module involved in light responsiveness
GWHTANWH003961	CAG-motif	GAAAGGCAGAC	1780	10	part of a light response element
GWHTANWH003961	Box II	TGGTAATAA	28	9	part of a light responsive element
GWHTANWH003961	GA-motif	ATAGATAA	956	8	part of a light responsive element
GWHTANWH003961	GATA-motif	GATAGGG	1432	7	part of a light responsive element
GWHTANWH003961	I-box	cCATATCCAAT	1569	10	part of a light responsive element
GWHTANWH004609	TGA-element	AACGAC	1224	6	auxin-responsive element
GWHTANWH004609	AT-rich element	ATAGAAATCAA	1204	10	binding site of AT-rich DNA binding protein (ATBP-1)
GWHTANWH004609	TC-rich repeats	GTTTTCTTAC	1882	9	cis-acting element involved in defense and stress responsiveness
GWHTANWH004609	ACE	CTAACGTATT	610	9	cis-acting element involved in light responsiveness
GWHTANWH004609	LTR	CCGAAA	1703	6	cis-acting element involved in low-temperature responsiveness
GWHTANWH004609	TCA-element	TCAGAAGAGG	1512	9	cis-acting element involved in salicylic acid responsiveness
GWHTANWH004609	ABRE	CACGTG	1748	6	cis-acting element involved in the abscisic acid responsiveness
GWHTANWH004609	ABRE	ACGTG	1749	5	cis-acting element involved in the abscisic acid responsiveness
GWHTANWH004609	A-box	CCGTCC	422	6	cis-acting regulatory element
GWHTANWH004609	ARE	AAACCA	238	6	cis-acting regulatory element essential for the anaerobic induction
GWHTANWH004609	ARE	AAACCA	361	6	cis-acting regulatory element essential for the anaerobic induction
GWHTANWH004609	ARE	AAACCA	901	6	cis-acting regulatory element essential for the anaerobic induction
GWHTANWH004609	ARE	AAACCA	1026	6	cis-acting regulatory element essential for the anaerobic induction
GWHTANWH004609	G-box	CACGTG	1748	6	cis-acting regulatory element involved in light responsiveness
GWHTANWH004609	G-Box	CACGTG	1748	6	cis-acting regulatory element involved in light responsiveness
GWHTANWH004609	CGTCA-motif	CGTCA	1501	5	cis-acting regulatory element involved in the MeJA-responsiveness
GWHTANWH004609	TGACG-motif	TGACG	1501	5	cis-acting regulatory element involved in the MeJA-responsiveness
GWHTANWH004609	GARE-motif	TCTGTTG	842	7	gibberellin-responsive element
GWHTANWH004609	GT1-motif	GGTTAAT	754	7	light responsive element
GWHTANWH004609	GT1-motif	GGTTAA	755	6	light responsive element
GWHTANWH004609	MBS	CAACTG	1244	6	MYB binding site involved in drought-inducibility
GWHTANWH004609	MRE	AACCTAA	730	7	MYB binding site involved in light responsiveness
GWHTANWH004609	MRE	AACCTAA	1230	7	MYB binding site involved in light responsiveness
GWHTANWH004609	Box 4	ATTAAT	260	6	part of a conserved DNA module involved in light responsiveness
GWHTANWH004609	Box 4	ATTAAT	264	6	part of a conserved DNA module involved in light responsiveness
GWHTANWH004609	Box 4	ATTAAT	775	6	part of a conserved DNA module involved in light responsiveness
GWHTANWH004609	Box 4	ATTAAT	995	6	part of a conserved DNA module involved in light responsiveness
GWHTANWH004609	Box 4	ATTAAT	1827	6	part of a conserved DNA module involved in light responsiveness
GWHTANWH004609	GA-motif	ATAGATAA	350	8	part of a light responsive element
GWHTANWH004609	GATA-motif	GATAGGA	615	7	part of a light responsive element
GWHTANWH004707	AT-rich element	ATAGAAATCAA	670	10	binding site of AT-rich DNA binding protein (ATBP-1)
GWHTANWH004707	LTR	CCGAAA	304	6	cis-acting element involved in low-temperature responsiveness
GWHTANWH004707	TCA-element	CCATCTTTTT	1098	9	cis-acting element involved in salicylic acid responsiveness
GWHTANWH004707	TCA-element	CCATCTTTTT	1147	9	cis-acting element involved in salicylic acid responsiveness
GWHTANWH004707	ABRE	ACGTG	169	5	cis-acting element involved in the abscisic acid responsiveness
GWHTANWH004707	ABRE	ACGTG	533	5	cis-acting element involved in the abscisic acid responsiveness
GWHTANWH004707	ABRE	ACGTG	609	5	cis-acting element involved in the abscisic acid responsiveness
GWHTANWH004707	ARE	AAACCA	295	6	cis-acting regulatory element essential for the anaerobic induction
GWHTANWH004707	ARE	AAACCA	373	6	cis-acting regulatory element essential for the anaerobic induction
GWHTANWH004707	ARE	AAACCA	1105	6	cis-acting regulatory element essential for the anaerobic induction
GWHTANWH004707	G-box	TACGTG	609	6	cis-acting regulatory element involved in light responsiveness
GWHTANWH004707	G-box	CACGAC	954	6	cis-acting regulatory element involved in light responsiveness
GWHTANWH004707	G-Box	CACGTT	168	6	cis-acting regulatory element involved in light responsiveness
GWHTANWH004707	G-Box	CACGTT	532	6	cis-acting regulatory element involved in light responsiveness
GWHTANWH004707	CGTCA-motif	CGTCA	509	5	cis-acting regulatory element involved in the MeJA-responsiveness
GWHTANWH004707	CGTCA-motif	CGTCA	512	5	cis-acting regulatory element involved in the MeJA-responsiveness
GWHTANWH004707	TGACG-motif	TGACG	509	5	cis-acting regulatory element involved in the MeJA-responsiveness
GWHTANWH004707	TGACG-motif	TGACG	512	5	cis-acting regulatory element involved in the MeJA-responsiveness
GWHTANWH004707	AT-rich sequence	TAAAATACT	159	9	element for maximal elicitor-mediated activation (2copies)
GWHTANWH004707	GT1-motif	GGTTAAT	866	7	light responsive element
GWHTANWH004707	MRE	AACCTAA	892	7	MYB binding site involved in light responsiveness
GWHTANWH004707	Box 4	ATTAAT	150	6	part of a conserved DNA module involved in light responsiveness
GWHTANWH004707	Box 4	ATTAAT	427	6	part of a conserved DNA module involved in light responsiveness
GWHTANWH004707	chs-CMA1a	TTACTTAA	1192	8	part of a light responsive element
GWHTANWH004707	GATA-motif	AAGATAAGATT	691	11	part of a light responsive element
GWHTANWH004707	L-box	ATCCCACCTAC	1746	10	part of a light responsive element
GWHTANWH004707	AE-box	AGAAACAA	1912	8	part of a module for light response
GWHTANWH005869	TATC-box	TATCCCA	114	7	cis-acting element involved in gibberellin-responsiveness
GWHTANWH005869	TCA-element	CCATCTTTTT	1554	9	cis-acting element involved in salicylic acid responsiveness
GWHTANWH005869	ABRE	ACGTG	1237	5	cis-acting element involved in the abscisic acid responsiveness
GWHTANWH005869	ARE	AAACCA	566	6	cis-acting regulatory element essential for the anaerobic induction
GWHTANWH005869	ARE	AAACCA	1527	6	cis-acting regulatory element essential for the anaerobic induction
GWHTANWH005869	G-box	CACGAC	38	6	cis-acting regulatory element involved in light responsiveness
GWHTANWH005869	G-box	TAACACGTAG	1234	9	cis-acting regulatory element involved in light responsiveness
GWHTANWH005869	G-box	TACGTG	1237	6	cis-acting regulatory element involved in light responsiveness
GWHTANWH005869	CAT-box	GCCACT	1742	6	cis-acting regulatory element related to meristem expression
GWHTANWH005869	GT1-motif	GGTTAA	1831	6	light responsive element
GWHTANWH005869	MBS	CAACTG	1448	6	MYB binding site involved in drought-inducibility
GWHTANWH005869	MRE	AACCTAA	670	7	MYB binding site involved in light responsiveness
GWHTANWH005869	Box 4	ATTAAT	142	6	part of a conserved DNA module involved in light responsiveness
GWHTANWH005869	Box 4	ATTAAT	245	6	part of a conserved DNA module involved in light responsiveness
GWHTANWH005869	Box 4	ATTAAT	409	6	part of a conserved DNA module involved in light responsiveness
GWHTANWH005869	Box 4	ATTAAT	879	6	part of a conserved DNA module involved in light responsiveness
GWHTANWH005869	I-box	GATAAGGGT	1753	9	part of a light responsive element
GWHTANWH005869	LAMP-element	CTTTATCA	441	8	part of a light responsive element
GWHTANWH005869	TCT-motif	TCTTAC	514	6	part of a light responsive element
GWHTANWH005869	TCT-motif	TCTTAC	1810	6	part of a light responsive element
GWHTANWH005869	AT1-motif	AATTATTTTTTATT	776	13	part of a light responsive module
GWHTANWH005876	TGA-element	AACGAC	406	6	auxin-responsive element
GWHTANWH005876	MSA-like	(T/C)C(T/C)AACGG(T/C)(T/C)A	386	8.5	cis-acting element involved in cell cycle regulation
GWHTANWH005876	TCA-element	CCATCTTTTT	110	9	cis-acting element involved in salicylic acid responsiveness
GWHTANWH005876	TCA-element	CCATCTTTTT	156	9	cis-acting element involved in salicylic acid responsiveness
GWHTANWH005876	ABRE	CACGTG	177	6	cis-acting element involved in the abscisic acid responsiveness
GWHTANWH005876	ABRE	ACGTG	178	5	cis-acting element involved in the abscisic acid responsiveness
GWHTANWH005876	ARE	AAACCA	800	6	cis-acting regulatory element essential for the anaerobic induction
GWHTANWH005876	G-box	ACACGTGT	176	8	cis-acting regulatory element involved in light responsiveness
GWHTANWH005876	G-box	CACGTG	177	6	cis-acting regulatory element involved in light responsiveness
GWHTANWH005876	G-Box	CACGTG	177	6	cis-acting regulatory element involved in light responsiveness
GWHTANWH005876	CGTCA-motif	CGTCA	1141	5	cis-acting regulatory element involved in the MeJA-responsiveness
GWHTANWH005876	TGACG-motif	TGACG	1141	5	cis-acting regulatory element involved in the MeJA-responsiveness
GWHTANWH005876	CAT-box	GCCACT	558	6	cis-acting regulatory element related to meristem expression
GWHTANWH005876	GT1-motif	GGTTAA	385	6	light responsive element
GWHTANWH005876	CCAAT-box	CAACGG	389	6	MYBHv1 binding site
GWHTANWH005876	Box 4	ATTAAT	279	6	part of a conserved DNA module involved in light responsiveness
GWHTANWH005876	Box 4	ATTAAT	1089	6	part of a conserved DNA module involved in light responsiveness
GWHTANWH005876	GATA-motif	GATAGGG	186	7	part of a light responsive element
GWHTANWH005876	I-box	gGATAAGGTG	195	9	part of a light responsive element
GWHTANWH005876	TCCC-motif	TCTCCCT	955	7	part of a light responsive element
GWHTANWH005876	TCT-motif	TCTTAC	714	6	part of a light responsive element
GWHTANWH005876	TCT-motif	TCTTAC	1461	6	part of a light responsive element
GWHTANWH005876	TCT-motif	TCTTAC	1831	6	part of a light responsive element
GWHTANWH005877	TGA-element	AACGAC	483	6	auxin-responsive element
GWHTANWH005877	LTR	CCGAAA	1277	6	cis-acting element involved in low-temperature responsiveness
GWHTANWH005877	ABRE	ACGTG	227	5	cis-acting element involved in the abscisic acid responsiveness
GWHTANWH005877	ABRE	ACGTG	406	5	cis-acting element involved in the abscisic acid responsiveness
GWHTANWH005877	ABRE	ACGTG	1512	5	cis-acting element involved in the abscisic acid responsiveness
GWHTANWH005877	ABRE	ACGTG	1946	5	cis-acting element involved in the abscisic acid responsiveness
GWHTANWH005877	ARE	AAACCA	217	6	cis-acting regulatory element essential for the anaerobic induction
GWHTANWH005877	ARE	AAACCA	1228	6	cis-acting regulatory element essential for the anaerobic induction
GWHTANWH005877	ARE	AAACCA	1591	6	cis-acting regulatory element essential for the anaerobic induction
GWHTANWH005877	AuxRR-core	GGTCCAT	420	7	cis-acting regulatory element involved in auxin responsiveness
GWHTANWH005877	AuxRR-core	GGTCCAT	727	7	cis-acting regulatory element involved in auxin responsiveness
GWHTANWH005877	circadian	CAAAGATATC	121	9	cis-acting regulatory element involved in circadian control
GWHTANWH005877	circadian	CAAAGATATC	1617	9	cis-acting regulatory element involved in circadian control
GWHTANWH005877	G-Box	CACGTT	226	6	cis-acting regulatory element involved in light responsiveness
GWHTANWH005877	G-Box	CACGTT	406	6	cis-acting regulatory element involved in light responsiveness
GWHTANWH005877	G-box	CACGAC	264	6	cis-acting regulatory element involved in light responsiveness
GWHTANWH005877	G-box	CACGTC	1512	6	cis-acting regulatory element involved in light responsiveness
GWHTANWH005877	G-box	TACGTG	1946	6	cis-acting regulatory element involved in light responsiveness
GWHTANWH005877	CGTCA-motif	CGTCA	657	5	cis-acting regulatory element involved in the MeJA-responsiveness
GWHTANWH005877	CGTCA-motif	CGTCA	1514	5	cis-acting regulatory element involved in the MeJA-responsiveness
GWHTANWH005877	CGTCA-motif	CGTCA	1826	5	cis-acting regulatory element involved in the MeJA-responsiveness
GWHTANWH005877	TGACG-motif	TGACG	657	5	cis-acting regulatory element involved in the MeJA-responsiveness
GWHTANWH005877	TGACG-motif	TGACG	1514	5	cis-acting regulatory element involved in the MeJA-responsiveness
GWHTANWH005877	TGACG-motif	TGACG	1826	5	cis-acting regulatory element involved in the MeJA-responsiveness
GWHTANWH005877	O2-site	GATGACATGG	1157	9	cis-acting regulatory element involved in zein metabolism regulation
GWHTANWH005877	CAT-box	GCCACT	332	6	cis-acting regulatory element related to meristem expression
GWHTANWH005877	P-box	CCTTTTG	527	7	gibberellin-responsive element
GWHTANWH005877	GT1-motif	GGTTAA	150	6	light responsive element
GWHTANWH005877	GT1-motif	GGTTAA	445	6	light responsive element
GWHTANWH005877	GT1-motif	GGTTAAT	1246	7	light responsive element
GWHTANWH005877	GT1-motif	GGTTAA	1247	6	light responsive element
GWHTANWH005877	MBS	CAACTG	180	6	MYB binding site involved in drought-inducibility
GWHTANWH005877	MBS	CAACTG	1064	6	MYB binding site involved in drought-inducibility
GWHTANWH005877	Box 4	ATTAAT	1357	6	part of a conserved DNA module involved in light responsiveness
GWHTANWH005877	chs-CMA1a	TTACTTAA	152	8	part of a light responsive element
GWHTANWH005877	GATA-motif	AAGGATAAGG	277	9	part of a light responsive element
GWHTANWH005877	I-box	cGATAAGGCG	1748	9	part of a light responsive element
GWHTANWH005877	LAMP-element	CTTTATCA	87	8	part of a light responsive element
GWHTANWH005877	AT1-motif	AATTATTTTTTATT	513	13	part of a light responsive module
GWHTANWH006006	TC-rich repeats	ATTCTCTAAC	1186	9	cis-acting element involved in defense and stress responsiveness
GWHTANWH006006	TATC-box	TATCCCA	9	7	cis-acting element involved in gibberellin-responsiveness
GWHTANWH006006	ACE	CTAACGTATT	1181	10	cis-acting element involved in light responsiveness
GWHTANWH006006	ABRE	GCAACGTGTC	1441	9	cis-acting element involved in the abscisic acid responsiveness
GWHTANWH006006	ABRE	CACGTG	1720	6	cis-acting element involved in the abscisic acid responsiveness
GWHTANWH006006	ABRE	ACGTG	1721	5	cis-acting element involved in the abscisic acid responsiveness
GWHTANWH006006	ARE	AAACCA	563	6	cis-acting regulatory element essential for the anaerobic induction
GWHTANWH006006	AuxRR-core	GGTCCAT	1422	7	cis-acting regulatory element involved in auxin responsiveness
GWHTANWH006006	circadian	CAAAGATATC	1747	9	cis-acting regulatory element involved in circadian control
GWHTANWH006006	G-Box	CACGTG	1720	6	cis-acting regulatory element involved in light responsiveness
GWHTANWH006006	G-box	CACGTG	1720	6	cis-acting regulatory element involved in light responsiveness
GWHTANWH006006	CGTCA-motif	CGTCA	1291	5	cis-acting regulatory element involved in the MeJA-responsiveness
GWHTANWH006006	CGTCA-motif	CGTCA	1447	5	cis-acting regulatory element involved in the MeJA-responsiveness
GWHTANWH006006	TGACG-motif	TGACG	1291	5	cis-acting regulatory element involved in the MeJA-responsiveness
GWHTANWH006006	TGACG-motif	TGACG	1447	5	cis-acting regulatory element involved in the MeJA-responsiveness
GWHTANWH006006	GCN4_motif	TGAGTCA	350	7	cis-regulatory element involved in endosperm expression
GWHTANWH006006	GT1-motif	GGTTAA	1212	6	light responsive element
GWHTANWH006006	GT1-motif	GGTTAA	1265	6	light responsive element
GWHTANWH006006	MRE	AACCTAA	1105	7	MYB binding site involved in light responsiveness
GWHTANWH006006	Box 4	ATTAAT	74	6	part of a conserved DNA module involved in light responsiveness
GWHTANWH006006	Box 4	ATTAAT	427	6	part of a conserved DNA module involved in light responsiveness
GWHTANWH006006	Gap-box	CAAATGAA(A/G)A	1892	9	part of a light responsive element
GWHTANWH006006	GATA-motif	AAGGATAAGG	1263	9	part of a light responsive element
GWHTANWH006006	GATA-motif	GATAGGA	1965	7	part of a light responsive element
GWHTANWH006006	AE-box	AGAAACAA	1528	8	part of a module for light response
GWHTANWH006006	HD-Zip 3	GTAAT(G/C)ATTAC	873	9.5	protein binding site
GWHTANWH006676	LTR	CCGAAA	1125	6	cis-acting element involved in low-temperature responsiveness
GWHTANWH006676	ABRE	TACGGTC	632	7	cis-acting element involved in the abscisic acid responsiveness
GWHTANWH006676	A-box	CCGTCC	706	6	cis-acting regulatory element
GWHTANWH006676	ARE	AAACCA	641	6	cis-acting regulatory element essential for the anaerobic induction
GWHTANWH006676	ARE	AAACCA	1583	6	cis-acting regulatory element essential for the anaerobic induction
GWHTANWH006676	ARE	AAACCA	1895	6	cis-acting regulatory element essential for the anaerobic induction
GWHTANWH006676	CGTCA-motif	CGTCA	1571	5	cis-acting regulatory element involved in the MeJA-responsiveness
GWHTANWH006676	TGACG-motif	TGACG	1571	5	cis-acting regulatory element involved in the MeJA-responsiveness
GWHTANWH006676	P-box	CCTTTTG	970	7	gibberellin-responsive element
GWHTANWH006676	MBS	CAACTG	1166	6	MYB binding site involved in drought-inducibility
GWHTANWH006676	Box 4	ATTAAT	481	6	part of a conserved DNA module involved in light responsiveness
GWHTANWH006676	GATA-motif	AAGGATAAGG	1133	9	part of a light responsive element
GWHTANWH006676	I-box	AAGATAAGGCT	1131	11	part of a light responsive element
GWHTANWH006676	I-box	AGATAAGG	1133	8	part of a light responsive element
GWHTANWH006676	TCT-motif	TCTTAC	1228	6	part of a light responsive element
GWHTANWH006676	HD-Zip 3	GTAAT(G/C)ATTAC	387	9.5	protein binding site
GWHTANWH007642	TGA-element	AACGAC	1797	6	auxin-responsive element
GWHTANWH007642	AT-rich element	ATAGAAATCAA	174	10	binding site of AT-rich DNA binding protein (ATBP-1)
GWHTANWH007642	ARE	AAACCA	933	6	cis-acting regulatory element essential for the anaerobic induction
GWHTANWH007642	ARE	AAACCA	1293	6	cis-acting regulatory element essential for the anaerobic induction
GWHTANWH007642	ARE	AAACCA	1489	6	cis-acting regulatory element essential for the anaerobic induction
GWHTANWH007642	ARE	AAACCA	1541	6	cis-acting regulatory element essential for the anaerobic induction
GWHTANWH007642	GCN4_motif	TGAGTCA	584	7	cis-regulatory element involved in endosperm expression
GWHTANWH007642	MRE	AACCTAA	754	7	MYB binding site involved in light responsiveness
GWHTANWH007642	MRE	AACCTAA	1111	7	MYB binding site involved in light responsiveness
GWHTANWH007642	Box 4	ATTAAT	529	6	part of a conserved DNA module involved in light responsiveness
GWHTANWH007642	Box 4	ATTAAT	535	6	part of a conserved DNA module involved in light responsiveness
GWHTANWH007642	Box 4	ATTAAT	1083	6	part of a conserved DNA module involved in light responsiveness
GWHTANWH007642	Box 4	ATTAAT	1366	6	part of a conserved DNA module involved in light responsiveness
GWHTANWH007642	Box 4	ATTAAT	1437	6	part of a conserved DNA module involved in light responsiveness
GWHTANWH007642	LAMP-element	CTTTATCA	950	8	part of a light responsive element
GWHTANWH007642	TCT-motif	TCTTAC	117	6	part of a light responsive element
GWHTANWH007642	TCT-motif	TCTTAC	1456	6	part of a light responsive element
GWHTANWH007642	AE-box	AGAAACTT	781	8	part of a module for light response
GWHTANWH007926	TGA-element	AACGAC	1297	6	auxin-responsive element
GWHTANWH007926	ARE	AAACCA	960	6	cis-acting regulatory element essential for the anaerobic induction
GWHTANWH007926	CGTCA-motif	CGTCA	1797	5	cis-acting regulatory element involved in the MeJA-responsiveness
GWHTANWH007926	CGTCA-motif	CGTCA	1847	5	cis-acting regulatory element involved in the MeJA-responsiveness
GWHTANWH007926	TGACG-motif	TGACG	1797	5	cis-acting regulatory element involved in the MeJA-responsiveness
GWHTANWH007926	TGACG-motif	TGACG	1847	5	cis-acting regulatory element involved in the MeJA-responsiveness
GWHTANWH007926	GCN4_motif	TGAGTCA	1320	7	cis-regulatory element involved in endosperm expression
GWHTANWH007926	P-box	CCTTTTG	1432	7	gibberellin-responsive element
GWHTANWH007926	Sp1	GGGCGG	1313	6	light responsive element
GWHTANWH007926	ATCT-motif	AATCTAATCC	365	9	part of a conserved DNA module involved in light responsiveness
GWHTANWH007926	Box 4	ATTAAT	953	6	part of a conserved DNA module involved in light responsiveness
GWHTANWH007926	Box II	TGGTAATAA	1161	9	part of a light responsive element
GWHTANWH007926	GATA-motif	AAGGATAAGG	1214	9	part of a light responsive element
GWHTANWH007926	TCT-motif	TCTTAC	698	6	part of a light responsive element
GWHTANWH007926	AE-box	AGAAACAA	1660	8	part of a module for light response
GWHTANWH008254	TCA-element	CCATCTTTTT	196	9	cis-acting element involved in salicylic acid responsiveness
GWHTANWH008254	TCA-element	CCATCTTTTT	378	9	cis-acting element involved in salicylic acid responsiveness
GWHTANWH008254	TCA-element	CCATCTTTTT	1769	9	cis-acting element involved in salicylic acid responsiveness
GWHTANWH008254	ABRE	CACGTG	1272	6	cis-acting element involved in the abscisic acid responsiveness
GWHTANWH008254	ABRE	ACGTG	1273	5	cis-acting element involved in the abscisic acid responsiveness
GWHTANWH008254	ABRE	ACGTG	1406	5	cis-acting element involved in the abscisic acid responsiveness
GWHTANWH008254	ARE	AAACCA	1167	6	cis-acting regulatory element essential for the anaerobic induction
GWHTANWH008254	ARE	AAACCA	1556	6	cis-acting regulatory element essential for the anaerobic induction
GWHTANWH008254	ARE	AAACCA	1787	6	cis-acting regulatory element essential for the anaerobic induction
GWHTANWH008254	G-Box	TCCACATGGCA	768	10	cis-acting regulatory element involved in light responsiveness
GWHTANWH008254	G-Box	CACGTG	1272	6	cis-acting regulatory element involved in light responsiveness
GWHTANWH008254	G-box	ACACGTGT	1271	8	cis-acting regulatory element involved in light responsiveness
GWHTANWH008254	G-box	CACGTG	1272	6	cis-acting regulatory element involved in light responsiveness
GWHTANWH008254	G-box	CACGTC	1406	6	cis-acting regulatory element involved in light responsiveness
GWHTANWH008254	CGTCA-motif	CGTCA	1478	5	cis-acting regulatory element involved in the MeJA-responsiveness
GWHTANWH008254	TGACG-motif	TGACG	1478	5	cis-acting regulatory element involved in the MeJA-responsiveness
GWHTANWH008254	O2-site	GATGATGTGG	1764	9	cis-acting regulatory element involved in zein metabolism regulation
GWHTANWH008254	AT-rich sequence	TAAAATACT	1428	9	element for maximal elicitor-mediated activation (2copies)
GWHTANWH008254	GT1-motif	GGTTAAT	277	7	light responsive element
GWHTANWH008254	GT1-motif	GGTTAA	278	6	light responsive element
GWHTANWH008254	GT1-motif	GGTTAA	337	6	light responsive element
GWHTANWH008254	GT1-motif	GGTTAA	410	6	light responsive element
GWHTANWH008254	Box 4	ATTAAT	293	6	part of a conserved DNA module involved in light responsiveness
GWHTANWH008254	Box II	TGGTAATAA	1892	9	part of a light responsive element
GWHTANWH008254	chs-CMA1a	TTACTTAA	333	8	part of a light responsive element
GWHTANWH008254	GA-motif	ATAGATAA	16	8	part of a light responsive element
GWHTANWH008254	GATA-motif	GATAGGG	1342	7	part of a light responsive element
GWHTANWH008254	LAMP-element	CTTTATCA	105	8	part of a light responsive element
GWHTANWH008254	LAMP-element	CTTTATCA	265	8	part of a light responsive element
GWHTANWH008254	TCT-motif	TCTTAC	331	6	part of a light responsive element
GWHTANWH008254	TCT-motif	TCTTAC	838	6	part of a light responsive element
GWHTANWH008254	AT1-motif	AATTATTTTTTATT	1107	13	part of a light responsive module
GWHTANWH008254	HD-Zip 3	GTAAT(G/C)ATTAC	1894	10	protein binding site
GWHTANWH008782	ABRE	ACGTG	1614	5	cis-acting element involved in the abscisic acid responsiveness
GWHTANWH008782	ARE	AAACCA	70	6	cis-acting regulatory element essential for the anaerobic induction
GWHTANWH008782	ARE	AAACCA	823	6	cis-acting regulatory element essential for the anaerobic induction
GWHTANWH008782	ARE	AAACCA	861	6	cis-acting regulatory element essential for the anaerobic induction
GWHTANWH008782	circadian	CAAAGATATC	1758	9	cis-acting regulatory element involved in circadian control
GWHTANWH008782	G-Box	CACGTT	1614	6	cis-acting regulatory element involved in light responsiveness
GWHTANWH008782	O2-site	GATGATGTGG	109	9	cis-acting regulatory element involved in zein metabolism regulation
GWHTANWH008782	CAT-box	GCCACT	1847	6	cis-acting regulatory element related to meristem expression
GWHTANWH008782	P-box	CCTTTTG	752	7	gibberellin-responsive element
GWHTANWH008782	P-box	CCTTTTG	802	7	gibberellin-responsive element
GWHTANWH008782	GT1-motif	GGTTAA	266	6	light responsive element
GWHTANWH008782	GT1-motif	GGTTAAT	1866	7	light responsive element
GWHTANWH008782	GT1-motif	GGTTAA	1867	6	light responsive element
GWHTANWH008782	Box 4	ATTAAT	1305	6	part of a conserved DNA module involved in light responsiveness
GWHTANWH008782	Box II	ACACGTTGT	1613	9	part of a light responsive element
GWHTANWH008782	GA-motif	ATAGATAA	1095	8	part of a light responsive element
GWHTANWH008782	GA-motif	ATAGATAA	1270	8	part of a light responsive element
GWHTANWH008782	GATA-motif	AAGGATAAGG	602	9	part of a light responsive element
GWHTANWH008782	GATA-motif	AAGGATAAGG	1924	9	part of a light responsive element
GWHTANWH008782	I-box	TGATAATGT	457	9	part of a light responsive element
GWHTANWH008782	I-box	AGATAAGG	598	8	part of a light responsive element
GWHTANWH008782	I-box	GTATAAGGCC	1523	9	part of a light responsive element
GWHTANWH008782	TCT-motif	TCTTAC	351	6	part of a light responsive element
GWHTANWH008815	TC-rich repeats	ATTCTCTAAC	1271	9	cis-acting element involved in defense and stress responsiveness
GWHTANWH008815	TC-rich repeats	ATTCTCTAAC	1799	9	cis-acting element involved in defense and stress responsiveness
GWHTANWH008815	LTR	CCGAAA	1811	6	cis-acting element involved in low-temperature responsiveness
GWHTANWH008815	TCA-element	CCATCTTTTT	111	9	cis-acting element involved in salicylic acid responsiveness
GWHTANWH008815	ABRE	ACGTG	1445	5	cis-acting element involved in the abscisic acid responsiveness
GWHTANWH008815	ARE	AAACCA	788	6	cis-acting regulatory element essential for the anaerobic induction
GWHTANWH008815	ARE	AAACCA	924	6	cis-acting regulatory element essential for the anaerobic induction
GWHTANWH008815	ARE	AAACCA	1277	6	cis-acting regulatory element essential for the anaerobic induction
GWHTANWH008815	ARE	AAACCA	1514	6	cis-acting regulatory element essential for the anaerobic induction
GWHTANWH008815	G-Box	TCCACATGGCA	1283	10	cis-acting regulatory element involved in light responsiveness
GWHTANWH008815	G-box	TACGTG	1444	6	cis-acting regulatory element involved in light responsiveness
GWHTANWH008815	CAT-box	GCCACT	1080	6	cis-acting regulatory element related to meristem expression
GWHTANWH008815	Sp1	GGGCGG	947	6	light responsive element
GWHTANWH008815	Box 4	ATTAAT	1039	6	part of a conserved DNA module involved in light responsiveness
GWHTANWH008815	GATA-motif	GATAGGA	1935	7	part of a light responsive element
GWHTANWH009536	ABRE	GACACGTGGC	509	9	cis-acting element involved in the abscisic acid responsiveness
GWHTANWH009536	ABRE	ACGTG	1202	5	cis-acting element involved in the abscisic acid responsiveness
GWHTANWH009536	ARE	AAACCA	1111	6	cis-acting regulatory element essential for the anaerobic induction
GWHTANWH009536	G-box	tgACACGTGGCA	508	11	cis-acting regulatory element involved in light responsiveness
GWHTANWH009536	G-box	TACGTG	1202	6	cis-acting regulatory element involved in light responsiveness
GWHTANWH009536	RY-element	CATGCATG	1424	8	cis-acting regulatory element involved in seed-specific regulation
GWHTANWH009536	O2-site	GATGA(C/T)(A/G)TG(A/G)	1597	8	cis-acting regulatory element involved in zein metabolism regulation
GWHTANWH009536	CAT-box	GCCACT	1783	6	cis-acting regulatory element related to meristem expression
GWHTANWH009536	MBS	CAACTG	1650	6	MYB binding site involved in drought-inducibility
GWHTANWH009536	Box 4	ATTAAT	91	6	part of a conserved DNA module involved in light responsiveness
GWHTANWH009536	chs-CMA2b	GAACCTACACAC	142	11	part of a light responsive element
GWHTANWH009536	GATA-motif	GATAGGA	779	7	part of a light responsive element
GWHTANWH009536	GATA-motif	AAGATAAGATT	1548	11	part of a light responsive element
GWHTANWH009536	I-box	gGATAAGGTG	1596	9	part of a light responsive element
GWHTANWH009536	TCT-motif	TCTTAC	912	6	part of a light responsive element
GWHTANWH009536	TCT-motif	TCTTAC	1761	6	part of a light responsive element
GWHTANWH009671	TCA-element	CCATCTTTTT	1105	9	cis-acting element involved in salicylic acid responsiveness
GWHTANWH009671	ARE	AAACCA	1073	6	cis-acting regulatory element essential for the anaerobic induction
GWHTANWH009671	CGTCA-motif	CGTCA	1133	5	cis-acting regulatory element involved in the MeJA-responsiveness
GWHTANWH009671	TGACG-motif	TGACG	1133	5	cis-acting regulatory element involved in the MeJA-responsiveness
GWHTANWH009671	O2-site	GTTGACGTGA	530	9	cis-acting regulatory element involved in zein metabolism regulation
GWHTANWH009671	CAT-box	GCCACT	1990	6	cis-acting regulatory element related to meristem expression
GWHTANWH009671	HD-Zip 1	CAAT(A/T)ATTG	973	8.5	element involved in differentiation of the palisade mesophyll cells
GWHTANWH009671	P-box	CCTTTTG	347	7	gibberellin-responsive element
GWHTANWH009671	AAAC-motif	CAATCAAAACCT	1345	11	light responsive element
GWHTANWH009671	GT1-motif	GGTTAA	343	6	light responsive element
GWHTANWH009671	Sp1	GGGCGG	150	6	light responsive element
GWHTANWH009671	Sp1	GGGCGG	254	6	light responsive element
GWHTANWH009671	3-AF3 binding site	CACTATCTAAC	1827	10	part of a conserved DNA module array (CMA3)
GWHTANWH009671	Box 4	ATTAAT	20	6	part of a conserved DNA module involved in light responsiveness
GWHTANWH009671	GATA-motif	GATAGGA	873	7	part of a light responsive element
GWHTANWH009671	GATA-motif	GATAGGA	1616	7	part of a light responsive element
GWHTANWH009671	LAMP-element	CTTTATCA	1157	8	part of a light responsive element
GWHTANWH009671	TCT-motif	TCTTAC	705	6	part of a light responsive element
GWHTANWH010085	TC-rich repeats	GTTTTCTTAC	393	9	cis-acting element involved in defense and stress responsiveness
GWHTANWH010085	TC-rich repeats	GTTTTCTTAC	684	9	cis-acting element involved in defense and stress responsiveness
GWHTANWH010085	TCA-element	CCATCTTTTT	179	9	cis-acting element involved in salicylic acid responsiveness
GWHTANWH010085	TCA-element	CCATCTTTTT	410	9	cis-acting element involved in salicylic acid responsiveness
GWHTANWH010085	TCA-element	CCATCTTTTT	1902	9	cis-acting element involved in salicylic acid responsiveness
GWHTANWH010085	ABRE	ACGTG	1601	5	cis-acting element involved in the abscisic acid responsiveness
GWHTANWH010085	ARE	AAACCA	1282	6	cis-acting regulatory element essential for the anaerobic induction
GWHTANWH010085	ARE	AAACCA	1531	6	cis-acting regulatory element essential for the anaerobic induction
GWHTANWH010085	ARE	AAACCA	1753	6	cis-acting regulatory element essential for the anaerobic induction
GWHTANWH010085	G-Box	CACGTT	1601	6	cis-acting regulatory element involved in light responsiveness
GWHTANWH010085	O2-site	GATGATGTGG	1873	9	cis-acting regulatory element involved in zein metabolism regulation
GWHTANWH010085	Box 4	ATTAAT	246	6	part of a conserved DNA module involved in light responsiveness
GWHTANWH010085	Box 4	ATTAAT	369	6	part of a conserved DNA module involved in light responsiveness
GWHTANWH010085	Box 4	ATTAAT	601	6	part of a conserved DNA module involved in light responsiveness
GWHTANWH010085	Gap-box	CAAATGAA(A/G)A	277	9	part of a light responsive element
GWHTANWH010085	GATA-motif	GATAGGA	1211	7	part of a light responsive element
GWHTANWH010085	I-box	GATAAGGGT	1787	9	part of a light responsive element
GWHTANWH010085	TCT-motif	TCTTAC	397	6	part of a light responsive element
GWHTANWH010085	TCT-motif	TCTTAC	1392	6	part of a light responsive element
GWHTANWH010085	HD-Zip 3	GTAAT(G/C)ATTAC	517	9.5	protein binding site
GWHTANWH010236	TCA-element	CCATCTTTTT	13	9	cis-acting element involved in salicylic acid responsiveness
GWHTANWH010236	TCA-element	CCATCTTTTT	1084	9	cis-acting element involved in salicylic acid responsiveness
GWHTANWH010236	TCA-element	CCATCTTTTT	1967	9	cis-acting element involved in salicylic acid responsiveness
GWHTANWH010236	ABRE	ACGTG	334	5	cis-acting element involved in the abscisic acid responsiveness
GWHTANWH010236	ABRE	ACGTG	1324	5	cis-acting element involved in the abscisic acid responsiveness
GWHTANWH010236	ABRE	CGCACGTGTC	1493	9	cis-acting element involved in the abscisic acid responsiveness
GWHTANWH010236	ARE	AAACCA	139	6	cis-acting regulatory element essential for the anaerobic induction
GWHTANWH010236	ARE	AAACCA	755	6	cis-acting regulatory element essential for the anaerobic induction
GWHTANWH010236	ARE	AAACCA	1217	6	cis-acting regulatory element essential for the anaerobic induction
GWHTANWH010236	G-Box	CACGTT	334	6	cis-acting regulatory element involved in light responsiveness
GWHTANWH010236	G-Box	CACGTT	1324	6	cis-acting regulatory element involved in light responsiveness
GWHTANWH010236	G-box	TAAACGTG	334	8	cis-acting regulatory element involved in light responsiveness
GWHTANWH010236	GT1-motif	GGTTAAT	217	7	light responsive element
GWHTANWH010236	GT1-motif	GGTTAA	218	6	light responsive element
GWHTANWH010236	GT1-motif	GGTTAA	1512	6	light responsive element
GWHTANWH010236	MBS	CAACTG	668	6	MYB binding site involved in drought-inducibility
GWHTANWH010236	MBS	CAACTG	990	6	MYB binding site involved in drought-inducibility
GWHTANWH010236	Box 4	ATTAAT	196	6	part of a conserved DNA module involved in light responsiveness
GWHTANWH010236	Box 4	ATTAAT	240	6	part of a conserved DNA module involved in light responsiveness
GWHTANWH010236	GATA-motif	AAGATAAGATT	1024	10	part of a light responsive element
GWHTANWH010236	GATA-motif	GATAGGG	1769	7	part of a light responsive element
GWHTANWH010236	I-box	gGATAAGGTG	1371	9	part of a light responsive element
GWHTANWH010236	TCT-motif	TCTTAC	65	6	part of a light responsive element
GWHTANWH010236	TCT-motif	TCTTAC	1702	6	part of a light responsive element
GWHTANWH010394	ABRE	ACGTG	124	5	cis-acting element involved in the abscisic acid responsiveness
GWHTANWH010394	ABRE	ACGTG	323	5	cis-acting element involved in the abscisic acid responsiveness
GWHTANWH010394	ABRE	ACGTG	796	5	cis-acting element involved in the abscisic acid responsiveness
GWHTANWH010394	ABRE	CGCACGTGTC	1106	9	cis-acting element involved in the abscisic acid responsiveness
GWHTANWH010394	ABRE	CACGTG	1108	6	cis-acting element involved in the abscisic acid responsiveness
GWHTANWH010394	ABRE	ACGTG	1109	5	cis-acting element involved in the abscisic acid responsiveness
GWHTANWH010394	ARE	AAACCA	933	6	cis-acting regulatory element essential for the anaerobic induction
GWHTANWH010394	ARE	AAACCA	1168	6	cis-acting regulatory element essential for the anaerobic induction
GWHTANWH010394	G-Box	CACGTT	322	6	cis-acting regulatory element involved in light responsiveness
GWHTANWH010394	G-Box	CACGTT	795	6	cis-acting regulatory element involved in light responsiveness
GWHTANWH010394	G-Box	CACGTG	1108	6	cis-acting regulatory element involved in light responsiveness
GWHTANWH010394	G-box	CACGTC	124	6	cis-acting regulatory element involved in light responsiveness
GWHTANWH010394	G-box	TAAACGTG	320	8	cis-acting regulatory element involved in light responsiveness
GWHTANWH010394	G-box	CACGTG	1108	6	cis-acting regulatory element involved in light responsiveness
GWHTANWH010394	CGTCA-motif	CGTCA	169	5	cis-acting regulatory element involved in the MeJA-responsiveness
GWHTANWH010394	TGACG-motif	TGACG	169	5	cis-acting regulatory element involved in the MeJA-responsiveness
GWHTANWH010394	GCN4_motif	TGAGTCA	1279	7	cis-regulatory element involved in endosperm expression
GWHTANWH010394	GARE-motif	TCTGTTG	627	7	gibberellin-responsive element
GWHTANWH010394	3-AF1 binding site	TAAGAGAGGAA	1715	10	light responsive element
GWHTANWH010394	MBS	CAACTG	1729	6	MYB binding site involved in drought-inducibility
GWHTANWH010394	CCAAT-box	CAACGG	1453	6	MYBHv1 binding site
GWHTANWH010394	Box 4	ATTAAT	306	6	part of a conserved DNA module involved in light responsiveness
GWHTANWH010394	Box 4	ATTAAT	581	6	part of a conserved DNA module involved in light responsiveness
GWHTANWH010394	chs-CMA2a	TCACTTGA	1536	8	part of a light responsive element
GWHTANWH010394	TCT-motif	TCTTAC	190	6	part of a light responsive element
GWHTANWH010394	TCT-motif	TCTTAC	1714	6	part of a light responsive element
GWHTANWH011198	TGA-element	AACGAC	1748	6	auxin-responsive element
GWHTANWH011198	TATC-box	TATCCCA	958	7	cis-acting element involved in gibberellin-responsiveness
GWHTANWH011198	TATC-box	TATCCCA	1583	7	cis-acting element involved in gibberellin-responsiveness
GWHTANWH011198	LTR	CCGAAA	478	6	cis-acting element involved in low-temperature responsiveness
GWHTANWH011198	LTR	CCGAAA	1538	6	cis-acting element involved in low-temperature responsiveness
GWHTANWH011198	TCA-element	TCAGAAGAGG	1352	9	cis-acting element involved in salicylic acid responsiveness
GWHTANWH011198	ABRE	ACGTG	264	5	cis-acting element involved in the abscisic acid responsiveness
GWHTANWH011198	ABRE	ACGTG	1580	5	cis-acting element involved in the abscisic acid responsiveness
GWHTANWH011198	AuxRR-core	GGTCCAT	410	7	cis-acting regulatory element involved in auxin responsiveness
GWHTANWH011198	circadian	CAAAGATATC	441	9	cis-acting regulatory element involved in circadian control
GWHTANWH011198	circadian	CAAAGATATC	1409	9	cis-acting regulatory element involved in circadian control
GWHTANWH011198	G-box	TACGTG	264	6	cis-acting regulatory element involved in light responsiveness
GWHTANWH011198	G-box	CACGAC	675	6	cis-acting regulatory element involved in light responsiveness
GWHTANWH011198	G-box	CACGTC	1579	6	cis-acting regulatory element involved in light responsiveness
GWHTANWH011198	G-box	CACGAC	1779	6	cis-acting regulatory element involved in light responsiveness
GWHTANWH011198	GCN4_motif	TGAGTCA	772	7	cis-regulatory element involved in endosperm expression
GWHTANWH011198	GT1-motif	GGTTAAT	309	7	light responsive element
GWHTANWH011198	GT1-motif	GGTTAAT	978	7	light responsive element
GWHTANWH011198	MBS	CAACTG	1908	6	MYB binding site involved in drought-inducibility
GWHTANWH011198	Box 4	ATTAAT	725	6	part of a conserved DNA module involved in light responsiveness
GWHTANWH011198	Box 4	ATTAAT	755	6	part of a conserved DNA module involved in light responsiveness
GWHTANWH011198	Box 4	ATTAAT	1163	6	part of a conserved DNA module involved in light responsiveness
GWHTANWH011198	Box 4	ATTAAT	1702	6	part of a conserved DNA module involved in light responsiveness
GWHTANWH011198	TCT-motif	TCTTAC	29	6	part of a light responsive element
GWHTANWH011198	AE-box	AGAAACAA	1062	8	part of a module for light response
GWHTANWH011559	TC-rich repeats	GTTTTCTTAC	1324	9	cis-acting element involved in defense and stress responsiveness
GWHTANWH011559	LTR	CCGAAA	1607	6	cis-acting element involved in low-temperature responsiveness
GWHTANWH011559	LTR	CCGAAA	1685	6	cis-acting element involved in low-temperature responsiveness
GWHTANWH011559	TCA-element	CCATCTTTTT	911	9	cis-acting element involved in salicylic acid responsiveness
GWHTANWH011559	TCA-element	TCAGAAGAGG	1412	9	cis-acting element involved in salicylic acid responsiveness
GWHTANWH011559	ABRE	ACGTG	796	5	cis-acting element involved in the abscisic acid responsiveness
GWHTANWH011559	ARE	AAACCA	606	6	cis-acting regulatory element essential for the anaerobic induction
GWHTANWH011559	ARE	AAACCA	686	6	cis-acting regulatory element essential for the anaerobic induction
GWHTANWH011559	ARE	AAACCA	696	6	cis-acting regulatory element essential for the anaerobic induction
GWHTANWH011559	ARE	AAACCA	1330	6	cis-acting regulatory element essential for the anaerobic induction
GWHTANWH011559	G-Box	CACGTT	795	6	cis-acting regulatory element involved in light responsiveness
GWHTANWH011559	O2-site	GATGATGTGG	132	9	cis-acting regulatory element involved in zein metabolism regulation
GWHTANWH011559	P-box	CCTTTTG	118	7	gibberellin-responsive element
GWHTANWH011559	P-box	CCTTTTG	1888	7	gibberellin-responsive element
GWHTANWH011559	GT1-motif	GGTTAAT	104	7	light responsive element
GWHTANWH011559	GT1-motif	GGTTAA	480	6	light responsive element
GWHTANWH011559	GT1-motif	GGTTAAT	919	7	light responsive element
GWHTANWH011559	GT1-motif	GGTTAA	946	6	light responsive element
GWHTANWH011559	MBSI	TTTTTACGGTTA	1256	11	MYB binding site involved in flavonoid biosynthetic genes regulation
GWHTANWH011559	MRE	AACCTAA	1767	7	MYB binding site involved in light responsiveness
GWHTANWH011559	Box 4	ATTAAT	1542	6	part of a conserved DNA module involved in light responsiveness
GWHTANWH011559	chs-CMA1a	TTACTTAA	1100	8	part of a light responsive element
GWHTANWH011559	chs-CMA1a	TTACTTAA	1955	8	part of a light responsive element
GWHTANWH011559	GATA-motif	GATAGGA	662	7	part of a light responsive element
GWHTANWH011559	TCT-motif	TCTTAC	1158	6	part of a light responsive element
GWHTANWH011631	TC-rich repeats	GTTTTCTTAC	1240	9	cis-acting element involved in defense and stress responsiveness
GWHTANWH011631	TCA-element	CCATCTTTTT	1356	9	cis-acting element involved in salicylic acid responsiveness
GWHTANWH011631	ABRE	ACGTG	1082	5	cis-acting element involved in the abscisic acid responsiveness
GWHTANWH011631	ABRE	CACGTG	1146	6	cis-acting element involved in the abscisic acid responsiveness
GWHTANWH011631	ABRE	ACGTG	1147	5	cis-acting element involved in the abscisic acid responsiveness
GWHTANWH011631	ABRE	ACGTG	1185	5	cis-acting element involved in the abscisic acid responsiveness
GWHTANWH011631	ABRE	ACGTG	1518	5	cis-acting element involved in the abscisic acid responsiveness
GWHTANWH011631	ARE	AAACCA	537	6	cis-acting regulatory element essential for the anaerobic induction
GWHTANWH011631	ARE	AAACCA	1427	6	cis-acting regulatory element essential for the anaerobic induction
GWHTANWH011631	G-box	CACGTG	1146	6	cis-acting regulatory element involved in light responsiveness
GWHTANWH011631	G-Box	CACGTT	1081	6	cis-acting regulatory element involved in light responsiveness
GWHTANWH011631	G-Box	CACGTG	1146	6	cis-acting regulatory element involved in light responsiveness
GWHTANWH011631	G-Box	CACGTT	1184	6	cis-acting regulatory element involved in light responsiveness
GWHTANWH011631	G-Box	CACGTT	1517	6	cis-acting regulatory element involved in light responsiveness
GWHTANWH011631	GT1-motif	GGTTAAT	1160	7	light responsive element
GWHTANWH011631	GT1-motif	GGTTAA	1930	6	light responsive element
GWHTANWH011631	GT1-motif	GGTTAA	1947	6	light responsive element
GWHTANWH011631	Box 4	ATTAAT	1137	6	part of a conserved DNA module involved in light responsiveness
GWHTANWH011631	Box 4	ATTAAT	1755	6	part of a conserved DNA module involved in light responsiveness
GWHTANWH011631	Box 4	ATTAAT	1759	6	part of a conserved DNA module involved in light responsiveness
GWHTANWH011631	Box II	TGGTAATAA	616	9	part of a light responsive element
GWHTANWH011631	chs-CMA1a	TTACTTAA	503	8	part of a light responsive element
GWHTANWH011631	GATA-motif	GATAGGA	636	7	part of a light responsive element
GWHTANWH011631	GATA-motif	GATAGGA	1701	7	part of a light responsive element
GWHTANWH011631	I-box	TGATAATGT	1216	9	part of a light responsive element
GWHTANWH011631	I-box	gGATAAGGTG	1738	9	part of a light responsive element
GWHTANWH011631	TCT-motif	TCTTAC	1244	6	part of a light responsive element
GWHTANWH011634	TCA-element	CCATCTTTTT	161	10	cis-acting element involved in salicylic acid responsiveness
GWHTANWH011634	ABRE	TACGGTC	448	7	cis-acting element involved in the abscisic acid responsiveness
GWHTANWH011634	ABRE	CACGTG	1097	6	cis-acting element involved in the abscisic acid responsiveness
GWHTANWH011634	ABRE	ACGTG	1098	5	cis-acting element involved in the abscisic acid responsiveness
GWHTANWH011634	ABRE	ACGTG	1399	5	cis-acting element involved in the abscisic acid responsiveness
GWHTANWH011634	ABRE	CGCACGTGTC	1558	9	cis-acting element involved in the abscisic acid responsiveness
GWHTANWH011634	ABRE	CACGTG	1560	6	cis-acting element involved in the abscisic acid responsiveness
GWHTANWH011634	ABRE	ACGTG	1561	5	cis-acting element involved in the abscisic acid responsiveness
GWHTANWH011634	A-box	CCGTCC	1768	6	cis-acting regulatory element
GWHTANWH011634	ARE	AAACCA	83	6	cis-acting regulatory element essential for the anaerobic induction
GWHTANWH011634	ARE	AAACCA	105	6	cis-acting regulatory element essential for the anaerobic induction
GWHTANWH011634	AuxRR-core	GGTCCAT	1711	7	cis-acting regulatory element involved in auxin responsiveness
GWHTANWH011634	G-box	CACGTG	1097	6	cis-acting regulatory element involved in light responsiveness
GWHTANWH011634	G-box	CACGTC	1399	6	cis-acting regulatory element involved in light responsiveness
GWHTANWH011634	G-box	CACGTG	1560	6	cis-acting regulatory element involved in light responsiveness
GWHTANWH011634	G-Box	CACGTGAAA	1094	9	cis-acting regulatory element involved in light responsiveness
GWHTANWH011634	G-Box	CACGTG	1097	6	cis-acting regulatory element involved in light responsiveness
GWHTANWH011634	G-Box	CACGTG	1560	6	cis-acting regulatory element involved in light responsiveness
GWHTANWH011634	CGTCA-motif	CGTCA	355	5	cis-acting regulatory element involved in the MeJA-responsiveness
GWHTANWH011634	TGACG-motif	TGACG	355	5	cis-acting regulatory element involved in the MeJA-responsiveness
GWHTANWH011634	GCN4_motif	TGAGTCA	68	7	cis-regulatory element involved in endosperm expression
GWHTANWH011634	3-AF3 binding site	CACTATCTAAC	1034	10	part of a conserved DNA module array (CMA3)
GWHTANWH011634	ATCT-motif	AATCTAATCC	1447	9	part of a conserved DNA module involved in light responsiveness
GWHTANWH011634	Box 4	ATTAAT	112	6	part of a conserved DNA module involved in light responsiveness
GWHTANWH011634	GA-motif	ATAGATAA	563	8	part of a light responsive element
GWHTANWH011634	TCT-motif	TCTTAC	285	6	part of a light responsive element
GWHTANWH011634	TCT-motif	TCTTAC	1334	6	part of a light responsive element
GWHTANWH011634	AE-box	AGAAACAA	240	8	part of a module for light response
GWHTANWH011635	TGA-element	AACGAC	1664	6	auxin-responsive element
GWHTANWH011635	ACE	CTAACGTATT	1806	9	cis-acting element involved in light responsiveness
GWHTANWH011635	TCA-element	CCATCTTTTT	1335	9	cis-acting element involved in salicylic acid responsiveness
GWHTANWH011635	ABRE	CACGTG	398	6	cis-acting element involved in the abscisic acid responsiveness
GWHTANWH011635	ABRE	ACGTG	399	5	cis-acting element involved in the abscisic acid responsiveness
GWHTANWH011635	ARE	AAACCA	492	6	cis-acting regulatory element essential for the anaerobic induction
GWHTANWH011635	AuxRR-core	GGTCCAT	1460	7	cis-acting regulatory element involved in auxin responsiveness
GWHTANWH011635	G-box	CACGTG	398	6	cis-acting regulatory element involved in light responsiveness
GWHTANWH011635	G-Box	CACGTG	398	6	cis-acting regulatory element involved in light responsiveness
GWHTANWH011635	CGTCA-motif	CGTCA	1586	5	cis-acting regulatory element involved in the MeJA-responsiveness
GWHTANWH011635	TGACG-motif	TGACG	1586	5	cis-acting regulatory element involved in the MeJA-responsiveness
GWHTANWH011635	P-box	CCTTTTG	125	7	gibberellin-responsive element
GWHTANWH011635	GT1-motif	GGTTAA	191	6	light responsive element
GWHTANWH011635	Sp1	GGGCGG	372	6	light responsive element
GWHTANWH011635	MRE	AACCTAA	388	7	MYB binding site involved in light responsiveness
GWHTANWH011635	Box 4	ATTAAT	1348	6	part of a conserved DNA module involved in light responsiveness
GWHTANWH011635	GA-motif	ATAGATAA	139	8	part of a light responsive element
GWHTANWH011635	GATA-motif	GATAGGA	1340	7	part of a light responsive element
GWHTANWH011635	I-box	cCATATCCAAT	721	10	part of a light responsive element
GWHTANWH011635	I-box	AAGATAAGGCT	886	10	part of a light responsive element
GWHTANWH011709	TGA-element	AACGAC	31	6	auxin-responsive element
GWHTANWH011709	TC-rich repeats	ATTCTCTAAC	1295	9	cis-acting element involved in defense and stress responsiveness
GWHTANWH011709	TC-rich repeats	ATTCTCTAAC	1504	9	cis-acting element involved in defense and stress responsiveness
GWHTANWH011709	LTR	CCGAAA	129	6	cis-acting element involved in low-temperature responsiveness
GWHTANWH011709	ABRE	TACGGTC	303	7	cis-acting element involved in the abscisic acid responsiveness
GWHTANWH011709	ABRE	ACGTG	1472	5	cis-acting element involved in the abscisic acid responsiveness
GWHTANWH011709	ARE	AAACCA	247	6	cis-acting regulatory element essential for the anaerobic induction
GWHTANWH011709	ARE	AAACCA	273	6	cis-acting regulatory element essential for the anaerobic induction
GWHTANWH011709	ARE	AAACCA	387	6	cis-acting regulatory element essential for the anaerobic induction
GWHTANWH011709	circadian	CAAAGATATC	792	9	cis-acting regulatory element involved in circadian control
GWHTANWH011709	G-Box	CACGTT	1472	6	cis-acting regulatory element involved in light responsiveness
GWHTANWH011709	RY-element	CATGCATG	1119	8	cis-acting regulatory element involved in seed-specific regulation
GWHTANWH011709	CGTCA-motif	CGTCA	718	5	cis-acting regulatory element involved in the MeJA-responsiveness
GWHTANWH011709	TGACG-motif	TGACG	718	5	cis-acting regulatory element involved in the MeJA-responsiveness
GWHTANWH011709	GT1-motif	GGTTAAT	483	7	light responsive element
GWHTANWH011709	GT1-motif	GGTTAA	484	6	light responsive element
GWHTANWH011709	GT1-motif	GGTTAAT	496	7	light responsive element
GWHTANWH011709	GT1-motif	GGTTAA	497	6	light responsive element
GWHTANWH011709	Sp1	GGGCGG	1046	6	light responsive element
GWHTANWH011709	MBSI	TTTTTACGGTTA	299	11	MYB binding site involved in flavonoid biosynthetic genes regulation
GWHTANWH011709	GATA-motif	AAGGATAAGG	1308	9	part of a light responsive element
GWHTANWH011709	I-box	AGATAAGG	752	8	part of a light responsive element
GWHTANWH011709	I-box	GATAAGGGT	753	9	part of a light responsive element
GWHTANWH011709	I-box	gGATAAGGTG	1310	9	part of a light responsive element
GWHTANWH011709	I-box	atGATAAGGTC	1461	10	part of a light responsive element
GWHTANWH011709	AE-box	AGAAACAA	550	8	part of a module for light response
GWHTANWH011709	HD-Zip 3	GTAAT(G/C)ATTAC	1799	9.5	protein binding site
GWHTANWH011710	TGA-element	AACGAC	1728	6	auxin-responsive element
GWHTANWH011710	AT-rich element	ATAGAAATCAA	1118	10	binding site of AT-rich DNA binding protein (ATBP-1)
GWHTANWH011710	TC-rich repeats	ATTCTCTAAC	1510	9	cis-acting element involved in defense and stress responsiveness
GWHTANWH011710	TATC-box	TATCCCA	1154	7	cis-acting element involved in gibberellin-responsiveness
GWHTANWH011710	ACE	GACACGTATG	10	9	cis-acting element involved in light responsiveness
GWHTANWH011710	ABRE	ACGTG	1478	5	cis-acting element involved in the abscisic acid responsiveness
GWHTANWH011710	ARE	AAACCA	1360	6	cis-acting regulatory element essential for the anaerobic induction
GWHTANWH011710	ARE	AAACCA	1738	6	cis-acting regulatory element essential for the anaerobic induction
GWHTANWH011710	G-Box	CACGTT	1478	6	cis-acting regulatory element involved in light responsiveness
GWHTANWH011710	O2-site	GATGATGTGG	286	9	cis-acting regulatory element involved in zein metabolism regulation
GWHTANWH011710	HD-Zip 1	CAAT(A/T)ATTG	1601	8	element involved in differentiation of the palisade mesophyll cells
GWHTANWH011710	GARE-motif	TCTGTTG	940	7	gibberellin-responsive element
GWHTANWH011710	P-box	CCTTTTG	1412	7	gibberellin-responsive element
GWHTANWH011710	GT1-motif	GGTTAA	491	6	light responsive element
GWHTANWH011710	GT1-motif	GTGTGTGAA	633	9	light responsive element
GWHTANWH011710	MBS	CAACTG	1255	6	MYB binding site involved in drought-inducibility
GWHTANWH011710	MRE	AACCTAA	43	7	MYB binding site involved in light responsiveness
GWHTANWH011710	MRE	AACCTAA	613	7	MYB binding site involved in light responsiveness
GWHTANWH011710	MRE	AACCTAA	1308	7	MYB binding site involved in light responsiveness
GWHTANWH011710	Box 4	ATTAAT	250	6	part of a conserved DNA module involved in light responsiveness
GWHTANWH011710	Box 4	ATTAAT	407	6	part of a conserved DNA module involved in light responsiveness
GWHTANWH011710	Box 4	ATTAAT	772	6	part of a conserved DNA module involved in light responsiveness
GWHTANWH011710	GA-motif	ATAGATAA	529	8	part of a light responsive element
GWHTANWH011710	HD-Zip 3	GTAAT(G/C)ATTAC	1800	9.5	protein binding site
GWHTANWH011834	TC-rich repeats	GTTTTCTTAC	859	9	cis-acting element involved in defense and stress responsiveness
GWHTANWH011834	TC-rich repeats	GTTTTCTTAC	1343	9	cis-acting element involved in defense and stress responsiveness
GWHTANWH011834	ARE	AAACCA	676	6	cis-acting regulatory element essential for the anaerobic induction
GWHTANWH011834	ARE	AAACCA	934	6	cis-acting regulatory element essential for the anaerobic induction
GWHTANWH011834	ARE	AAACCA	1160	6	cis-acting regulatory element essential for the anaerobic induction
GWHTANWH011834	ARE	AAACCA	1418	6	cis-acting regulatory element essential for the anaerobic induction
GWHTANWH011834	G-box	CACGAC	1603	6	cis-acting regulatory element involved in light responsiveness
GWHTANWH011834	G-box	CACGAC	1650	6	cis-acting regulatory element involved in light responsiveness
GWHTANWH011834	AT-rich sequence	TAAAATACT	800	9	element for maximal elicitor-mediated activation (2copies)
GWHTANWH011834	AT-rich sequence	TAAAATACT	1284	9	element for maximal elicitor-mediated activation (2copies)
GWHTANWH011834	GT1-motif	GGTTAAT	73	7	light responsive element
GWHTANWH011834	GT1-motif	GGTTAA	74	6	light responsive element
GWHTANWH011834	GT1-motif	GGTTAA	1531	6	light responsive element
GWHTANWH011834	GT1-motif	GGTTAA	1712	6	light responsive element
GWHTANWH011834	MRE	AACCTAA	763	7	MYB binding site involved in light responsiveness
GWHTANWH011834	MRE	AACCTAA	843	7	MYB binding site involved in light responsiveness
GWHTANWH011834	MRE	AACCTAA	1247	7	MYB binding site involved in light responsiveness
GWHTANWH011834	MRE	AACCTAA	1327	7	MYB binding site involved in light responsiveness
GWHTANWH011834	CCAAT-box	CAACGG	146	6	MYBHv1 binding site
GWHTANWH011834	ATCT-motif	AATCTAATCC	760	9	part of a conserved DNA module involved in light responsiveness
GWHTANWH011834	ATCT-motif	AATCTAATCC	1244	9	part of a conserved DNA module involved in light responsiveness
GWHTANWH011834	Box 4	ATTAAT	40	6	part of a conserved DNA module involved in light responsiveness
GWHTANWH011834	Box 4	ATTAAT	340	6	part of a conserved DNA module involved in light responsiveness
GWHTANWH011834	Box 4	ATTAAT	512	6	part of a conserved DNA module involved in light responsiveness
GWHTANWH011834	Box 4	ATTAAT	996	6	part of a conserved DNA module involved in light responsiveness
GWHTANWH011834	chs-CMA1a	TTACTTAA	1688	8	part of a light responsive element
GWHTANWH011834	TCT-motif	TCTTAC	859	6	part of a light responsive element
GWHTANWH011834	TCT-motif	TCTTAC	1343	6	part of a light responsive element
GWHTANWH011834	TCT-motif	TCTTAC	1506	6	part of a light responsive element
GWHTANWH011834	AuxRE	TGTCTCAATAAG	615	11	part of an auxin-responsive element
GWHTANWH011834	AuxRE	TGTCTCAATAAG	1099	11	part of an auxin-responsive element
GWHTANWH011922	AT-rich element	ATAGAAATCAA	635	10	binding site of AT-rich DNA binding protein (ATBP-1)
GWHTANWH011922	ABRE	CACGTG	1817	6	cis-acting element involved in the abscisic acid responsiveness
GWHTANWH011922	ABRE	ACGTG	1818	5	cis-acting element involved in the abscisic acid responsiveness
GWHTANWH011922	ARE	AAACCA	1150	6	cis-acting regulatory element essential for the anaerobic induction
GWHTANWH011922	ARE	AAACCA	1461	6	cis-acting regulatory element essential for the anaerobic induction
GWHTANWH011922	ARE	AAACCA	1753	6	cis-acting regulatory element essential for the anaerobic induction
GWHTANWH011922	ARE	AAACCA	1786	6	cis-acting regulatory element essential for the anaerobic induction
GWHTANWH011922	circadian	CAAAGATATC	792	9	cis-acting regulatory element involved in circadian control
GWHTANWH011922	G-box	CACGTG	1817	6	cis-acting regulatory element involved in light responsiveness
GWHTANWH011922	G-Box	CACGTG	1817	6	cis-acting regulatory element involved in light responsiveness
GWHTANWH011922	CGTCA-motif	CGTCA	1322	5	cis-acting regulatory element involved in the MeJA-responsiveness
GWHTANWH011922	TGACG-motif	TGACG	1322	5	cis-acting regulatory element involved in the MeJA-responsiveness
GWHTANWH011922	O2-site	GATGATGTGG	569	9	cis-acting regulatory element involved in zein metabolism regulation
GWHTANWH011922	CAT-box	GCCACT	1657	6	cis-acting regulatory element related to meristem expression
GWHTANWH011922	3-AF1 binding site	TAAGAGAGGAA	1611	10	light responsive element
GWHTANWH011922	GT1-motif	GGTTAA	120	6	light responsive element
GWHTANWH011922	GT1-motif	GGTTAAT	1767	7	light responsive element
GWHTANWH011922	MBS	CAACTG	643	6	MYB binding site involved in drought-inducibility
GWHTANWH011922	Box 4	ATTAAT	623	6	part of a conserved DNA module involved in light responsiveness
GWHTANWH011922	Box 4	ATTAAT	678	6	part of a conserved DNA module involved in light responsiveness
GWHTANWH011922	GATA-motif	AAGGATAAGG	211	9	part of a light responsive element
GWHTANWH011922	I-box	atGATAAGGTC	918	10	part of a light responsive element
GWHTANWH011922	LAMP-element	CTTTATCA	920	8	part of a light responsive element
GWHTANWH011922	LAMP-element	CTTTATCA	1554	8	part of a light responsive element
GWHTANWH011922	TCT-motif	TCTTAC	844	6	part of a light responsive element
GWHTANWH012332	TGA-element	AACGAC	765	6	auxin-responsive element
GWHTANWH012332	TC-rich repeats	GTTTTCTTAC	1296	9	cis-acting element involved in defense and stress responsiveness
GWHTANWH012332	ARE	AAACCA	499	6	cis-acting regulatory element essential for the anaerobic induction
GWHTANWH012332	ARE	AAACCA	1071	6	cis-acting regulatory element essential for the anaerobic induction
GWHTANWH012332	ARE	AAACCA	1293	6	cis-acting regulatory element essential for the anaerobic induction
GWHTANWH012332	ARE	AAACCA	1544	6	cis-acting regulatory element essential for the anaerobic induction
GWHTANWH012332	AuxRR-core	GGTCCAT	1279	7	cis-acting regulatory element involved in auxin responsiveness
GWHTANWH012332	GARE-motif	TCTGTTG	834	7	gibberellin-responsive element
GWHTANWH012332	P-box	CCTTTTG	1084	7	gibberellin-responsive element
GWHTANWH012332	GT1-motif	GGTTAA	1791	6	light responsive element
GWHTANWH012332	MRE	AACCTAA	731	7	MYB binding site involved in light responsiveness
GWHTANWH012332	MRE	AACCTAA	1882	7	MYB binding site involved in light responsiveness
GWHTANWH012332	CCAAT-box	CAACGG	710	6	MYBHv1 binding site
GWHTANWH012332	Box 4	ATTAAT	251	6	part of a conserved DNA module involved in light responsiveness
GWHTANWH012332	Box 4	ATTAAT	519	6	part of a conserved DNA module involved in light responsiveness
GWHTANWH012332	Box 4	ATTAAT	1031	6	part of a conserved DNA module involved in light responsiveness
GWHTANWH012332	chs-CMA1a	TTACTTAA	1272	8	part of a light responsive element
GWHTANWH012332	chs-CMA1a	TTACTTAA	1787	8	part of a light responsive element
GWHTANWH012332	TCT-motif	TCTTAC	1300	6	part of a light responsive element
GWHTANWH012332	TCT-motif	TCTTAC	1639	6	part of a light responsive element
GWHTANWH012332	AE-box	AGAAACAA	201	8	part of a module for light response
GWHTANWH012347	TGA-element	AACGAC	1530	6	auxin-responsive element
GWHTANWH012347	TC-rich repeats	ATTCTCTAAC	708	9	cis-acting element involved in defense and stress responsiveness
GWHTANWH012347	LTR	CCGAAA	949	6	cis-acting element involved in low-temperature responsiveness
GWHTANWH012347	TCA-element	CCATCTTTTT	1746	9	cis-acting element involved in salicylic acid responsiveness
GWHTANWH012347	ARE	AAACCA	454	6	cis-acting regulatory element essential for the anaerobic induction
GWHTANWH012347	ARE	AAACCA	773	6	cis-acting regulatory element essential for the anaerobic induction
GWHTANWH012347	RY-element	CATGCATG	323	8	cis-acting regulatory element involved in seed-specific regulation
GWHTANWH012347	CGTCA-motif	CGTCA	218	5	cis-acting regulatory element involved in the MeJA-responsiveness
GWHTANWH012347	TGACG-motif	TGACG	218	5	cis-acting regulatory element involved in the MeJA-responsiveness
GWHTANWH012347	CAT-box	GCCACT	1809	6	cis-acting regulatory element related to meristem expression
GWHTANWH012347	HD-Zip 1	CAAT(A/T)ATTG	1060	8	element involved in differentiation of the palisade mesophyll cells
GWHTANWH012347	GT1-motif	GGTTAA	795	6	light responsive element
GWHTANWH012347	MBS	CAACTG	1990	6	MYB binding site involved in drought-inducibility
GWHTANWH012347	Box 4	ATTAAT	204	6	part of a conserved DNA module involved in light responsiveness
GWHTANWH012347	Box 4	ATTAAT	968	6	part of a conserved DNA module involved in light responsiveness
GWHTANWH012347	Box 4	ATTAAT	1211	6	part of a conserved DNA module involved in light responsiveness
GWHTANWH012347	GATA-motif	AAGGATAAGG	749	9	part of a light responsive element
GWHTANWH012347	I-box	GATAAGGGT	747	9	part of a light responsive element
GWHTANWH012347	TCCC-motif	TCTCCCT	1491	7	part of a light responsive element
GWHTANWH012347	AT1-motif	AATTATTTTTTATT	30	13	part of a light responsive module
GWHTANWH013032	ABRE	ACGTG	84	5	cis-acting element involved in the abscisic acid responsiveness
GWHTANWH013032	ARE	AAACCA	1048	6	cis-acting regulatory element essential for the anaerobic induction
GWHTANWH013032	G-box	TACGTG	83	6	cis-acting regulatory element involved in light responsiveness
GWHTANWH013032	G-box	CACGAC	534	6	cis-acting regulatory element involved in light responsiveness
GWHTANWH013032	G-box	CACGAC	568	6	cis-acting regulatory element involved in light responsiveness
GWHTANWH013032	CGTCA-motif	CGTCA	559	5	cis-acting regulatory element involved in the MeJA-responsiveness
GWHTANWH013032	CGTCA-motif	CGTCA	671	5	cis-acting regulatory element involved in the MeJA-responsiveness
GWHTANWH013032	TGACG-motif	TGACG	559	5	cis-acting regulatory element involved in the MeJA-responsiveness
GWHTANWH013032	TGACG-motif	TGACG	671	5	cis-acting regulatory element involved in the MeJA-responsiveness
GWHTANWH013032	CAT-box	GCCACT	1281	6	cis-acting regulatory element related to meristem expression
GWHTANWH013032	GCN4_motif	TGAGTCA	49	7	cis-regulatory element involved in endosperm expression
GWHTANWH013032	GC-motif	CCCCCG	1776	6	enhancer-like element involved in anoxic specific inducibility
GWHTANWH013032	GT1-motif	GGTTAA	747	6	light responsive element
GWHTANWH013032	GT1-motif	GGTTAAT	933	7	light responsive element
GWHTANWH013032	GT1-motif	GGTTAA	934	6	light responsive element
GWHTANWH013032	GT1-motif	GGTTAA	1423	6	light responsive element
GWHTANWH013032	Sp1	GGGCGG	1655	6	light responsive element
GWHTANWH013032	Sp1	GGGCGG	1835	6	light responsive element
GWHTANWH013032	Sp1	GGGCGG	1880	6	light responsive element
GWHTANWH013032	MRE	AACCTAA	947	7	MYB binding site involved in light responsiveness
GWHTANWH013032	CCAAT-box	CAACGG	1107	6	MYBHv1 binding site
GWHTANWH013032	Box 4	ATTAAT	115	6	part of a conserved DNA module involved in light responsiveness
GWHTANWH013032	GA-motif	ATAGATAA	1258	8	part of a light responsive element
GWHTANWH013485	ABRE	ACGTG	984	5	cis-acting element involved in the abscisic acid responsiveness
GWHTANWH013485	ARE	AAACCA	754	6	cis-acting regulatory element essential for the anaerobic induction
GWHTANWH013485	G-box	CACGTC	983	6	cis-acting regulatory element involved in light responsiveness
GWHTANWH013485	P-box	CCTTTTG	1783	7	gibberellin-responsive element
GWHTANWH013485	GT1-motif	GGTTAA	765	6	light responsive element
GWHTANWH013485	GT1-motif	GGTTAA	1428	6	light responsive element
GWHTANWH013485	MRE	AACCTAA	140	7	MYB binding site involved in light responsiveness
GWHTANWH013485	ATCT-motif	AATCTAATCC	1171	9	part of a conserved DNA module involved in light responsiveness
GWHTANWH013485	Box 4	ATTAAT	533	6	part of a conserved DNA module involved in light responsiveness
GWHTANWH013485	Box 4	ATTAAT	1012	6	part of a conserved DNA module involved in light responsiveness
GWHTANWH013485	Box 4	ATTAAT	1324	6	part of a conserved DNA module involved in light responsiveness
GWHTANWH013485	Gap-box	CAAATGAA(A/G)A	468	9.5	part of a light responsive element
GWHTANWH013485	Gap-box	CAAATGAA(A/G)A	859	9.5	part of a light responsive element
GWHTANWH013485	GATA-motif	AAGATAAGATT	1256	10	part of a light responsive element
GWHTANWH013485	TCT-motif	TCTTAC	191	6	part of a light responsive element
GWHTANWH013485	TCT-motif	TCTTAC	218	6	part of a light responsive element
GWHTANWH013485	TCT-motif	TCTTAC	1051	6	part of a light responsive element
GWHTANWH013485	TCT-motif	TCTTAC	1734	6	part of a light responsive element
GWHTANWH013485	AT1-motif	AATTATTTTTTATT	1313	13	part of a light responsive module
GWHTANWH013485	AE-box	AGAAACTT	967	8	part of a module for light response
GWHTANWH014210	AT-rich element	ATAGAAATCAA	362	11	binding site of AT-rich DNA binding protein (ATBP-1)
GWHTANWH014210	MSA-like	TCCAACGGT	1649	9	cis-acting element involved in cell cycle regulation
GWHTANWH014210	TC-rich repeats	ATTCTCTAAC	374	9	cis-acting element involved in defense and stress responsiveness
GWHTANWH014210	TC-rich repeats	GTTTTCTTAC	1847	9	cis-acting element involved in defense and stress responsiveness
GWHTANWH014210	LTR	CCGAAA	978	6	cis-acting element involved in low-temperature responsiveness
GWHTANWH014210	ABRE	ACGTG	1105	5	cis-acting element involved in the abscisic acid responsiveness
GWHTANWH014210	ARE	AAACCA	67	6	cis-acting regulatory element essential for the anaerobic induction
GWHTANWH014210	ARE	AAACCA	174	6	cis-acting regulatory element essential for the anaerobic induction
GWHTANWH014210	ARE	AAACCA	1224	6	cis-acting regulatory element essential for the anaerobic induction
GWHTANWH014210	ARE	AAACCA	1742	6	cis-acting regulatory element essential for the anaerobic induction
GWHTANWH014210	G-Box	CACGTT	1104	6	cis-acting regulatory element involved in light responsiveness
GWHTANWH014210	CGTCA-motif	CGTCA	210	5	cis-acting regulatory element involved in the MeJA-responsiveness
GWHTANWH014210	TGACG-motif	TGACG	210	5	cis-acting regulatory element involved in the MeJA-responsiveness
GWHTANWH014210	GT1-motif	GGTTAAT	506	7	light responsive element
GWHTANWH014210	GT1-motif	GGTTAAT	1278	7	light responsive element
GWHTANWH014210	GT1-motif	GGTTAA	1307	6	light responsive element
GWHTANWH014210	CCAAT-box	CAACGG	1651	6	MYBHv1 binding site
GWHTANWH014210	Box 4	ATTAAT	736	6	part of a conserved DNA module involved in light responsiveness
GWHTANWH014210	Box 4	ATTAAT	964	6	part of a conserved DNA module involved in light responsiveness
GWHTANWH014210	Box 4	ATTAAT	990	6	part of a conserved DNA module involved in light responsiveness
GWHTANWH014210	I-box	AAGATAAGGCT	1483	10	part of a light responsive element
GWHTANWH014210	AE-box	AGAAACAA	1507	8	part of a module for light response
GWHTANWH014230	TC-rich repeats	GTTTTCTTAC	31	10	cis-acting element involved in defense and stress responsiveness
GWHTANWH014230	ABRE	CACGTG	270	6	cis-acting element involved in the abscisic acid responsiveness
GWHTANWH014230	ABRE	ACGTG	271	5	cis-acting element involved in the abscisic acid responsiveness
GWHTANWH014230	ABRE	ACGTG	541	5	cis-acting element involved in the abscisic acid responsiveness
GWHTANWH014230	ABRE	CACGTG	1056	6	cis-acting element involved in the abscisic acid responsiveness
GWHTANWH014230	ABRE	ACGTG	1057	5	cis-acting element involved in the abscisic acid responsiveness
GWHTANWH014230	ARE	AAACCA	534	6	cis-acting regulatory element essential for the anaerobic induction
GWHTANWH014230	ARE	AAACCA	1089	6	cis-acting regulatory element essential for the anaerobic induction
GWHTANWH014230	ARE	AAACCA	1868	6	cis-acting regulatory element essential for the anaerobic induction
GWHTANWH014230	G-box	CACGTG	270	6	cis-acting regulatory element involved in light responsiveness
GWHTANWH014230	G-box	TACGTG	540	6	cis-acting regulatory element involved in light responsiveness
GWHTANWH014230	G-box	TCCACGTGGCATT	1051	12	cis-acting regulatory element involved in light responsiveness
GWHTANWH014230	G-box	GCCACGTGGA	1054	10	cis-acting regulatory element involved in light responsiveness
GWHTANWH014230	G-box	CACGTG	1056	6	cis-acting regulatory element involved in light responsiveness
GWHTANWH014230	G-Box	CACGTG	270	6	cis-acting regulatory element involved in light responsiveness
GWHTANWH014230	G-Box	TCCACATGGCA	1053	10	cis-acting regulatory element involved in light responsiveness
GWHTANWH014230	G-Box	CACGTG	1056	6	cis-acting regulatory element involved in light responsiveness
GWHTANWH014230	CGTCA-motif	CGTCA	1177	5	cis-acting regulatory element involved in the MeJA-responsiveness
GWHTANWH014230	TGACG-motif	TGACG	1177	5	cis-acting regulatory element involved in the MeJA-responsiveness
GWHTANWH014230	P-box	CCTTTTG	1152	7	gibberellin-responsive element
GWHTANWH014230	P-box	CCTTTTG	1840	7	gibberellin-responsive element
GWHTANWH014230	Box 4	ATTAAT	639	6	part of a conserved DNA module involved in light responsiveness
GWHTANWH014230	Box 4	ATTAAT	1772	6	part of a conserved DNA module involved in light responsiveness
GWHTANWH014230	Box 4	ATTAAT	1800	6	part of a conserved DNA module involved in light responsiveness
GWHTANWH014230	Box 4	ATTAAT	1804	6	part of a conserved DNA module involved in light responsiveness
GWHTANWH014230	Box 4	ATTAAT	1820	6	part of a conserved DNA module involved in light responsiveness
GWHTANWH014230	Box 4	ATTAAT	1832	6	part of a conserved DNA module involved in light responsiveness
GWHTANWH014230	Box II	CCACGTGGC	1054	9	part of a light responsive element
GWHTANWH014230	GATA-motif	GATAGGG	1023	7	part of a light responsive element
GWHTANWH014230	TCCC-motif	TCTCCCT	1730	7	part of a light responsive element
GWHTANWH014230	TCT-motif	TCTTAC	31	6	part of a light responsive element
GWHTANWH014230	AE-box	AGAAACAA	1716	8	part of a module for light response
GWHTANWH014433	TCA-element	CCATCTTTTT	373	9	cis-acting element involved in salicylic acid responsiveness
GWHTANWH014433	TCA-element	CCATCTTTTT	511	9	cis-acting element involved in salicylic acid responsiveness
GWHTANWH014433	TCA-element	CCATCTTTTT	1795	9	cis-acting element involved in salicylic acid responsiveness
GWHTANWH014433	ABRE	CACGTG	100	6	cis-acting element involved in the abscisic acid responsiveness
GWHTANWH014433	ABRE	ACGTG	101	5	cis-acting element involved in the abscisic acid responsiveness
GWHTANWH014433	ABRE	ACGTG	1856	5	cis-acting element involved in the abscisic acid responsiveness
GWHTANWH014433	ARE	AAACCA	738	6	cis-acting regulatory element essential for the anaerobic induction
GWHTANWH014433	ARE	AAACCA	1130	6	cis-acting regulatory element essential for the anaerobic induction
GWHTANWH014433	G-box	CACGTG	100	6	cis-acting regulatory element involved in light responsiveness
GWHTANWH014433	G-Box	CACGTGAAA	97	9	cis-acting regulatory element involved in light responsiveness
GWHTANWH014433	G-Box	CACGTG	100	6	cis-acting regulatory element involved in light responsiveness
GWHTANWH014433	G-Box	CACGTT	1855	6	cis-acting regulatory element involved in light responsiveness
GWHTANWH014433	RY-element	CATGCATG	1640	8	cis-acting regulatory element involved in seed-specific regulation
GWHTANWH014433	GCN4_motif	TGAGTCA	1269	7	cis-regulatory element involved in endosperm expression
GWHTANWH014433	P-box	CCTTTTG	925	7	gibberellin-responsive element
GWHTANWH014433	GT1-motif	GTGTGTGAA	837	9	light responsive element
GWHTANWH014433	MBS	CAACTG	1392	6	MYB binding site involved in drought-inducibility
GWHTANWH014433	Box 4	ATTAAT	192	6	part of a conserved DNA module involved in light responsiveness
GWHTANWH014433	Box 4	ATTAAT	974	6	part of a conserved DNA module involved in light responsiveness
GWHTANWH014433	Box 4	ATTAAT	989	6	part of a conserved DNA module involved in light responsiveness
GWHTANWH014433	Box 4	ATTAAT	1280	6	part of a conserved DNA module involved in light responsiveness
GWHTANWH014433	Box 4	ATTAAT	1768	6	part of a conserved DNA module involved in light responsiveness
GWHTANWH014433	chs-CMA1a	TTACTTAA	896	8	part of a light responsive element
GWHTANWH014433	GATA-motif	GATAGGA	493	7	part of a light responsive element
GWHTANWH014433	GATA-motif	GATAGGA	525	7	part of a light responsive element
GWHTANWH014433	GATA-motif	AAGGATAAGG	1883	9	part of a light responsive element
GWHTANWH014433	TCCC-motif	TCTCCCT	10	7	part of a light responsive element
GWHTANWH014433	TCCC-motif	TCTCCCT	1290	7	part of a light responsive element
GWHTANWH014433	TCT-motif	TCTTAC	458	6	part of a light responsive element
GWHTANWH014433	TCT-motif	TCTTAC	530	6	part of a light responsive element
GWHTANWH014433	TCT-motif	TCTTAC	1030	6	part of a light responsive element
GWHTANWH014433	TCT-motif	TCTTAC	1995	6	part of a light responsive element
GWHTANWH014433	AE-box	AGAAACAA	30	8	part of a module for light response
GWHTANWH014960	TC-rich repeats	ATTCTCTAAC	179	9	cis-acting element involved in defense and stress responsiveness
GWHTANWH014960	TC-rich repeats	ATTCTCTAAC	217	9	cis-acting element involved in defense and stress responsiveness
GWHTANWH014960	TC-rich repeats	ATTCTCTAAC	1832	9	cis-acting element involved in defense and stress responsiveness
GWHTANWH014960	TATC-box	TATCCCA	577	7	cis-acting element involved in gibberellin-responsiveness
GWHTANWH014960	ARE	AAACCA	326	6	cis-acting regulatory element essential for the anaerobic induction
GWHTANWH014960	ARE	AAACCA	1054	6	cis-acting regulatory element essential for the anaerobic induction
GWHTANWH014960	ARE	AAACCA	1386	6	cis-acting regulatory element essential for the anaerobic induction
GWHTANWH014960	CGTCA-motif	CGTCA	940	5	cis-acting regulatory element involved in the MeJA-responsiveness
GWHTANWH014960	TGACG-motif	TGACG	940	5	cis-acting regulatory element involved in the MeJA-responsiveness
GWHTANWH014960	GARE-motif	TCTGTTG	1062	7	gibberellin-responsive element
GWHTANWH014960	P-box	CCTTTTG	1170	7	gibberellin-responsive element
GWHTANWH014960	GT1-motif	GTGTGTGAA	825	9	light responsive element
GWHTANWH014960	GT1-motif	GGTTAA	1020	6	light responsive element
GWHTANWH014960	MBS	CAACTG	1972	6	MYB binding site involved in drought-inducibility
GWHTANWH014960	MRE	AACCTAA	96	7	MYB binding site involved in light responsiveness
GWHTANWH014960	Box 4	ATTAAT	338	6	part of a conserved DNA module involved in light responsiveness
GWHTANWH014960	Box 4	ATTAAT	977	6	part of a conserved DNA module involved in light responsiveness
GWHTANWH014960	Box 4	ATTAAT	1312	6	part of a conserved DNA module involved in light responsiveness
GWHTANWH014960	GA-motif	ATAGATAA	1714	8	part of a light responsive element
GWHTANWH014960	I-box	GTATAAGGCC	647	9	part of a light responsive element
GWHTANWH015871	AT-rich element	ATAGAAATCAA	739	10	binding site of AT-rich DNA binding protein (ATBP-1)
GWHTANWH015871	TC-rich repeats	ATTCTCTAAC	1774	9	cis-acting element involved in defense and stress responsiveness
GWHTANWH015871	ACE	CTAACGTATT	1854	9	cis-acting element involved in light responsiveness
GWHTANWH015871	ARE	AAACCA	1087	6	cis-acting regulatory element essential for the anaerobic induction
GWHTANWH015871	ARE	AAACCA	1619	6	cis-acting regulatory element essential for the anaerobic induction
GWHTANWH015871	AuxRR-core	GGTCCAT	3	7	cis-acting regulatory element involved in auxin responsiveness
GWHTANWH015871	circadian	CAAAGATATC	1759	9	cis-acting regulatory element involved in circadian control
GWHTANWH015871	CGTCA-motif	CGTCA	956	5	cis-acting regulatory element involved in the MeJA-responsiveness
GWHTANWH015871	CGTCA-motif	CGTCA	961	5	cis-acting regulatory element involved in the MeJA-responsiveness
GWHTANWH015871	CGTCA-motif	CGTCA	1908	5	cis-acting regulatory element involved in the MeJA-responsiveness
GWHTANWH015871	TGACG-motif	TGACG	956	5	cis-acting regulatory element involved in the MeJA-responsiveness
GWHTANWH015871	TGACG-motif	TGACG	961	5	cis-acting regulatory element involved in the MeJA-responsiveness
GWHTANWH015871	TGACG-motif	TGACG	1908	5	cis-acting regulatory element involved in the MeJA-responsiveness
GWHTANWH015871	O2-site	GTTGACGTGA	562	9	cis-acting regulatory element involved in zein metabolism regulation
GWHTANWH015871	3-AF1 binding site	TAAGAGAGGAA	1147	10	light responsive element
GWHTANWH015871	AAAC-motif	CAATCAAAACCT	57	11	light responsive element
GWHTANWH015871	Box 4	ATTAAT	168	6	part of a conserved DNA module involved in light responsiveness
GWHTANWH015871	Box 4	ATTAAT	172	6	part of a conserved DNA module involved in light responsiveness
GWHTANWH015871	Box 4	ATTAAT	176	6	part of a conserved DNA module involved in light responsiveness
GWHTANWH015871	Box 4	ATTAAT	577	6	part of a conserved DNA module involved in light responsiveness
GWHTANWH015871	Box 4	ATTAAT	1338	6	part of a conserved DNA module involved in light responsiveness
GWHTANWH015871	Box 4	ATTAAT	1864	6	part of a conserved DNA module involved in light responsiveness
GWHTANWH015871	TCT-motif	TCTTAC	456	6	part of a light responsive element
GWHTANWH015871	TCT-motif	TCTTAC	1146	6	part of a light responsive element
GWHTANWH016722	ABRE	TACGGTC	239	7	cis-acting element involved in the abscisic acid responsiveness
GWHTANWH016722	ABRE	CACGTG	1770	6	cis-acting element involved in the abscisic acid responsiveness
GWHTANWH016722	ABRE	ACGTG	1771	5	cis-acting element involved in the abscisic acid responsiveness
GWHTANWH016722	G-Box	CACGTGAAA	1767	9	cis-acting regulatory element involved in light responsiveness
GWHTANWH016722	G-Box	CACGTG	1770	6	cis-acting regulatory element involved in light responsiveness
GWHTANWH016722	G-box	CACGAC	314	6	cis-acting regulatory element involved in light responsiveness
GWHTANWH016722	G-box	CACGTG	1770	6	cis-acting regulatory element involved in light responsiveness
GWHTANWH016722	CGTCA-motif	CGTCA	257	5	cis-acting regulatory element involved in the MeJA-responsiveness
GWHTANWH016722	CGTCA-motif	CGTCA	785	5	cis-acting regulatory element involved in the MeJA-responsiveness
GWHTANWH016722	TGACG-motif	TGACG	257	5	cis-acting regulatory element involved in the MeJA-responsiveness
GWHTANWH016722	TGACG-motif	TGACG	785	5	cis-acting regulatory element involved in the MeJA-responsiveness
GWHTANWH016722	CAT-box	GCCACT	1642	6	cis-acting regulatory element related to meristem expression
GWHTANWH016722	P-box	CCTTTTG	1845	7	gibberellin-responsive element
GWHTANWH016722	GT1-motif	GGTTAAT	718	7	light responsive element
GWHTANWH016722	GT1-motif	GGTTAA	739	6	light responsive element
GWHTANWH016722	MRE	AACCTAA	894	7	MYB binding site involved in light responsiveness
GWHTANWH016722	ATCT-motif	AATCTAATCC	1091	9	part of a conserved DNA module involved in light responsiveness
GWHTANWH016722	Box 4	ATTAAT	278	6	part of a conserved DNA module involved in light responsiveness
GWHTANWH016722	Box 4	ATTAAT	333	6	part of a conserved DNA module involved in light responsiveness
GWHTANWH016722	Box 4	ATTAAT	1127	6	part of a conserved DNA module involved in light responsiveness
GWHTANWH016722	Box 4	ATTAAT	1221	6	part of a conserved DNA module involved in light responsiveness
GWHTANWH016722	Box 4	ATTAAT	1267	6	part of a conserved DNA module involved in light responsiveness
GWHTANWH016722	Box 4	ATTAAT	1279	6	part of a conserved DNA module involved in light responsiveness
GWHTANWH016722	Box II	TGGTAATAA	246	9	part of a light responsive element
GWHTANWH016722	AT1-motif	AATTATTTTTTATT	1167	13	part of a light responsive module
GWHTANWH016722	AuxRE	TGTCTCAATAAG	1745	11	part of an auxin-responsive element
GWHTANWH016884	TC-rich repeats	ATTCTCTAAC	446	9	cis-acting element involved in defense and stress responsiveness
GWHTANWH016884	ABRE	ACGTG	11	5	cis-acting element involved in the abscisic acid responsiveness
GWHTANWH016884	ABRE	CACGTG	51	6	cis-acting element involved in the abscisic acid responsiveness
GWHTANWH016884	ABRE	ACGTG	52	5	cis-acting element involved in the abscisic acid responsiveness
GWHTANWH016884	ABRE	AACCCGG	1744	7	cis-acting element involved in the abscisic acid responsiveness
GWHTANWH016884	A-box	CCGTCC	177	6	cis-acting regulatory element
GWHTANWH016884	ARE	AAACCA	1698	6	cis-acting regulatory element essential for the anaerobic induction
GWHTANWH016884	G-Box	CACGTT	11	6	cis-acting regulatory element involved in light responsiveness
GWHTANWH016884	G-Box	CACGTG	51	6	cis-acting regulatory element involved in light responsiveness
GWHTANWH016884	G-box	CACGTG	51	6	cis-acting regulatory element involved in light responsiveness
GWHTANWH016884	P-box	CCTTTTG	172	7	gibberellin-responsive element
GWHTANWH016884	MBSI	aaaAaaC(G/C)GTTA	1695	10.5	MYB binding site involved in flavonoid biosynthetic genes regulation
GWHTANWH016884	CCAAT-box	CAACGG	23	6	MYBHv1 binding site
GWHTANWH016884	ATC-motif	AGTAATCT	380	8	part of a conserved DNA module involved in light responsiveness
GWHTANWH016884	Box 4	ATTAAT	1141	6	part of a conserved DNA module involved in light responsiveness
GWHTANWH016884	TCT-motif	TCTTAC	166	6	part of a light responsive element
GWHTANWH016884	TCT-motif	TCTTAC	290	6	part of a light responsive element
GWHTANWH018197	TATC-box	TATCCCA	739	7	cis-acting element involved in gibberellin-responsiveness
GWHTANWH018197	ABRE	ACGTG	685	5	cis-acting element involved in the abscisic acid responsiveness
GWHTANWH018197	ARE	AAACCA	38	6	cis-acting regulatory element essential for the anaerobic induction
GWHTANWH018197	ARE	AAACCA	530	6	cis-acting regulatory element essential for the anaerobic induction
GWHTANWH018197	ARE	AAACCA	1511	6	cis-acting regulatory element essential for the anaerobic induction
GWHTANWH018197	ARE	AAACCA	1983	6	cis-acting regulatory element essential for the anaerobic induction
GWHTANWH018197	G-box	CACGAC	254	6	cis-acting regulatory element involved in light responsiveness
GWHTANWH018197	G-box	CCACGTAA	684	8	cis-acting regulatory element involved in light responsiveness
GWHTANWH018197	G-box	TACGTG	685	6	cis-acting regulatory element involved in light responsiveness
GWHTANWH018197	CAT-box	GCCACT	394	6	cis-acting regulatory element related to meristem expression
GWHTANWH018197	GT1-motif	GGTTAA	109	6	light responsive element
GWHTANWH018197	GT1-motif	GGTTAAT	717	7	light responsive element
GWHTANWH018197	GT1-motif	GGTTAAT	960	7	light responsive element
GWHTANWH018197	GT1-motif	GGTTAA	961	6	light responsive element
GWHTANWH018197	MBS	CAACTG	1774	6	MYB binding site involved in drought-inducibility
GWHTANWH018197	ATC-motif	AGTAATCT	753	8	part of a conserved DNA module involved in light responsiveness
GWHTANWH018197	ATCT-motif	AATCTAATCC	662	9	part of a conserved DNA module involved in light responsiveness
GWHTANWH018197	Box 4	ATTAAT	479	6	part of a conserved DNA module involved in light responsiveness
GWHTANWH018197	GATA-motif	GATAGGA	1300	7	part of a light responsive element
GWHTANWH018197	TCCC-motif	TCTCCCT	1870	7	part of a light responsive element
GWHTANWH018197	AE-box	AGAAACAA	402	8	part of a module for light response
GWHTANWH018352	TC-rich repeats	ATTCTCTAAC	497	9	cis-acting element involved in defense and stress responsiveness
GWHTANWH018352	TC-rich repeats	ATTCTCTAAC	903	9	cis-acting element involved in defense and stress responsiveness
GWHTANWH018352	LTR	CCGAAA	1356	6	cis-acting element involved in low-temperature responsiveness
GWHTANWH018352	TCA-element	CCATCTTTTT	1271	9	cis-acting element involved in salicylic acid responsiveness
GWHTANWH018352	ABRE	ACGTG	422	5	cis-acting element involved in the abscisic acid responsiveness
GWHTANWH018352	ABRE	CACGTG	1547	6	cis-acting element involved in the abscisic acid responsiveness
GWHTANWH018352	ABRE	ACGTG	1548	5	cis-acting element involved in the abscisic acid responsiveness
GWHTANWH018352	G-box	CACGTC	422	6	cis-acting regulatory element involved in light responsiveness
GWHTANWH018352	G-box	CACGTG	1547	6	cis-acting regulatory element involved in light responsiveness
GWHTANWH018352	G-Box	CACGTG	1547	6	cis-acting regulatory element involved in light responsiveness
GWHTANWH018352	CGTCA-motif	CGTCA	424	5	cis-acting regulatory element involved in the MeJA-responsiveness
GWHTANWH018352	TGACG-motif	TGACG	424	5	cis-acting regulatory element involved in the MeJA-responsiveness
GWHTANWH018352	O2-site	GTTGACGTGA	421	9	cis-acting regulatory element involved in zein metabolism regulation
GWHTANWH018352	CAT-box	GCCACT	1594	6	cis-acting regulatory element related to meristem expression
GWHTANWH018352	GCN4_motif	TGAGTCA	768	7	cis-regulatory element involved in endosperm expression
GWHTANWH018352	Box 4	ATTAAT	837	6	part of a conserved DNA module involved in light responsiveness
GWHTANWH018352	GATA-motif	AAGATAAGATT	1384	10	part of a light responsive element
GWHTANWH018352	TCT-motif	TCTTAC	1468	6	part of a light responsive element
GWHTANWH018352	AE-box	AGAAACAA	797	8	part of a module for light response
GWHTANWH018774	TC-rich repeats	GTTTTCTTAC	279	9	cis-acting element involved in defense and stress responsiveness
GWHTANWH018774	ABRE	ACGTG	9	5	cis-acting element involved in the abscisic acid responsiveness
GWHTANWH018774	ABRE	CACGTG	1316	6	cis-acting element involved in the abscisic acid responsiveness
GWHTANWH018774	ABRE	ACGTG	1317	5	cis-acting element involved in the abscisic acid responsiveness
GWHTANWH018774	ARE	AAACCA	551	6	cis-acting regulatory element essential for the anaerobic induction
GWHTANWH018774	ARE	AAACCA	1800	6	cis-acting regulatory element essential for the anaerobic induction
GWHTANWH018774	ARE	AAACCA	1889	6	cis-acting regulatory element essential for the anaerobic induction
GWHTANWH018774	AuxRR-core	GGTCCAT	460	7	cis-acting regulatory element involved in auxin responsiveness
GWHTANWH018774	circadian	CAAAGATATC	77	9	cis-acting regulatory element involved in circadian control
GWHTANWH018774	G-Box	CACGTT	8	6	cis-acting regulatory element involved in light responsiveness
GWHTANWH018774	G-Box	CACGTG	1316	6	cis-acting regulatory element involved in light responsiveness
GWHTANWH018774	G-box	CACGTG	1316	6	cis-acting regulatory element involved in light responsiveness
GWHTANWH018774	CAT-box	GCCACT	1510	6	cis-acting regulatory element related to meristem expression
GWHTANWH018774	GARE-motif	TCTGTTG	1182	7	gibberellin-responsive element
GWHTANWH018774	GT1-motif	GGTTAA	72	6	light responsive element
GWHTANWH018774	MRE	AACCTAA	947	7	MYB binding site involved in light responsiveness
GWHTANWH018774	Box 4	ATTAAT	1854	6	part of a conserved DNA module involved in light responsiveness
GWHTANWH018774	Box 4	ATTAAT	1868	6	part of a conserved DNA module involved in light responsiveness
GWHTANWH018774	Gap-box	CAAATGAA(A/G)A	1014	9	part of a light responsive element
GWHTANWH018774	TCT-motif	TCTTAC	968	6	part of a light responsive element
GWHTANWH018774	AT1-motif	AATTATTTTTTATT	1163	13	part of a light responsive module
GWHTANWH018774	AE-box	AGAAACTT	482	8	part of a module for light response
GWHTANWH018789	TC-rich repeats	ATTCTCTAAC	1911	9	cis-acting element involved in defense and stress responsiveness
GWHTANWH018789	ABRE	ACGTG	444	5	cis-acting element involved in the abscisic acid responsiveness
GWHTANWH018789	ARE	AAACCA	596	6	cis-acting regulatory element essential for the anaerobic induction
GWHTANWH018789	ARE	AAACCA	613	6	cis-acting regulatory element essential for the anaerobic induction
GWHTANWH018789	ARE	AAACCA	1512	6	cis-acting regulatory element essential for the anaerobic induction
GWHTANWH018789	G-box	TACGTG	443	6	cis-acting regulatory element involved in light responsiveness
GWHTANWH018789	CGTCA-motif	CGTCA	399	5	cis-acting regulatory element involved in the MeJA-responsiveness
GWHTANWH018789	TGACG-motif	TGACG	399	5	cis-acting regulatory element involved in the MeJA-responsiveness
GWHTANWH018789	O2-site	GATGATGTGG	1539	9	cis-acting regulatory element involved in zein metabolism regulation
GWHTANWH018789	CAT-box	GCCACT	914	6	cis-acting regulatory element related to meristem expression
GWHTANWH018789	CAT-box	GCCACT	1272	6	cis-acting regulatory element related to meristem expression
GWHTANWH018789	P-box	CCTTTTG	1148	7	gibberellin-responsive element
GWHTANWH018789	GT1-motif	GGTTAA	76	6	light responsive element
GWHTANWH018789	GT1-motif	GGTTAAT	923	7	light responsive element
GWHTANWH018789	MBS	CAACTG	708	6	MYB binding site involved in drought-inducibility
GWHTANWH018789	Box 4	ATTAAT	894	6	part of a conserved DNA module involved in light responsiveness
GWHTANWH018789	I-box	atGATAAGGTC	1607	10	part of a light responsive element
GWHTANWH018789	TCT-motif	TCTTAC	667	6	part of a light responsive element
GWHTANWH018789	TCT-motif	TCTTAC	1654	6	part of a light responsive element
GWHTANWH018953	TGA-element	AACGAC	877	6	auxin-responsive element
GWHTANWH018953	TGA-element	AACGAC	1573	6	auxin-responsive element
GWHTANWH018953	TC-rich repeats	ATTCTCTAAC	286	9	cis-acting element involved in defense and stress responsiveness
GWHTANWH018953	TC-rich repeats	GTTTTCTTAC	1566	9	cis-acting element involved in defense and stress responsiveness
GWHTANWH018953	TATC-box	TATCCCA	1520	7	cis-acting element involved in gibberellin-responsiveness
GWHTANWH018953	TCA-element	CCATCTTTTT	1208	9	cis-acting element involved in salicylic acid responsiveness
GWHTANWH018953	ABRE	ACGTG	1489	5	cis-acting element involved in the abscisic acid responsiveness
GWHTANWH018953	ABRE	CACGTG	1629	6	cis-acting element involved in the abscisic acid responsiveness
GWHTANWH018953	ABRE	ACGTG	1630	5	cis-acting element involved in the abscisic acid responsiveness
GWHTANWH018953	ARE	AAACCA	202	6	cis-acting regulatory element essential for the anaerobic induction
GWHTANWH018953	ARE	AAACCA	1123	6	cis-acting regulatory element essential for the anaerobic induction
GWHTANWH018953	ARE	AAACCA	1558	6	cis-acting regulatory element essential for the anaerobic induction
GWHTANWH018953	ARE	AAACCA	1922	6	cis-acting regulatory element essential for the anaerobic induction
GWHTANWH018953	G-box	TACGTG	1488	6	cis-acting regulatory element involved in light responsiveness
GWHTANWH018953	G-box	CACGTG	1629	6	cis-acting regulatory element involved in light responsiveness
GWHTANWH018953	G-Box	CACGTGAAA	1626	9	cis-acting regulatory element involved in light responsiveness
GWHTANWH018953	G-Box	CACGTG	1629	6	cis-acting regulatory element involved in light responsiveness
GWHTANWH018953	O2-site	GATGATGTGG	421	9	cis-acting regulatory element involved in zein metabolism regulation
GWHTANWH018953	CAT-box	GCCACT	239	6	cis-acting regulatory element related to meristem expression
GWHTANWH018953	CAT-box	GCCACT	678	6	cis-acting regulatory element related to meristem expression
GWHTANWH018953	GARE-motif	TCTGTTG	1838	7	gibberellin-responsive element
GWHTANWH018953	3-AF1 binding site	TAAGAGAGGAA	1977	10	light responsive element
GWHTANWH018953	GT1-motif	GGTTAA	972	6	light responsive element
GWHTANWH018953	MBSI	aaaAaaC(G/C)GTTA	992	10.5	MYB binding site involved in flavonoid biosynthetic genes regulation
GWHTANWH018953	CCAAT-box	CAACGG	1791	6	MYBHv1 binding site
GWHTANWH018953	Box 4	ATTAAT	414	6	part of a conserved DNA module involved in light responsiveness
GWHTANWH018953	Box 4	ATTAAT	1338	6	part of a conserved DNA module involved in light responsiveness
GWHTANWH018953	CAG-motif	GAAAGGCAGAC	85	10	part of a light response element
GWHTANWH018953	I-box	atGATAAGGTC	209	10	part of a light responsive element
GWHTANWH018953	LAMP-element	CTTTATCA	210	8	part of a light responsive element
GWHTANWH018953	TCT-motif	TCTTAC	1098	6	part of a light responsive element
GWHTANWH018953	TCT-motif	TCTTAC	1143	6	part of a light responsive element
GWHTANWH018953	TCT-motif	TCTTAC	1566	6	part of a light responsive element
GWHTANWH018989	AT-rich element	ATAGAAATCAA	653	10	binding site of AT-rich DNA binding protein (ATBP-1)
GWHTANWH018989	AT-rich element	ATAGAAATCAA	696	10	binding site of AT-rich DNA binding protein (ATBP-1)
GWHTANWH018989	ABRE	ACGTG	1089	5	cis-acting element involved in the abscisic acid responsiveness
GWHTANWH018989	ARE	AAACCA	711	6	cis-acting regulatory element essential for the anaerobic induction
GWHTANWH018989	ARE	AAACCA	1528	6	cis-acting regulatory element essential for the anaerobic induction
GWHTANWH018989	G-box	TACGTG	1089	6	cis-acting regulatory element involved in light responsiveness
GWHTANWH018989	CAT-box	GCCACT	1137	6	cis-acting regulatory element related to meristem expression
GWHTANWH018989	GT1-motif	GGTTAA	221	6	light responsive element
GWHTANWH018989	GT1-motif	GGTTAA	1201	6	light responsive element
GWHTANWH018989	GT1-motif	GGTTAAT	1693	7	light responsive element
GWHTANWH018989	GT1-motif	GGTTAA	1694	6	light responsive element
GWHTANWH018989	MBS	CAACTG	1468	6	MYB binding site involved in drought-inducibility
GWHTANWH018989	chs-CMA2a	TCACTTGA	1624	8	part of a light responsive element
GWHTANWH018989	GA-motif	ATAGATAA	423	8	part of a light responsive element
GWHTANWH018989	GATA-motif	AAGATAAGATT	936	10	part of a light responsive element
GWHTANWH018989	GATA-motif	GATAGGA	1268	7	part of a light responsive element
GWHTANWH018989	TCCC-motif	TCTCCCT	1943	7	part of a light responsive element
GWHTANWH018989	TCT-motif	TCTTAC	403	6	part of a light responsive element
GWHTANWH018989	TCT-motif	TCTTAC	1651	6	part of a light responsive element
GWHTANWH019900	AT-rich element	ATAGAAATCAA	1018	10	binding site of AT-rich DNA binding protein (ATBP-1)
GWHTANWH019900	TC-rich repeats	ATTCTCTAAC	79	9	cis-acting element involved in defense and stress responsiveness
GWHTANWH019900	TC-rich repeats	GTTTTCTTAC	1292	9	cis-acting element involved in defense and stress responsiveness
GWHTANWH019900	LTR	CCGAAA	1335	6	cis-acting element involved in low-temperature responsiveness
GWHTANWH019900	TCA-element	CCATCTTTTT	947	9	cis-acting element involved in salicylic acid responsiveness
GWHTANWH019900	TCA-element	CCATCTTTTT	1705	9	cis-acting element involved in salicylic acid responsiveness
GWHTANWH019900	ABRE	ACGTG	1152	5	cis-acting element involved in the abscisic acid responsiveness
GWHTANWH019900	ABRE	ACGTG	1795	5	cis-acting element involved in the abscisic acid responsiveness
GWHTANWH019900	ARE	AAACCA	136	6	cis-acting regulatory element essential for the anaerobic induction
GWHTANWH019900	G-box	CACGTC	1151	6	cis-acting regulatory element involved in light responsiveness
GWHTANWH019900	G-box	CACGTC	1794	6	cis-acting regulatory element involved in light responsiveness
GWHTANWH019900	CGTCA-motif	CGTCA	903	5	cis-acting regulatory element involved in the MeJA-responsiveness
GWHTANWH019900	CGTCA-motif	CGTCA	979	5	cis-acting regulatory element involved in the MeJA-responsiveness
GWHTANWH019900	CGTCA-motif	CGTCA	1200	5	cis-acting regulatory element involved in the MeJA-responsiveness
GWHTANWH019900	CGTCA-motif	CGTCA	1793	5	cis-acting regulatory element involved in the MeJA-responsiveness
GWHTANWH019900	TGACG-motif	TGACG	903	5	cis-acting regulatory element involved in the MeJA-responsiveness
GWHTANWH019900	TGACG-motif	TGACG	979	5	cis-acting regulatory element involved in the MeJA-responsiveness
GWHTANWH019900	TGACG-motif	TGACG	1200	5	cis-acting regulatory element involved in the MeJA-responsiveness
GWHTANWH019900	TGACG-motif	TGACG	1793	5	cis-acting regulatory element involved in the MeJA-responsiveness
GWHTANWH019900	O2-site	GTTGACGTGA	1791	9	cis-acting regulatory element involved in zein metabolism regulation
GWHTANWH019900	AT-rich sequence	TAAAATACT	1482	9	element for maximal elicitor-mediated activation (2copies)
GWHTANWH019900	GC-motif	CCCCCG	1640	6	enhancer-like element involved in anoxic specific inducibility
GWHTANWH019900	GT1-motif	GGTTAA	724	6	light responsive element
GWHTANWH019900	GT1-motif	GGTTAA	816	6	light responsive element
GWHTANWH019900	MBS	CAACTG	779	6	MYB binding site involved in drought-inducibility
GWHTANWH019900	ATCT-motif	AATCTAATCC	987	9	part of a conserved DNA module involved in light responsiveness
GWHTANWH019900	ATCT-motif	AATCTAATCC	1090	9	part of a conserved DNA module involved in light responsiveness
GWHTANWH019900	chs-CMA2a	TCACTTGA	644	8	part of a light responsive element
GWHTANWH019900	GA-motif	ATAGATAA	808	8	part of a light responsive element
GWHTANWH019900	I-box	AGATAAGG	810	8	part of a light responsive element
GWHTANWH019900	I-box	AGATAAGG	1806	8	part of a light responsive element
GWHTANWH019900	I-box	AGATAAGG	1875	8	part of a light responsive element
GWHTANWH019900	TCCC-motif	TCTCCCT	1802	7	part of a light responsive element
GWHTANWH019900	Box III	atCATTTTCACt	62	11	protein binding site
GWHTANWH020157	TC-rich repeats	GTTTTCTTAC	1393	9	cis-acting element involved in defense and stress responsiveness
GWHTANWH020157	ACE	CTAACGTATT	782	9	cis-acting element involved in light responsiveness
GWHTANWH020157	ACE	CTAACGTATT	854	9	cis-acting element involved in light responsiveness
GWHTANWH020157	LTR	CCGAAA	1145	6	cis-acting element involved in low-temperature responsiveness
GWHTANWH020157	ABRE	ACGTG	967	5	cis-acting element involved in the abscisic acid responsiveness
GWHTANWH020157	A-box	CCGTCC	1641	6	cis-acting regulatory element
GWHTANWH020157	ARE	AAACCA	563	6	cis-acting regulatory element essential for the anaerobic induction
GWHTANWH020157	ARE	AAACCA	1951	6	cis-acting regulatory element essential for the anaerobic induction
GWHTANWH020157	G-box	CACGTC	966	6	cis-acting regulatory element involved in light responsiveness
GWHTANWH020157	GCN4_motif	TGAGTCA	1547	7	cis-regulatory element involved in endosperm expression
GWHTANWH020157	P-box	CCTTTTG	1870	7	gibberellin-responsive element
GWHTANWH020157	GT1-motif	GGTTAA	599	6	light responsive element
GWHTANWH020157	MRE	AACCTAA	126	7	MYB binding site involved in light responsiveness
GWHTANWH020157	ATC-motif	AGTAATCT	1696	8	part of a conserved DNA module involved in light responsiveness
GWHTANWH020157	ATCT-motif	AATCTAATCC	800	9	part of a conserved DNA module involved in light responsiveness
GWHTANWH020157	Box 4	ATTAAT	583	6	part of a conserved DNA module involved in light responsiveness
GWHTANWH020157	Box 4	ATTAAT	1880	6	part of a conserved DNA module involved in light responsiveness
GWHTANWH020157	chs-CMA1a	TTACTTAA	935	8	part of a light responsive element
GWHTANWH020157	chs-CMA2a	TCACTTGA	1158	8	part of a light responsive element
GWHTANWH020157	GA-motif	ATAGATAA	225	8	part of a light responsive element
GWHTANWH020157	I-box	TAGATAACC	223	9	part of a light responsive element
GWHTANWH020157	TCT-motif	TCTTAC	253	6	part of a light responsive element
GWHTANWH020157	TCT-motif	TCTTAC	1397	6	part of a light responsive element
GWHTANWH020296	TC-rich repeats	GTTTTCTTAC	1885	9	cis-acting element involved in defense and stress responsiveness
GWHTANWH020296	LTR	CCGAAA	1463	6	cis-acting element involved in low-temperature responsiveness
GWHTANWH020296	ABRE	ACGTG	215	5	cis-acting element involved in the abscisic acid responsiveness
GWHTANWH020296	ABRE	ACGTG	665	5	cis-acting element involved in the abscisic acid responsiveness
GWHTANWH020296	ABRE	ACGTG	1052	5	cis-acting element involved in the abscisic acid responsiveness
GWHTANWH020296	ABRE	CACGTG	1784	6	cis-acting element involved in the abscisic acid responsiveness
GWHTANWH020296	ABRE	ACGTG	1785	5	cis-acting element involved in the abscisic acid responsiveness
GWHTANWH020296	ARE	AAACCA	447	6	cis-acting regulatory element essential for the anaerobic induction
GWHTANWH020296	G-Box	CACGTT	215	6	cis-acting regulatory element involved in light responsiveness
GWHTANWH020296	G-Box	CACGTT	664	6	cis-acting regulatory element involved in light responsiveness
GWHTANWH020296	G-Box	CACGTT	1052	6	cis-acting regulatory element involved in light responsiveness
GWHTANWH020296	G-Box	CACGTG	1784	6	cis-acting regulatory element involved in light responsiveness
GWHTANWH020296	G-box	TAACACGTAG	663	9	cis-acting regulatory element involved in light responsiveness
GWHTANWH020296	G-box	CACGTG	1784	6	cis-acting regulatory element involved in light responsiveness
GWHTANWH020296	CGTCA-motif	CGTCA	93	5	cis-acting regulatory element involved in the MeJA-responsiveness
GWHTANWH020296	CGTCA-motif	CGTCA	1811	5	cis-acting regulatory element involved in the MeJA-responsiveness
GWHTANWH020296	CGTCA-motif	CGTCA	1836	5	cis-acting regulatory element involved in the MeJA-responsiveness
GWHTANWH020296	CGTCA-motif	CGTCA	1849	5	cis-acting regulatory element involved in the MeJA-responsiveness
GWHTANWH020296	TGACG-motif	TGACG	93	5	cis-acting regulatory element involved in the MeJA-responsiveness
GWHTANWH020296	TGACG-motif	TGACG	1811	5	cis-acting regulatory element involved in the MeJA-responsiveness
GWHTANWH020296	TGACG-motif	TGACG	1836	5	cis-acting regulatory element involved in the MeJA-responsiveness
GWHTANWH020296	TGACG-motif	TGACG	1849	5	cis-acting regulatory element involved in the MeJA-responsiveness
GWHTANWH020296	O2-site	GATGATGTGG	1386	9	cis-acting regulatory element involved in zein metabolism regulation
GWHTANWH020296	CAT-box	GCCACT	373	6	cis-acting regulatory element related to meristem expression
GWHTANWH020296	CAT-box	GCCACT	1725	6	cis-acting regulatory element related to meristem expression
GWHTANWH020296	GCN4_motif	TGAGTCA	1823	7	cis-regulatory element involved in endosperm expression
GWHTANWH020296	AT-rich sequence	TAAAATACT	265	9	element for maximal elicitor-mediated activation (2copies)
GWHTANWH020296	P-box	CCTTTTG	1705	7	gibberellin-responsive element
GWHTANWH020296	Box 4	ATTAAT	744	6	part of a conserved DNA module involved in light responsiveness
GWHTANWH020296	Box 4	ATTAAT	1440	6	part of a conserved DNA module involved in light responsiveness
GWHTANWH020296	Box II	ACACGTTGT	662	9	part of a light responsive element
GWHTANWH020296	I-box	gGATAAGGTG	958	9	part of a light responsive element
GWHTANWH020296	TCT-motif	TCTTAC	1889	6	part of a light responsive element
GWHTANWH020493	MSA-like	(T/C)C(T/C)AACGG(T/C)(T/C)A	1607	8.5	cis-acting element involved in cell cycle regulation
GWHTANWH020493	TATC-box	TATCCCA	93	7	cis-acting element involved in gibberellin-responsiveness
GWHTANWH020493	TATC-box	TATCCCA	1338	7	cis-acting element involved in gibberellin-responsiveness
GWHTANWH020493	TCA-element	CCATCTTTTT	505	9	cis-acting element involved in salicylic acid responsiveness
GWHTANWH020493	ABRE	CACGTG	1306	6	cis-acting element involved in the abscisic acid responsiveness
GWHTANWH020493	ABRE	ACGTG	1307	5	cis-acting element involved in the abscisic acid responsiveness
GWHTANWH020493	ABRE	CACGTG	1564	6	cis-acting element involved in the abscisic acid responsiveness
GWHTANWH020493	ABRE	ACGTG	1565	5	cis-acting element involved in the abscisic acid responsiveness
GWHTANWH020493	ABRE	ACGTG	1810	5	cis-acting element involved in the abscisic acid responsiveness
GWHTANWH020493	ABRE	CGCACGTGTC	1884	9	cis-acting element involved in the abscisic acid responsiveness
GWHTANWH020493	ABRE	CACGTG	1886	6	cis-acting element involved in the abscisic acid responsiveness
GWHTANWH020493	ABRE	ACGTG	1887	5	cis-acting element involved in the abscisic acid responsiveness
GWHTANWH020493	A-box	CCGTCC	1591	6	cis-acting regulatory element
GWHTANWH020493	ARE	AAACCA	582	6	cis-acting regulatory element essential for the anaerobic induction
GWHTANWH020493	G-box	ACACGTGT	1305	8	cis-acting regulatory element involved in light responsiveness
GWHTANWH020493	G-box	CACGTG	1306	6	cis-acting regulatory element involved in light responsiveness
GWHTANWH020493	G-box	CACGTG	1564	6	cis-acting regulatory element involved in light responsiveness
GWHTANWH020493	G-box	CACGTG	1886	6	cis-acting regulatory element involved in light responsiveness
GWHTANWH020493	G-Box	CACGTG	1306	6	cis-acting regulatory element involved in light responsiveness
GWHTANWH020493	G-Box	CACGTG	1564	6	cis-acting regulatory element involved in light responsiveness
GWHTANWH020493	G-Box	CACGTT	1810	6	cis-acting regulatory element involved in light responsiveness
GWHTANWH020493	G-Box	CACGTG	1886	6	cis-acting regulatory element involved in light responsiveness
GWHTANWH020493	CAT-box	GCCACT	27	6	cis-acting regulatory element related to meristem expression
GWHTANWH020493	MBS	CAACTG	243	6	MYB binding site involved in drought-inducibility
GWHTANWH020493	MBSI	aaaAaaC(G/C)GTTA	1699	10.5	MYB binding site involved in flavonoid biosynthetic genes regulation
GWHTANWH020493	MRE	AACCTAA	630	7	MYB binding site involved in light responsiveness
GWHTANWH020493	CCAAT-box	CAACGG	1609	6	MYBHv1 binding site
GWHTANWH020493	Box 4	ATTAAT	623	6	part of a conserved DNA module involved in light responsiveness
GWHTANWH020493	CAG-motif	GAAAGGCAGAC	103	10	part of a light response element
GWHTANWH020493	GATA-motif	GATAGGG	1830	7	part of a light responsive element
GWHTANWH020493	I-box	atGATAAGGTC	1828	10	part of a light responsive element
GWHTANWH020493	TCCC-motif	TCTCCCT	120	7	part of a light responsive element
GWHTANWH020493	AE-box	AGAAACAA	386	8	part of a module for light response
GWHTANWH020510	ACE	CTAACGTATT	1337	9	cis-acting element involved in light responsiveness
GWHTANWH020510	LTR	CCGAAA	2	6	cis-acting element involved in low-temperature responsiveness
[truncated: 824 more rows]

## Sheet: Table S7
Supplementary Table S7 The orthologous gene pairs containing CmbHLH in the cross of chestnut and grape.
[truncated: 89 more rows]

[truncated: 9 more sheets: Table S8, Table S9, Table S10, Table S11, Table S12, Table S13, Table S14, Table S15, Table S16]
